# Supplementary material for: DNA viral community enhances microbial carbon fixation capacity via auxiliary metabolic genes in contaminated soils
Source: Nat Commun. 2025 Nov 13;16:9984. doi: 10.1038/s41467-025-64938-2 (PMC12615777; doi:10.1038/s41467-025-64938-2)
Supplement: Supplementary file 3 — Supplementary Data [file 41467_2025_64938_MOESM3_ESM.xlsx]

## Sheet: Supplementary Data 1
Supplementary Data 1 | Detailed information of the sampling sites of this study and selected environmental factors of these sites.
Contaminated sites (HM)	Sites	Latitude	Longitude	Altitude (m)	Precipitation (mm)	Temperature (℃)	pH	EC (μS/cm)	TOC (%)	TN (‰)	WaterC (%)	Ammonia (mg/kg)	Nitrate (mg/kg)	AvaiP (mg/kg)	AvaiK (mg/kg)	P (mg/kg)	K (mg/kg)	S (mg/kg)	Fe (mg/kg)	Pb (mg/kg)	Zn (mg/kg)	Cu (mg/kg)	Cd (mg/kg)	As (mg/kg)	Cr (mg/kg)	Ni (mg/kg)	AvaiPb (mg/kg)	AvaiZn (mg/kg)	AvaiCu (mg/kg)	AvaiCd (mg/kg)	AvaiAs (mg/kg)	AvaiCr (mg/kg)	AvaiNi (mg/kg)
	A186	24.5669	113.719	710	1397.2	20.7893	2.34	3430	0.217894	0.04986	0.0294439	0.195679	8.90388	4595.68	2.33745	33239.5	4387.24	12296.1	216586	589.885	108.297	1251.42	5.35343	265.076	49.5835	4.64307	0.0955777	7.64071	63.0675	0.0721969	0.25845	0.286582	0.314721
	A187	24.5669	113.719	710	1397.2	20.7893	2.8	1561	0.20935	0.0363563	0.028454	0.393621	5.505	762.407	2.75735	32940.4	4162.4	11030.4	267156	683.05	170.594	1249.58	5.24836	277.77	53.2962	7.09559	0	4.31412	10.1464	0.0650455	0.291117	0.0167362	0.178171
	A188	24.5669	113.719	710	1397.2	20.7893	3.14	572	0.202514	0.029085	0.0261634	0.135391	1.9327	446.182	12.0347	29078.4	4127.77	9548.25	213089	559.786	161.422	1116.87	4.01086	216.05	45.7672	6.97293	0.133096	1.32017	5.85118	0.0430756	0.329141	0	0.116671
	A189	24.5753	113.722	570	1397.2	20.7893	3.14	1850	0.107666	0.012465	0.040551	0.677984	5.23665	0	3.48208	44749	4801.13	139102	230927	102.596	238.146	1712.23	3.01217	109.956	24.5397	8.22668	0.131573	23.0878	234.689	0.115899	0.196518	0.212928	1.80849
	A192	24.4778	113.797	160	1397.2	20.7893	5.25	386	1.80468	0.109069	0.0962679	0.0930041	13.3114	1022.08	39.3617	11726.4	7705	4210.71	134901	792.272	221.948	477.735	8.62147	379.76	49.7789	13.4526	12.6097	13.4005	13.8986	0.125166	0.281863	0	0.318209
	A193	24.4778	113.797	160	1397.2	20.7893	4.57	78.5	0.746823	0.0508988	0.0692364	0.146502	3.93613	234.365	23.3634	18885.3	14911.6	2728.27	197709	368.788	147.311	433.244	2.94168	143.194	38.8894	13.0204	3.65388	7.85037	3.03873	0.11385	0.354853	0	0.146324
	A194	24.4778	113.797	160	1397.2	20.7893	3.96	149.7	1.85851	0.105953	0.0633504	11.644	1.93772	641.866	27.1825	11665.2	7841.52	2048.06	119422	951.752	243.118	504.276	11.8504	498.704	50.2832	12.8636	17.6164	12.735	8.5025	0.138594	0.343803	0	0.219162
	A198	22.1733	111.648	50	1414.9	22.7578	7.03	827	0.491	0.018	0.0287917	0.155556	2.5001	6.95388	36.5695	133467	1059.72	7319.97	170295	108.934	246.254	4814.15	2.80558	53.8159	25.1537	12.6771	0	0	0.0495278	0.0430944	0.369153	0.00588096	0.0492151
	A199	22.1733	111.648	50	1414.9	22.7578	7.13	590	0.637	0.044	0.0152018	0.393621	6.62081	22.7166	24.119	89944.6	1113	9164	175723	96.1228	219.903	3393.34	2.18965	40.5645	57.1986	45.2196	0	0	0.25714	0.0431796	0.320377	0.0137344	0.0656372
	A205	22.1653	111.65	30	1414.9	22.7578	6.31	149.6	1.26806	0.0747901	0.0678715	0.97716	57.2387	18.3155	50.5564	14590.6	1802.23	412.011	32474.9	40.5868	85.6859	602.645	0.920649	34.2295	35.2473	41.4258	0	0.00954346	0.187893	0.0505705	0.27636	0.00467528	0.102187
	A206	22.1653	111.65	30	1414.9	22.7578	6.61	214	0.713498	0.0311625	0.0197687	1.88663	26.0932	27.1702	27.0823	12664.7	2303.92	404.504	30522.9	33.0244	70.2934	541.504	0.579144	35.1719	29.7311	20.8413	0	0.0117314	0.31459	0.0363897	0.352176	0.00269823	0.06236
	A207	22.1653	111.65	30	1414.9	22.7578	6.21	105.3	0.888668	0.0664801	0.0217876	1.26461	18.5482	25.4598	27.561	14535.4	2387.96	283.279	40578.5	34.6266	61.396	630.44	0.733354	34.5451	32.0574	22.0799	0	0.0125123	0.319549	0.0400907	0.297619	0.00262039	0.0567897
	A211	23.1131	106.647	830	1415.3	22.4838	7.69	168.7	1.442	0.108	0.0141368	0.236831	0.657772	3.09234	36.3883	53657.9	3129.35	8015.47	97500.1	31.9762	63.083	2005.81	27.3579	1088.46	35.9258	25.2064	0	0	0.0100941	0.0409168	0.307919	0.00890932	0.0531411
	A212	23.1131	106.647	830	1415.3	22.4838	6.51	245	1.153	0.049	0.0126741	0.230864	1.45291	6.63231	31.8852	35392.9	5115.32	7715.42	70529.5	42.0484	96.2286	1385.97	24.1892	973.072	50.6099	31.1295	0	0	0.0296389	0.0385034	0.32211	0.0113267	0.0553291
	A213	23.1131	106.647	830	1415.3	22.4838	7.5	941	1.46	0.06	0.0175701	0.253086	0.914421	11.9215	47.7679	64879.7	3955.18	9035.35	73599.5	50.5961	176.619	2378.69	18.2464	638.119	39.1007	22.7208	0	0	0.0915757	0.0400983	0.395721	0.00997747	0.0560384
	A214	23.1131	106.647	830	1415.3	22.4838	6.95	162.3	0.84	0.07	0.0132372	0.284156	3.04906	9.56764	37.5525	33310.7	4550.34	4743.03	68747	48.7858	105.56	1273.16	24.5752	966.372	43.6598	33.0801	0	0	0.0867724	0.0379931	0.37229	0.00335767	0.0488551
	A215	23.1233	106.621	750	1415.3	22.4838	7.1	2000	0.58	0.031	0.00488093	0.113786	0.511524	1.94569	10.6	15657.3	1284	87489.5	199853	73.603	133.502	634.641	538.264	21062.2	26.7226	74.5018	0	0.0159531	0	0.0471342	0.524857	0	0.10114
	A216	23.1233	106.621	750	1415.3	22.4838	6.61	198.5	0.358	0.015	0.00302276	0.112963	0.752118	2.75836	10.1365	11993.6	1602.64	15307.9	112882	21.2538	56.8726	522.213	42.4955	1683.22	27.701	14.4993	0	0.011184	0	0.0426089	0.37935	0	0.054304
	A221	23.1294	106.628	680	1415.3	22.4838	7.87	118.7	1.87304	0.111146	0.0140347	1.457	4.89789	50.5005	24.8918	15599.1	5920.74	589.948	39570.5	46.3534	91.8666	675.18	6.56336	253.837	40.7494	24.8406	0	0.0068192	0.652516	0.0510014	0.408201	0	0.0557583
	A222	23.1294	106.628	680	1415.3	22.4838	7.27	278	2.78905	0.10803	0.015108	1.657	45.5482	7.55177	63.1707	1888.64	4592.9	744.895	27235.7	30.4302	56.0338	47.5965	1.87766	85.1972	30.3397	17.5254	0	0.000764042	0.0634412	0.04548	0.290817	0	0.0571265
	A223	23.1294	106.628	680	1415.3	22.4838	7.43	153.7	1.97216	0.111146	0.0107919	1.62675	29.3233	40.9615	45.4782	7552.27	6228.23	475.535	27966.8	43.1916	71.4919	368.388	2.89464	118.41	37.9497	19.8687	0	0.165196	0.50107	0.0555664	0.441498	0.00621757	0.0786567
	A227	27.3775	105.588	1460	881.2	13.9312	6.08	73.8	1.42785	0.0342788	0.0112222	0.898765	20.1062	0	59.2266	73744.6	3846.99	379.661	35861.1	44.4265	59.1556	2808.08	0.505967	25.6914	45.261	22.3204	0.191498	3.35085	156.299	0.149938	0.37838	0.00367458	0.225178
	A228	27.3775	105.588	1460	881.2	13.9312	5.76	31.7	1.97643	0.118418	0.0122601	0.659877	13.2231	0	39.3839	178556	4531.42	494.21	34242.4	36.8669	63.8524	6210.29	0.61365	29.7817	47.1356	27.5871	0.398639	4.87364	348.387	0.123584	0.283309	0	0.155709
	A229	27.3775	105.588	1460	881.2	13.9312	5.96	43.3	1.81835	0.111146	0.0145725	0.642387	14.7901	0	58.3753	162408	3012.58	487.643	36194	40.161	67.0361	5686.94	0.793813	29.9319	40.8264	28.4451	0.423479	5.76652	371.388	0.152426	0.229451	0.000982518	0.217808
	A233	27.3772	105.589	1460	881.2	13.9312	5.38	342	1.60558	0.0934876	0.0299716	1.83292	34.1375	4165.53	59.2203	19314.8	13055.6	1138.26	64747.2	20.5698	59.7165	783.767	0.434534	25.364	45.3644	27.433	0.0726945	1.76659	55.8433	0.115627	0.28649	0	0.255346
	A234	27.3772	105.589	1460	881.2	13.9312	5.65	344	1.92773	0.0851776	0.0318604	2.88086	13.3993	746.969	91.0919	5711.99	7681.34	893.873	36154.6	18.0567	65.0666	320.366	0.457573	27.4952	46.7685	28.592	0	2.27706	10.1324	0.105067	0.31927	0.00839478	0.391301
	A235	27.3772	105.589	1460	881.2	13.9312	5.81	209	1.89269	0.0851776	0.0284207	2.35514	13.8483	46.7758	93.276	1834.05	6689.84	804.921	33851.1	16.9402	58.2028	74.6886	0.428719	28.5839	46.0163	26.9194	0	0.776102	0.570862	0.11448	0.184537	0.000418581	0.211402
	A245	32.0742	119.095	134.9	1255.1	17.091	6.44	522	0.452	0.025	0.0141216	0.228601	0.919934	11.91	22.9677	45122.1	1959.88	18256.7	111841	26.6594	830.043	1618.01	9.97183	59.6394	27.3952	25.0136	0	0.328942	0.0989994	0.0714205	0.276431	0.0115344	0.0572865
	A246	32.0742	119.095	134.9	1255.1	17.091	6.4	352	0.809	0.027	0.00825821	0.170165	16.3022	7.12493	21.3081	16671.9	2921.09	7107.13	69763.9	33.5854	237.413	677.094	3.65259	84.8056	31.7595	26.7401	0	0.0670191	0.0627904	0.0434797	0.252512	0.00837677	0.0586178
	A247	32.0742	119.095	134.9	1255.1	17.091	6.41	298	0.565	0.018	0.0214432	0.306173	8.70826	9.13997	28.0226	24641.3	3327.65	4715.43	71735.5	34.9878	336.008	948.419	3.00786	47.058	36.5841	31.1621	0	0.0100411	0.0674521	0.0467949	0.101634	6.56392e-05	0.0539035
	A248	32.0742	119.095	134.9	1255.1	17.091	6.63	465	0.523	0.035	0.0222066	0.248971	3.3591	2.49554	24.6387	14458.8	3003.13	7024.04	57778.1	26.7484	350.357	587.384	3.65141	44.1191	25.4713	20.44	0	0	0.0139328	0.0382603	0.241292	0.00411511	0.0552095
	A252	32.0675	119.09	98.1	1255.1	17.091	7.4	169.6	1.612	0.088	0.0308963	1.20658	18.119	50.3884	46.2915	26316	7464.02	900.705	45077.4	49.7791	313.977	993.262	2.24648	31.7635	58.0188	43.1178	0	0.0677003	0.653479	0.0567227	0.297762	0.00165078	0.0658152
	A253	32.0675	119.09	98.1	1255.1	17.091	5.37	124.9	1.771	0.075	0.0308364	1.20823	24.7178	71.426	49.641	31890	6206.57	1061.31	43714.3	57.8422	338.524	1201.34	2.22924	34.7681	61.8427	45.4301	0	0.432995	0.93371	0.0829656	0.313784	0.00171592	0.120934
	A254	32.0675	119.09	98.1	1255.1	17.091	5.1	125.2	1.473	0.071	0.030259	1.02819	22.4253	1400.27	74.6165	10621.1	5696.1	442.824	35748.5	46.5059	124.068	466.306	0.896156	31.9984	48.3048	30.1742	0.00419266	33.279	18.8319	0.0399541	0.337709	0	2.21004
	A258	28.9667	117.59	60	1861.6	18.7112	3.7	2600	0.793	0.036	0.0186128	1.13498	4.62566	6673.13	6.07292	19721	6394.07	21938.2	65206.9	393.823	367.13	766.568	10.1243	384.227	25.1169	14.5583	0.146455	15.857	95.9337	0.373352	0.230169	0	3.58776
	A259	28.9667	117.59	60	1861.6	18.7112	6.65	2020	0.378	0.281	0.0302242	0.277572	3.94848	14.619	27.8553	21568.2	7365.53	41387.9	90650.1	459.085	864.599	827.448	17.7626	568.106	29.674	22.3129	0	0.419914	0.077218	0.0623921	0.312509	0.00841628	0.0765304
	A260	28.9667	117.59	60	1861.6	18.7112	3.1	1723	0.389	0.301	0.0195905	0.374897	6.41117	4223.73	4.63676	14365.5	10233.2	27840.3	101642	509.497	213.952	577.39	12.8517	522.741	36.7034	8.10682	0.0929788	12.0255	58.5577	0.2187	0.272025	0.0343937	2.04244
	A261	28.9667	117.59	60	1861.6	18.7112	4.22	1484	0.134	0.147	0.00943211	0.280247	1.18442	723.168	13.9802	28803.1	6708.9	81024.8	116712	438.675	494.871	1064.7	16.0315	612.196	24.2858	23.9488	0.0926673	45.4848	9.81299	0.175572	0.28577	0	1.36794
	A264	28.9714	117.578	110	1861.6	18.7112	4.29	2340	0.326	0.014	0.00281575	0.125103	1.02181	35.3333	15.3494	6565.37	3126.48	29908.1	313190	4634.41	1740.97	189.579	535.5	20234.1	13.2359	52.1901	25.3347	112.586	0.512882	1.11427	7.17038	0	0.851086
	A268	29.0714	117.775	74	1861.6	18.7112	3.96	268	0.772	0.094	0.0128258	2.58642	66.9654	2051.47	42.4515	4503.66	7460.37	766.899	36696.6	24.6945	50.2472	163.767	0.695471	51.1928	44.6899	20.586	0.289551	3.33694	27.7571	0.0853838	0.376021	0.00341839	0.50699
	A269	29.0714	117.775	74	1861.6	18.7112	4.1	345	0.452	0.289	0.0117525	3.24095	75.0337	2499.32	46.0064	6576.22	6325.25	748.44	37053.1	20.9971	38.028	343.709	0.626823	40.4345	37.067	18.4058	0.0801831	4.47872	34.1372	0.115034	0.0943491	0	0.896741
	A270	29.0714	117.775	74	1861.6	18.7112	4.67	69.5	0.477	0.358	0.0123328	1.26193	16.3597	1342.89	49.9651	6402.23	8073.36	557.528	37025.5	18.3455	42.0732	243.667	0.570115	36.0829	41.2191	18.6032	0.0435538	3.29568	18.4524	0.0978422	0.305553	0	0.581623
	A274	32.5528	113.307	27	1256	16.3507	6.24	1220	0.277735	0.0204696	0.00716174	0.128601	1.06533	6.64289	29.5445	23204.7	3688.07	76325.5	89868.7	868.489	4009.62	880.975	35.825	33.1207	59.9782	25.4017	0.00794731	37.0531	0.0323611	1.23053	0.343782	0.00257273	0.0747419
	A275	32.5528	113.307	27	1256	16.3507	3.59	2590	0.361	0.036	0.0398797	1.02387	6.41965	978.05	13.9687	4306.07	2617.08	18807.2	70507.2	102.634	498.576	161.917	2.70973	27.4658	146.953	48.3594	0.249287	132.335	13.8888	0.667941	0.241444	0.035035	4.43005
	A276	32.5528	113.307	27	1256	16.3507	7.05	152.9	0.412	0.029	0.0243454	0.383333	1.70861	7.09769	30.2123	21866.7	6437.6	7106.2	86136.3	416.028	1750.22	856.419	10.0001	28.6535	355.678	120.845	0	0.167813	0.0364687	0.0770441	0.294519	0.00797883	0.0562556
	A277	32.5528	113.307	27	1256	16.3507	6.47	2010	0.342	0.022	0.0183829	0.219342	0.647422	4.96617	45.41	23440.9	3682.23	53774	79193.5	691.551	3684.32	886.402	32.9944	36.2885	123.426	47.9732	0	4.37705	0.0138614	0.383512	0.256585	0.0148345	0.0610324
	A278	32.5503	113.307	206.7	1256	16.3507	6.85	1929	0.627	0.037	0.0143027	0.172839	1.33919	11.5187	39.4774	145294	5547.68	113192	142615	1671.43	10977	5211.05	112.74	35.3349	96.1112	36.7383	0	2.53839	0.0707723	0.345498	0.25422	0.00688729	0.0518347
	A279	32.5503	113.307	206.7	1256	16.3507	6.91	2070	1.313	0.099	0.0148477	0.186008	1.90389	15.243	42.1466	191005	5513.01	173630	174038	2685.22	13629.8	6505.46	142.433	37.2924	89.2643	30.636	0.130533	26.7968	0.123897	1.41291	0.267185	0.00857201	0.0449755
	A280	32.5503	113.307	206.7	1256	16.3507	5.99	177.5	0.394	0.198	0.0113156	0.427572	2.85202	348.561	26.9189	5259.07	3655.49	2621.27	54399.6	109.594	531.488	182.687	3.04599	29.2709	120.497	36.2815	0.103842	148.93	4.76993	0.358488	0.247922	0.000188692	0.586875
	A284	32.5472	113.31	229.6	1256	16.3507	5.3	170.8	1.595	1.259	0.0339156	7.19424	89.6079	98.1266	200.37	13173.2	7522.21	2057.95	47547.7	171.792	1168.9	466.35	9.93367	32.4508	66.3902	32.231	0	65.5591	1.12781	0.768221	0.346163	0.0120533	0.292093
	A285	32.5472	113.31	229.6	1256	16.3507	4.87	157	1.458	0.878	0.0349282	4.63807	89.2272	538.612	207.538	15441.3	6986.7	2193.1	52241.8	92.0594	442.746	341.108	2.64052	29.6381	33.9053	14.8609	0	20.4665	7.34454	0.157264	0.297355	0	0.816587
	A286	32.5472	113.31	229.6	1256	16.3507	4.89	81.6	0.668	0.68	0.0204661	1.15761	50.1383	549.946	215.68	8648.18	6738.67	2537.76	60610.7	312.406	417.109	375.275	2.13098	29.0009	60.3543	21.0989	0.0205117	21.2485	7.56881	0.159638	0.224483	0	0.836787
	A290	32.8452	109.56	35.5	966.2	16.5419	2.82	2670	0.73	0.852	0.026428	0.137037	6.12943	538.054	1.61847	5239.97	2967.35	11841	64100.8	12.5576	23.9289	208.498	0.311069	39.8944	32.5131	9.51342	0.0606706	3.35641	78.6143	0.0149729	0.261105	0.182702	2.0038
	A291	32.8452	109.56	35.5	966.2	16.5419	3.67	320	0.772	0.722	0.0150407	3.56091	5.66804	7138.06	6.43206	12311.7	3025.35	3914.23	50031.3	19.7166	26.2215	499.5	0.597835	45.3556	39.2085	15.255	0.116666	1.71542	98.7593	0.0393451	0.267132	0.00396307	2.06465
	A292	32.8452	109.56	35.5	966.2	16.5419	2.92	2310	0.881	0.113	0.0317843	0.165021	4.52212	5669.31	1.42133	8330.37	3084.48	13156.9	79423.5	14.8516	27.5509	372.232	0.368716	40.2578	33.2197	11.9784	0.0196543	2.94221	82.8619	0.0154273	0.248972	0.0972786	2.70938
	A293	32.8447	109.556	410	966.2	16.5419	3.76	210	0.239	0.124	0.00077666	0.409053	1.07416	5191.49	2.28864	8542.03	912.377	991.598	10099.2	6.20078	4.76635	403.608	0.485251	36.7159	13.2549	1.90533	0.0523594	0.849492	71.6931	0.0435425	0.317225	0.0039409	0.0698092
	A294	32.8447	109.556	410	966.2	16.5419	3.06	495	0.191	0.112	0.00198374	0.916255	1.0615	3726.29	2.04777	47266.8	721.056	3582.68	20665.5	12.2374	2.99211	1697.54	0.541366	39.1254	16.4343	4.01017	0.14296	0.848514	51.1168	0.0434102	0.262278	0.00424474	0.0894565
	A295	32.8447	109.556	410	966.2	16.5419	3.8	862	0.381	0.249	0.00521902	0.674486	6.9069	3453.65	18.8302	7866.5	1342.02	838.869	16938.9	4.10242	14.8215	370.076	0.472783	34.9837	26.5755	4.25816	0.569348	0.763999	4.729	0.0542911	0.250362	0.0155038	0.324751
	A299	32.8458	109.556	294.6	966.2	16.5419	5.98	176.5	1.772	1.192	0.0229575	2.79074	43.3816	60.112	69.8306	5612.87	5624.85	651.295	48900.4	12.3649	50.1359	193.521	0.34766	32.1142	46.7997	38.9952	0	0.0765133	0.727093	0.0536575	0.298352	0	0.238661
	A300	32.8458	109.556	294.6	966.2	16.5419	6.32	177.4	0.648	0.028	0.0155881	1.96687	37.5551	20.4418	40.1045	3305.92	4508.28	691.222	50114.2	16.1791	52.5415	84.0197	0.435823	34.3129	38.962	43.9609	0	0.0268143	0.215508	0.0463525	0.317001	0.000964019	0.286138
	A301	32.8458	109.556	294.6	966.2	16.5419	6.07	541	1.913	0.342	0.023109	14.8086	63.7244	34.8872	118.744	3861.95	5809.46	808.892	45952.6	18.5309	62.1879	93.8713	0.314697	31.4357	41.0505	38.513	0	0.0141873	0.215176	0.0444214	0.269148	0	0.158473
	A314	36.8922	117.693	39	447.9	15.2471	5.93	1482	0.481	0.039	0.0155173	0.491863	7.16256	3081.31	81.6305	29625	2802.04	4288.05	28204.7	123.685	32.5623	1072.05	11.6867	428.006	21.404	10.8598	0.0311225	1.86352	43.8077	0.403615	0.399397	0.00148331	0.228178
	A315	36.8922	117.693	39	447.9	15.2471	7.4	203	1.415	0.091	0.02523	0.683922	19.0619	71.3732	101.996	34579.4	4179.6	2001.55	35493.9	80.8661	78.8023	1208.95	22.2195	251.634	34.0648	27.6989	0	0	0.916059	0.231006	0.741472	0.00593524	0.0634893
	A316	36.8922	117.693	39	447.9	15.2471	7.24	648	1.173	0.056	0.0189461	0.44451	13.5619	46.9209	117.206	36072.4	3621.29	2480.41	33562.5	106.513	136.903	1274.92	13.4658	266.122	28.1852	19.0984	0	0.00414678	0.330364	0.130447	0.574615	0.00709777	0.0463621
	A323	36.8969	117.694	10	447.9	15.2471	7.5	201	1.291	0.072	0.0257413	0.798333	16.1825	222.738	35.9322	8122.54	4008.36	476.243	31719.4	18.3944	51.4528	378.82	1.36735	45.9854	42.962	20.0746	0	0.00388121	3.38494	0.0378389	0.449062	0	0.0539854
	A324	36.8969	117.694	10	447.9	15.2471	7.55	137.9	1.287	0.07	0.0295582	1.22892	24.8483	77.7855	64.5253	3463.02	3889.8	597.075	32947.6	19.918	62.2143	75.6072	1.36391	34.6166	41.9023	21.7136	0	0	1.0237	0.0377169	0.371457	0.00776069	0.0604763
	A325	36.8969	117.694	10	447.9	15.2471	7.49	239	0.992	0.066	0.024171	1.11069	44.0574	58.6436	109.117	4174.56	3785.97	585.76	28915.8	17.4546	44.4571	139.455	1.22103	41.294	37.5249	18.7277	0	0	0.826799	0.0398688	0.430298	0.00993944	0.0581346
	A329	35.8622	111.663	1028.3	543	14.874	7.71	143.5	0.729	0.048	0.0265662	0.459216	12.751	40.845	112.271	30468.6	7695.63	5751.38	94237.7	28.4433	221.698	1130.27	1.3192	53.9175	30.3527	19.05	0	0	0.535614	0.0392232	0.311774	0.00702094	0.053322
	A330	35.8622	111.663	1028.3	543	14.874	7.78	127.6	0.758894	0.026318	0.0286791	0.352745	6.62753	30.7586	91.5063	37055.1	6690.15	762.412	89052.7	18.8291	92.6627	1374.56	0.462302	32.221	34.8636	20.1989	0	0	0.380212	0.0401361	0.265411	0.00344343	0.0512831
	A331	35.8622	111.663	1028.3	543	14.874	7.89	136	0.691038	0.046	0.0224675	0.31451	8.60327	32.9093	134.079	34369.2	8435.78	1421.06	97265.5	18.8327	78.2385	1235.53	0.466843	31.3295	20.5149	10.8981	0	0	0.420854	0.0332942	0.345658	0.0083688	0.0507883
	A335	35.8611	111.664	1042	543	14.874	7.72	298	2.181	0.081	0.0271076	0.889216	17.7659	23.2798	59.4033	4218.46	5912.05	1302.87	42466.3	20.7193	57.0019	127.001	0.68593	36.6665	45.0337	26.9545	0	0	0.279616	0.0355505	0.271307	0.00699819	0.0537082
	A336	35.8611	111.664	1042	543	14.874	7.98	169.1	0.799	0.055	0.0303876	0.692157	18.5992	17.7726	44.5754	2882.14	6438.52	551.683	40581.1	16.8482	54.0334	86.0518	0.708136	37.4862	45.1265	29.6062	0	0	0.208601	0.0373476	0.369021	0.00452737	0.0511462
	A337	35.8611	111.664	1042	543	14.874	7.99	149.5	0.575	0.035	0.0235839	0.562745	7.90017	9.02968	32.4969	1748.71	5608.76	429.386	36084.3	15.4813	44.2458	41.9345	0.685352	36.9305	42.0771	26.3395	0	0	0.107299	0.0392034	0.383459	0.00618705	0.0576428
	A344	40.9506	118.517	653	476.8	9.90849	7.81	695	1.502	0.044	0.004547	0.0386275	1.82844	7.43548	20.9298	126448	2123.49	14599.1	62845.6	2918.33	2857.93	3345.29	88.6334	331.104	57.1599	28.3267	0.102995	1.18568	0.0749335	0.876736	0.360459	0.00337476	0.0556444
	A347	40.9506	118.517	653	476.8	9.90849	7.62	2.33	0.364	0.01	0.0580324	0.14598	1.91198	10.6657	100.252	97603.9	3378.99	10798.8	160011	107.839	168.216	4347.96	3.29053	39.6902	7.02433	2.17207	0	0	0.0731943	0.0492851	0.225509	0.0300041	0.0416258
	A348	40.9506	118.517	653	476.8	9.90849	7.94	758	0.53	0.019	0.0298144	0.21951	5.26324	9.85805	83.9241	54269.6	3126.47	11481.2	31931.9	167.53	160.13	1897.88	5.24205	57.5788	16.7919	7.14599	0	0	0.119421	0.0457004	0.322732	0.017417	0.0441315
	A349	40.9506	118.517	653	476.8	9.90849	7.69	1829	0.879	0.018	0.0125084	0.190098	1.62949	11.2285	31.0076	104916	3408.93	12572.4	153785	2460.71	2913.94	3552.18	88.3781	356.716	68.8672	37.6714	0	1.56439	0.140772	1.61227	0.278207	0.00346459	0.0581774
	A351	40.9444	118.521	709.4	476.8	9.90849	7.79	1271	0.542	0.019	0.00787038	0.149216	1.64916	15.5371	30.8378	32139.4	1820.14	7573.94	22267.7	62.4502	73.2762	1181.53	3.10933	70.121	22.8738	5.58283	0.00212258	0	0.0766203	0.0727567	0.318916	0.0309799	0.0827225
	A352	40.9444	118.521	709.4	476.8	9.90849	7.76	1325	1.486	0.018	0.00555056	0.173627	1.04195	10.2341	23.8282	40639.8	1737.14	15107	34244.3	44.4035	79.8224	1473.52	3.56548	57.3786	13.5514	6.80536	0	0	0.0319228	0.0529421	0.330717	0.00415727	0.0672199
	A353	40.9444	118.521	709.4	476.8	9.90849	7.82	879	0.668	0.014	0.0159186	0.365392	1.59456	9.21903	47.5753	33654.9	2707.72	5684.17	28785.2	61.1326	96.5498	1223.52	4.12223	77.1935	23.2486	8.91022	0	0	0.036027	0.0547011	0.378721	0.0093352	0.0592503
	A357	40.9575	118.517	582.8	476.8	9.90849	7.45	137.6	1.632	0.107	0.0278664	1.3301	14.0229	78.0796	108.279	22298	5406.78	2012.79	44460.7	497.108	390.842	817.64	17.519	91.5395	47.8382	25.5935	0	0.290284	0.953153	0.253107	0.81034	0.0126554	0.0792275
	A358	40.9575	118.517	582.8	476.8	9.90849	7.18	267	1.718	0.086	0.0244762	1.05539	55.0397	53.3979	116.642	23240.2	4185.14	2533.96	46050.7	399.797	346.465	850.651	9.3779	63.5344	40.2234	21.576	0	0.112271	0.633954	0.153509	0.784035	0.00960775	0.0785893
	A359	40.9575	118.517	582.8	476.8	9.90849	7.37	146.9	0.842	0.086	0.0298496	1.01127	23.5495	52.1365	77.7893	52957.2	9519.8	5659.44	96822.4	244.235	204.375	681.948	7.22431	70.0933	46.2197	23.613	0	0	0.558928	0.0837114	0.728495	0.00995782	0.0659095
	A363	41.8422	125.818	637	721.8	6.64055	6.3	414	1.675	0.188	0.0187484	0.49451	12.4784	24.6253	51.1702	41453.5	5164.18	4618.65	64338.5	116.084	111.696	1493.1	27.1036	1026.18	35.3933	17.3994	0	0.396684	0.309319	0.07883	0.24441	0.00232131	0.0680889
	A364	41.8422	125.818	637	721.8	6.64055	6.54	85.8	1.109	0.05	0.0179693	0.364216	5.99376	9.22153	89.5207	23648	3594.38	1616.94	65897.7	34.8735	103.728	879.953	7.4101	271.781	29.3072	15.0374	0	0.0262326	0.0864033	0.0451276	0.417767	0.00377521	0.0568519
	A365	41.8422	125.818	637	721.8	6.64055	5.89	180.8	1.697	0.049	0.0090496	0.147157	1.7868	3.74823	79.9615	101602	5227.62	6711.07	79925.1	52.941	193.522	3446.89	65.5591	2466.52	20.1943	14.6712	0	0.0321691	0.0415439	0.0485773	0.519517	0.000535358	0.0608631
	A366	41.8422	125.818	637	721.8	6.64055	6.23	757	0.443	0.014	0.00669733	0.131863	0.634215	5.14873	37.5846	75577.1	6415.58	20292.3	89609.3	160.089	336.952	2643.23	12.3296	253.897	3.92939	2.58038	0	0.209485	0.0277688	0.0973778	0.260108	0.00652013	0.0506059
	A368	40.8358	125.858	543.4	721.8	6.64055	3.35	2950	0.847	0.013	0.0138757	0.132157	14.4917	16.7936	286.64	11463.6	4701.59	50532.2	112316	111.239	64.7987	440.025	64.9272	2597.14	30.3849	5.58495	0.224765	3.83258	0.0701718	0.135691	0.115327	0	0.0282357
	A369	40.8358	125.858	543.4	721.8	6.64055	6.31	1782	0.891	0.01	0.0052849	0.121275	3.73149	13.4134	48.6912	5101.36	5422.98	16126.4	63308.9	27.457	96.6976	158.111	33.8861	1300.05	24.4961	4.48719	0.00224096	0.207619	0.0345829	0.0384193	0.115754	0	0.0105334
	A373	41.8422	125.826	598.8	721.8	6.64055	6.37	560	5.39	0.283	0.0290818	1.45804	84.5384	75.1565	49.3652	50368.1	4330.91	3944.37	66096.6	134.069	438.504	1738.89	26.3684	835.491	45.7911	36.458	0	1.12355	0.664851	0.0786541	0.4545	4.5e-08	0.0369589
	A374	41.8422	125.826	598.8	721.8	6.64055	6.39	517	5.254	0.24	0.0336999	1.4998	80.6251	83.8836	59.5868	64040.8	4493.54	4722.39	70153.8	163.735	442.965	2152.68	25.209	801.164	50.603	37.9695	0	1.03214	0.664006	0.0782844	0.446371	0	0.0390021
	A375	41.8422	125.826	598.8	721.8	6.64055	6.56	450	5.17	0.214	0.0175723	1.18422	79.2975	65.7756	39.1551	55154.6	4311.9	4264.18	73032.9	196.289	464.568	1858.37	30.6615	961.443	41.032	38.3484	0	0.536325	0.505326	0.0714213	0.668779	0	0.0295961
	A379	45.3508	127.246	350.9	631.9	4.44192	7.02	334	1.379	0.107	0.0178047	0.854216	8.9152	38.8681	26.3394	44506.1	3080.01	4999.98	93043.8	174.6	1667.03	1635.63	45.6729	1115.3	27.8937	15.0231	0	0.855545	0.306582	0.142438	0.398045	0	0.000215512
	A380	45.3508	127.246	350.9	631.9	4.44192	6.65	1022	0.735	0.064	0.0217978	0.513922	7.5696	24.3625	73.7352	87665.1	3136.63	6280.56	103983	201.715	2414.77	3145.81	48.0713	831.808	26.2705	19.1208	0	3.07287	0.165807	0.3214	0.464449	0	0.00535087
	A381	45.3508	127.246	350.9	631.9	4.44192	6.57	180.6	0.864	0.042	0.014146	0.471569	1.37613	24.4912	65.0298	73019.7	1529.84	44951.2	207971	1174.95	5538.73	2689.85	327.34	8780.28	27.6818	17.0983	0	20.0668	0.163158	0.75797	0.229619	0	0.0115603
	A385	45.3561	127.257	287.3	631.9	4.44192	7.25	210	2.346	1.081	0.0310513	1.30922	41.2351	15.7887	75.1912	2243.41	3541.58	760.828	29549.3	27.5872	83.224	41.1172	1.8607	67.1047	31.4862	14.525	0	0.028421	0.0555777	0.0301992	0.211112	0	0.000942397
	A386	45.3561	127.257	287.3	631.9	4.44192	7.15	204	2.346	0.712	0.0326723	1.15863	38.517	6.53235	35.8945	2188.81	3857.24	729.728	31611.5	26.2699	77.8971	39.0124	1.5669	62.6219	34.1086	16.5069	0	0	0.0251182	0.0304788	0.141532	0	0.00917748
	A387	45.3561	127.257	287.3	631.9	4.44192	7.31	215	2.834	0.816	0.0304869	1.25804	39.462	12.4399	109.7	2263.28	3813.89	772.605	29874.3	27.3922	76.2252	33.3346	1.91333	69.6151	32.0097	15.1589	0	0	0.0341368	0.0341645	0.334874	0	0.00548079
	A391	44.9758	121.36	334	230.3	7.2326	7.39	502	1.054	0.07	0.0200203	0.480098	2.90762	28.7979	30.663	105828	3109.12	11219.1	36431.9	45.4857	100.336	3591.03	17.9888	705.994	24.7713	26.1514	0.00850045	0	0.215214	0.034852	0.337228	0	0.0103942
	A392	44.9758	121.36	334	230.3	7.2326	7.16	1682	0.98	0.064	0.0156942	0.441863	1.48964	37.6525	30.258	238792	3269.28	23315.7	45037.3	84.2219	158.998	8131.7	14.5881	536.625	26.1741	28.8749	0	0.0217544	0.244854	0.029986	0.281018	0	0.000866991
	A393	44.9758	121.36	334	230.3	7.2326	7.71	292	0.87	0.072	0.0129923	0.290392	3.3423	9.66935	15.1014	48525.4	3762.87	5421.15	37015.3	20.3309	61.9667	1775.03	4.56719	185.364	33.1263	24.8499	0	0	0.081675	0.0262235	0.0974578	0	0
	A394	44.9258	121.36	327	230.3	7.2326	7.32	1755	1.569	0.016	0.00416346	0.199216	1.22811	4.44621	76.6894	19330.3	8932.29	9056.67	70904.3	21.7273	243.13	756.732	12.4684	446.964	56.2884	24.9049	0	0.0359568	0	0.0359484	0.239561	0	0.0101325
	A395	44.9258	121.36	327	230.3	7.2326	7.23	1569	0.403	0.018	0.00566731	0.270392	0.966038	9.26695	56.1314	59339.8	7303.16	14694.7	63389	29.8691	178.695	2079.21	11.9801	423.296	56.3278	24.4586	0	0.0151348	0.00717303	0.0329066	0.113479	0	0.00931696
	A396	44.9258	121.36	327	230.3	7.2326	7.5	1256	0.418	0.02	0.00572545	0.246863	1.06262	8.48131	51.9649	56949.8	6797.78	13868.2	58173.3	25.7622	181.844	1999.72	11.5108	399.182	52.1101	23.2855	0	0.0176781	0.018503	0.0291755	0.277819	0	0.0143705
	A400	24.6433	101.956	1190	956.2	19.6162	8.15	115.6	5.159	0.092	0.0142114	0.302157	1.75455	17.0282	43.1466	52100.7	8533.95	1813.78	28658.3	181.994	414.498	1880.2	10.6252	71.691	34.8074	18.2471	0.010982	0	0.123151	0.0431247	0.119607	0	0.00567171
	A403	24.6433	101.956	1190	956.2	19.6162	8.2	141.6	3.816	0.046	0.0121537	0.289804	3.77541	8.84498	48.8368	45880.3	5948.73	1936.61	26547.1	122.247	241.874	1597.16	5.76197	56.79	26.0366	13.9462	0	0	0.0633041	0.032812	0.155382	0	0.00207521
	A407	24.6303	101.945	1190	956.2	19.6162	7.44	295	1.241	0.097	0.0828435	1.29127	34.2223	187.779	120.846	22038.5	6913.74	1311.01	30702.5	63.9032	169.37	780.2	2.54938	34.2777	34.8848	22.1991	0	0	1.33453	0.0372439	0.262272	0	0.0145552
	A408	24.6303	101.945	1190	956.2	19.6162	7.48	378	3.609	0.163	0.0302237	0.985098	47.0556	127.014	185.934	16767.5	7461.28	1400.27	34278	58.6777	130.588	634.242	1.80163	36.6433	39.6982	25.311	0	0	1.01631	0.0350062	0.168828	0	0.0133052
	A409	24.6303	101.945	1190	956.2	19.6162	7.52	29.3	1.306	0.11	0.0331253	1.08304	35.9306	157.118	137.746	22984.1	7465.28	1095.66	33247.5	63.0631	187.866	805.69	2.32139	36.4009	38.2806	22.7483	0	0	1.08773	0.0320988	0.22934	0	0.00513811
	A413	28.6211	101.667	1879	956.2	13.7888	8.81	168.6	0.343	0.017	0.00103195	0.163039	18.1815	3.85556	65.922	2603.49	5121.92	39624.5	107322	901.262	1374.48	83.2029	8.3147	71.8275	45.8342	22.0805	0.0400159	0.0248483	0	0.0260166	0.203728	0	0.125639
	A416	28.4483	101.717	2496.5	976.6	13.7888	2.7	2520	0.498	0.035	0.0193931	0.210392	11.864	0	2.63597	293436	2970.9	84382	252291	701.557	3408.57	9439.57	19.2073	23.6557	38.7687	7.83062	0.533347	501.817	149.077	2.21069	0.34852	0.0659423	1.92674
	A417	28.4483	101.717	2496.5	976.6	13.7888	2.25	3710	0.517	0.047	0.0260451	0.190686	8.58247	0	15.671	295520	3559.46	63599.5	234290	396.513	780.789	9686.8	3.24362	35.7576	34.823	4.14076	0.477285	259.924	272.012	0.860996	0.111633	0.481582	0.990162
	A418	28.4483	101.717	2496.5	976.6	13.7888	2.25	4460	0.925	0.102	0.0263692	0.206275	15.0575	0	0.922278	266280	4605.13	61899.2	293183	117.446	361.194	8748.31	0	20.1492	15.23	1.57338	0.474279	25.7624	311.64	0	0.143492	0.3033	0.233709
	A422	32.8067	105.147	1133	570.2	15.6074	6.48	209	0.501	0.028	0.00132732	0.180686	2.55387	32.9077	8.01835	67867.6	4285.64	5232.7	79057.1	29.9625	664.978	2314.95	3.13431	30.3372	78.9646	50.1132	0	3.39122	0.215138	0.0753674	0.08028	0	0.00196763
	A423	32.8067	105.147	1133	570.2	15.6074	6.5	765	0.612	0.022	0.0023953	0.232451	1.19471	71.1599	11.5275	55844.8	4783.27	4245.57	76250.7	29.0143	613.89	1953.52	2.67781	22.3569	74.7655	51.057	0	4.11798	0.539945	0.105459	0.0276056	0	0.0136957
	A424	32.8067	105.147	1133	570.2	15.6074	7.7	146.1	0.652	0.055	0.00157223	0.16951	1.13468	36.5154	9.16007	62614.1	6669.26	5174.18	77291.7	11.2635	388.209	1118.02	1.31914	25.7009	47.7584	26.6078	0	3.19639	0.274651	0.0726711	0.0947362	0	0.0146895
	A425	32.7489	105.291	671.1	570.2	15.6074	7.32	1648	0.366	0.028	0.00268096	0.23451	3.555	11.842	21.8087	47605.4	11586.3	22416.4	193988	18.2787	477.175	967.249	0.77937	20.9106	124.592	74.5384	0	0.429649	0.00746171	0.0438355	0	0	5.90959e-05
	A426	32.7489	105.291	671.1	570.2	15.6074	7.41	1621	0.348	0.024	0.00697648	0.223039	2.34147	11.9832	19.2622	26524.2	4542.11	43784.9	125849	16.2445	447.512	964.505	0.691199	19.7168	119.434	67.8095	0	0.551487	0.00313921	0.0568221	0.183529	0	0.00979095
	A427	32.7489	105.291	671.1	570.2	15.6074	2.56	5.56	0.415	0.018	0.041023	0.130098	2.52852	12.5679	17.9235	25771.1	4513.74	42999.4	124830	68.5971	1418.31	951.829	15.1755	30.0148	81.704	38.8216	0.915035	0.541356	0.00893445	0.0678123	0	0	0.00991235
	A433	36.6497	104.233	1840.7	264.3	10.5258	6.15	4850	0.428	0.034	0.0142583	0.178333	91.9351	96.296	332.443	78871.9	3385.46	33679.6	73229.3	84.0691	351.93	2765.21	3.09371	52.834	14.5068	9.92455	0	0.277524	0.830903	0.0457026	0.128218	0	0.000795374
	A100	34.5661	117.366	31.9	828.2	15.2321	6.38	1374	0.913	0.019	0.0236	0.4181	1.37717	4.49991	171.997	6828.02	3642.54	19394.5	160908	65.6404	325.047	448.804	0	22.713	30.7085	88.7856	0	0	0.0129053	0	0.345018	0.000845293	0.0553981
	A101	34.5661	117.366	31.9	828.2	15.2321	6.83	686	1.132	0.05	0.0264625	0.319136	0.937608	5.86023	182.804	6893.63	3611.55	19584.5	161740	47.1805	179.789	429.814	0	13.3549	40.4247	86.5337	0	0	0.0254484	0	0.370363	0.00661332	0.0570512
	A102	34.5661	117.366	31.9	828.2	15.2321	7.57	939	1.306	0.049	0.0207227	0.23251	3.8888	6.81511	141.492	5510.34	4276.61	10392.1	214759	24.5967	76.2435	386.68	0	8.34938	25.1015	85.6072	0	0	0.0119081	0	0.308403	0.00274949	0.0575693
	A106	36.8356	113.425	926	605.8	11.1682	7.04	192.6	1.416	0.120429	0.0234935	0.495473	17.1534	4.76017	143.046	5992.17	5736.6	8280.4	150920	14.0079	96.3743	39.1052	0	0.223431	56.4094	36.6914	0	0	0.0170115	0	0.0327527	0.0114778	0.0567672
	A107	36.8356	113.425	926	605.8	11.1682	7.91	149.5	2.504	0.12	0.0175856	0.636214	14.463	5.44287	111.633	3323.86	6829.48	3151.32	93305.6	15.4072	62.0988	32.8258	0.142953	30.6489	58.258	37.4363	0	0.000235218	0.015248	0.0402317	0.426303	0.00467172	0.0621585
	A108	36.8356	113.425	926	605.8	11.1682	8.04	113.8	0.972	0.0743072	0.00876266	0.252263	4.20554	5.39087	98.3372	2427.13	7540.09	702.772	66204.4	43.0763	95.4589	590.56	0	49.7402	40.9484	48.9587	0	0	0	0	0.381804	0	0.0712012
	A109	36.8225	113.412	970	605.8	11.1682	7.77	75	0.337	0.00768695	0.000857219	0.0950617	0.796452	3.57458	78.0118	3221.28	1172.57	1393.4	28537.3	11.1044	94.8336	39.8388	0	0	57.6379	38.9653	0	0	0	0	0	0	0.0585265
	A110	36.8225	113.412	970	605.8	11.1682	7.69	114.7	0.326	0.0102493	0.0010172	0.0917695	0.0383104	0	93.3262	2823.59	1240.33	1299.97	31308.5	8.08265	51.2641	46.4657	0	1.6229	15.3467	14.1235	0	0.023061	0	0	0.163963	0	0.0460392
	A111	36.8225	113.412	970	605.8	11.1682	7.52	121.8	0.299	0.007	0.00092812	0.0473251	0.000957121	3.36632	84.4586	2837.42	1317.5	1353.99	32140	2.58468	43.9091	26.2694	0	2.15007	16.7972	11.8351	0	0.02534	0	0	0.346689	0	0.0561061
	A11	24.3269	115.782	240	1279.4	21.1285	4.02	451	1.044	0.028	0.0113155	0.768816	0.90214	148.565	20.1343	5103.88	8416.31	3618.78	155611	852.16	1059.12	356.57	23.1874	1371.14	43.8393	10.5948	0.452931	3.30494	2.03345	0.156702	0.219832	0	0.197371
	A115	40.7236	115.548	1116.8	486.5	9.60658	7.2	625	0.754	0.047	0.0188467	0.376749	0.843517	2.97928	39.7843	2302.53	3605.29	2360.29	263811	18.9981	99.4522	42.2751	0	0	33.8955	17.2317	0	0	0.0108076	0	0	0.0066127	0.0558358
	A116	40.7236	115.548	1116.8	486.5	9.60658	7.54	130.1	0.523	0.025	0.0135713	0.231481	1.15327	1.72327	25.9323	2456.48	4306.69	4368.87	217056	17.3312	129.12	51.3964	0	2.48414	47.9278	22.9565	0	0	0	0	0.289998	0.00926524	0.0500897
	A117	40.7236	115.548	1116.8	486.5	9.60658	7.85	144.5	0.836	0.051	0.0126992	0.430453	2.05928	3.57018	43.2357	1770.47	3805.88	1161.07	155518	13.681	86.9783	26.4557	0	0	31.1389	16.9998	0	0	0	0	0	0.00966131	0.0523079
	A119	40.7236	115.537	1128.5	486.5	9.60658	7.64	401	0.34	0.011	0.00288013	0.0676955	1.17603	0.83621	44.482	2356.58	1231.42	8344.04	64967.1	5.62115	107.133	58.739	0	5.10106	18.0447	13.8422	0	0.000672765	0	0	0.403849	0	0.065609
	A120	40.7236	115.537	1128.5	486.5	9.60658	6.93	490	0.322	0.011	0.0034	0.0703703	0.810579	1.08104	43.3964	2491.28	1307.64	8827.63	71549.1	5.35985	116.268	63.6422	0	10.3257	19.3674	12.097	0	0.00522448	0	0	0.0688066	0	0.0606478
	A12	24.3269	115.782	240	1279.4	21.1285	4.1	207	1.144	0.064	0.0120374	1.93487	1.06264	123.822	44.9756	2199.47	9286.78	1968.07	56176.8	200.44	126.6	109.848	4.81384	345.185	50.9887	11.0984	0.186269	1.85162	1.64833	0.0552515	0.291374	0	0.175967
	A133	43.875	128.572	661	840.3	4.7789	6.48	472	0.951	0.021	0.00750481	0.303704	2.41885	14.4922	145.714	7368.89	5408.68	8620.79	54297.3	5.75513	55.6758	216.551	0	12.7406	71.5971	38.5225	0	0	0.133454	0	0.284397	0	0.0607778
	A13	24.3269	115.782	240	1279.4	21.1285	3.13	1681	1.007	0.025	0.0246019	0.437937	5.28377	394.595	2.74368	3573.7	11033.2	4186.94	67433.3	308.868	202.822	214.042	6.49215	456.902	40.7338	8.70825	0.0351175	23.8795	55.7971	0.291391	0.302576	0.0529489	1.40082
	A134	43.875	128.572	661	840.3	4.7789	5.97	2010	0.351	0.007	0.00551313	0.12963	0.456968	4.56557	133.233	7901.13	3853.13	15614.8	65109.1	5.96821	50.7413	170.557	0	13.1256	89.2806	45.8783	0	0.0254417	0	0	0.316124	0.00699894	0.127293
	A135	43.875	128.572	661	840.3	4.7789	6.31	2010	0.667	0.015	0.00776101	0.202469	1.23323	5.58972	143.459	7737.06	4341.42	10903.4	61747.6	5.16127	48.7231	156.865	0.17808	36.1478	82.5623	38.4454	0	0	0.00317775	0	0.216563	0.0104052	0.171558
	A136	43.875	128.572	661	840.3	4.7789	6.39	1989	0.568	0.017	0.0128066	0.143416	0.375638	5.30032	124.609	6721.49	4509.93	11638.2	61314.5	7.92383	66.5492	167.513	0	8.8716	108.725	45.3461	0	0	0	0	0.332087	0.00259395	0.14878
	A140	24.7892	107.706	810	1786.9	20.8792	7.77	90.9	0.383	0.035	0.0266	0.178601	30.3633	0.637059	7.94129	2093.24	3521.82	193.989	267464	400.385	5076.04	47.129	19.7934	166.25	32.3949	103.458	0	0.128825	0	0.0497803	0.323705	0	0.0465031
	A141	24.7892	107.706	810	1786.9	20.8792	6.74	58.7	0.764	0.044	0.026162	1.22737	6.95356	3.2392	10.61	1738.36	7351.8	248.028	181645	174.91	2000.04	36.3612	7.08667	94.7821	27.583	33.7091	0	0.135341	0	0.0643783	0.243049	0	0.0546278
	A142	24.7892	107.706	810	1786.9	20.8792	7.89	89.5	0.981	0.054	0.0209917	0.33642	5.1638	0.808982	13.0083	2027.57	10063.6	260.137	212763	403.495	2312.17	51.2243	10.6706	286.276	38.0567	67.2329	0	0.123902	0	0.0446963	0.281181	0.00208023	0.0521981
	A146	21.5842	100.647	640	1941.8	22.0405	7.46	549	0.444	0.023	0.01642	0.211523	1.14687	2.18188	34.6475	1445.67	7000.57	1321.3	37760.7	3.43923	72.9819	50.9864	0	12.586	53.9332	48.0166	0	0	0	0	0.309736	0.00412383	0.0647199
	A147	21.5842	100.647	640	1941.8	22.0405	6.97	1450	0.462	0.022	0.0192955	0.254938	0.844436	1.58361	36.8406	1239.62	3947.85	8074.94	48151.4	6.61528	59.1603	13.1075	0	20.0871	78.2077	60.2912	0	0	0	0	0.359689	0.0103663	0.0608498
	A149	21.5781	100.653	690	1941.8	22.0405	6.2	204	0.566	0.019	0.00507585	0.208848	0.730704	2.7501	18.8578	6759.67	1762.66	3811.83	259580	22.716	56.9715	13.4927	0	29.6662	51.8307	129.661	0	0.0147573	0	0	0.440628	0	0.0543637
	A150	21.5781	100.653	690	1941.8	22.0405	7.75	257	0.632	0.008	0.0054897	0.165226	0.728076	0.87322	18.718	8562.8	1855.09	3514.47	325836	20.0892	29.7589	18.6776	0	47.7469	48.2474	137.471	0	0.0146282	0	0	0.356679	0.0053785	0.0480789
	A151	21.5781	100.653	690	1941.8	22.0405	7.05	290	0.384	0.014	0.00712082	0.20535	0.853292	2.43369	21.9145	8756.56	2008.53	4563.36	334754	14.7423	29.6591	38.4163	0	43.7432	55.2713	119.16	0	0	0	0	0.271618	0.00135991	0.0524878
	A155	26.6167	101.763	1250	908.1	20.766	8.42	693	0.339	0.011	0.00427957	0.0876543	1.30428	3.20012	27.0233	8712.46	2186.7	5254.39	330724	6.58032	29.7157	19.2334	0	0	28.7652	17.3941	0	0	0	0	0	0.00511701	0.0529572
	A156	26.6167	101.763	1250	908.1	20.766	7.1	560	0.727	0.017	0.00151119	0.111317	0.900306	0.611101	13.7328	3108.07	1114.42	3814.8	124953	7.35136	62.5832	31.4095	0	0	73.9642	33.8168	0	0	0	0	0	0	0.0503919
	A157	26.6167	101.763	1250	908.1	20.766	7.84	174.4	0.451	0.014	0.00152393	0.111111	0.922065	2.30054	48.017	2404.9	1150.81	2353.21	114018	3.15192	57.1789	27.5768	0	0	62.1363	30.1357	0	0	0	0	0	0.00968631	0.042
	A158	26.6167	101.763	1250	908.1	20.766	6.21	737	0.546	0.026	0.00749563	0.242798	2.57868	1.26981	15.3532	4371.17	1439.64	3018.06	113674	6.05543	87.2964	57.4377	0	0	73.9422	48.2222	0	0	0	0	0	0.00412174	0.180218
	A159	26.5517	101.757	1240	908.1	20.766	6.63	585	0.384	0.013	0.00185903	0.175926	1.92147	2.9352	9.75035	2099.03	855.203	7495.82	134010	12.5029	42.2355	62.3152	0	0	46.5114	62.7834	0	0.064225	0	0	0	0	0.127356
	A160	26.5517	101.757	1240	908.1	20.766	5.58	293	0.289	0.008	0.0141996	0.141152	0.676161	0.125013	10.3432	1487.33	828.441	7551.16	122061	3.52297	29.3942	30.8388	0	0	21.0105	29.23	0	0.0211803	0	0	0	0	0.115006
	A161	26.5517	101.757	1240	908.1	20.766	6.5	274	0.305	0.007	0.00119826	0.0975308	0.731853	2.7181	10.403	1301.48	816.331	8215.49	111447	6.56678	21.1588	28.9695	0	0	20.6161	30.548	0	0.023614	0	0	0	0	0.113975
	A165	32.5192	104.079	1378.9	1034	17.6219	7.66	152.2	0.818	0.043	0.0122396	0.426337	4.00624	3.00673	11.5306	6429.02	2849.46	1064.83	107698	36.6496	70.6688	42.3618	5.98241	263.315	21.8127	34.3532	0	0	0	0.0383574	0.274142	0.0422354	0.0543105
	A166	32.5192	104.079	1378.9	1034	17.6219	7.4	162.1	1.527	0.185	0.0109886	0.506379	6.81505	3.87775	14.7063	8213.5	2797.1	1108.72	142808	47.4881	45.8624	31.6305	5.20737	252.549	14.9629	30.068	0	0	0	0.0400379	0.365454	0.0183072	0.0516499
	A167	32.5192	104.079	1378.9	1034	17.6219	6.86	171.9	1.432	0.182	0.0218526	0.700412	11.7629	4.79318	14.0855	8049.38	3418.08	907.345	148011	50.2043	62.3113	35.781	5.57015	245.092	20.5263	31.0586	0	0	0.00745621	0.0420876	0.304897	0.0175923	0.0559698
	A168	32.5192	104.079	1378.9	1034	17.6219	7.5	160.35	1.565	0.241	0.0259969	5.1249	1.76595	2.9028	20.8435	4615.5	4321.99	18516.3	73939.2	39.4186	180.182	81.2836	2.77679	104.952	86.6511	183.914	0	0	0	0.0413606	0.385354	0.0355953	0.0709322
	A174	32.5197	104.08	1379.5	1034	17.6219	7.38	134	2.109	0.314	0.00731375	1.42737	14.2991	5.89757	19.8092	2462.33	3878.11	375.651	31488	15.9149	60.0881	44.8147	0.927451	48.1607	29.6472	36.3177	0	0	0.0314073	0.037536	0.257495	0.0113803	0.0602249
	A175	32.5197	104.08	1379.5	1034	17.6219	7.08	138.8	2.071	0.311	0.0092264	1.94115	12.4574	6.76879	16.7986	2416.1	5371.7	440.763	35890.9	18.4304	72.8131	50.3668	1.14937	49.6188	39.5434	41.8277	0	0	0.0352909	0.0412564	0.216775	0.00833355	0.0651041
	A176	32.5197	104.08	1379.5	1034	17.6219	7.6	134.5	1.872	0.29	0.00761855	0.53642	10.4906	6.11224	18.861	2473.84	4530.01	403.08	35711.7	18.1448	68.0239	48.8716	1.27772	52.2592	34.0969	42.3992	0	0	0.030765	0.0440167	0.312985	0.00564932	0.0623788
	A180	37.5811	105.381	1195	238	10.5726	6.24	2300	0.115	0.013	0.00851858	1.06811	7.911	0.786441	140.499	2163.04	2194.29	3763.22	198743	21.3529	41.5623	19.4983	0	33.6193	22.4115	16.8206	0	0	0	0	0.313718	0.0216361	0.0546311
	A181	37.5811	105.381	1195	238	10.5726	6.98	1184	0.122	0.012	0.00821792	1.28374	5.87614	5.1966	51.9016	3491.99	3553.29	5741.23	352581	17.7268	36.9568	16.3205	0	31.9782	20.6923	13.458	0	0	0	0	0.414526	0.0198761	0.0549428
	A23	22.6111	110.358	130	1601.8	22.4321	6.61	21.2	0.361	0.127	0.0107674	0.576178	2.71757	3.45072	10.8609	1210.24	1389.76	38.6716	28228.7	25.5694	19.5455	9.88934	0.201753	42.8481	7.3541	18.0319	0	0.444982	0	0.0421568	0.403313	0	0.142476
	A2	24.3533	115.799	380	1279.4	21.1285	3.43	1283	0.919	0.015	0.00659045	0.252047	1.68279	1192.76	6.30585	3001.91	6879.05	4051.75	53729.3	179.682	150.277	189.135	5.23998	358.195	25.3215	6.22575	0	8.3753	16.5283	0.114518	0.311008	0.0198225	0.534494
	A24	22.6111	110.358	130	1601.8	22.4321	4.56	36.6	0.409	0.057	0.00836055	0.556546	1.58761	0.360294	13.6643	1729.5	4193.11	54.1408	46637.7	64.5559	59.6582	18.0133	0.629802	76.0549	14.133	34.6116	0.00203749	0.436754	0	0.0423794	0.294854	0	0.207647
	A25	22.6111	110.358	130	1601.8	22.4321	4.9	19.96	0.441	0.042	0.0133783	0.779859	3.73807	5.02792	11.0325	2734.89	6003.46	271.22	102305	104.332	244.642	35.1739	1.58823	112.404	26.0033	58.7847	0	9.17407	0.00553112	0.0834378	0.232989	0	0.142381
	A26	22.6111	110.358	130	1601.8	22.4321	6.66	27.9	0.969	0.046	0.014964	0.594787	5.28288	1.45283	12.0969	3053.56	5904.26	412.839	122939	43.1179	75.0941	31.7282	0.387424	113.719	26.866	43.3862	0	0.239147	0.00260134	0.0434924	0.371472	0	0.117508
	A30	25.5656	118.033	1030	1621.5	13.2071	5.81	48.7	0.466	0.019	0.00772728	0.328734	5.57133	15.8783	13.0965	7761.71	405.083	32.1013	427205	87.9962	415.749	567.426	0	0	35.6856	26.1401	0	0.559665	0.184613	0	0	0.00210418	0.0579531
	A31	25.5656	118.033	1030	1621.5	13.2071	5.64	43	0.547	0.032	0.00798036	0.541209	2.07111	7.90085	10.1489	7091.05	505.287	106.358	316118	85.0841	561.602	536.413	1.1016	0	75.1176	24.6641	0	1.4715	0.0740335	0.137869	0	0.00910058	0.0643135
	A32	25.5656	118.033	1030	1621.5	13.2071	6.64	74.7	0.56	0.03	0.00553361	0.448571	2.05283	1073.91	10.045	13732.5	457.413	576.895	370835	101.729	847.815	1241.86	2.5097	0	51.1526	16.4016	0	64.8384	14.3147	0.119529	0	0.00637599	0.182026
	A33	25.5656	118.033	1030	1621.5	13.2071	5.22	83.8	0.392	0.017	0.00503654	0.337119	0.987517	252.885	10.2651	5677.09	283.26	41.56	95203	73.5839	423.077	479.32	2.52704	2.35107	23.7839	7.40336	0.0205026	12.8073	3.30819	0.661796	0.326135	0.00029277	0.109596
	A3	24.3533	115.799	380	1279.4	21.1285	2.78	1859	1.041	0.015	0.00750069	0.128325	36.6708	1089.43	2.38473	3149.15	6969.12	4056.62	54116.5	193.399	129.567	177.966	5.26988	355.364	18.4485	3.76193	0.0755946	9.08738	14.783	0.112056	0.56481	0.263561	0.80813
	A40	29.9134	120.463	52.8	1367	17.9677	5.87	1167	0.83	0.032	0.0256637	0.432211	4.37472	3.96737	86.9745	2861.02	4808.62	13755.7	102664	189.292	4121.23	110.273	5.82618	66.5008	22.355	24.1678	0	0.618172	0.0156117	0.060757	0.283052	0.0167225	0.045189
	A41	29.9134	120.463	52.8	1367	17.9677	8.43	439	0.965	0.053	0.0134393	0.465135	5.11436	7.29925	50.4388	2880.48	6009.55	4514.7	69181.1	74.9982	1068.87	108.959	2.87765	64.3142	48.1232	45.4893	0	0	0.0412685	0.0384176	0.333161	0	0.0511198
	A42	29.9134	120.463	52.8	1367	17.9677	6.42	607	0.811178	0.0493148	0.0206169	0.487834	3.34797	8.31269	72.2889	3123.22	4778.49	10601.7	102694	161.155	2481.73	133.211	4.99637	85.3028	30.6072	34.2683	0	0.213977	0.044841	0.0481266	0.223519	0	0.0470597
	A43	29.9134	120.463	52.8	1367	17.9677	6.18	1607	0.906	0.024	0.0249344	0.461249	2.75078	7.72569	93.3338	2738.74	6184.45	12700	96202.8	115.491	3472.37	110.977	3.49122	44.0186	16.5595	15.9687	0	0.391891	0.00920255	0.0519508	0.221447	0.0106105	0.0667567
	A4	24.3533	115.799	380	1279.4	21.1285	4.14	716	0.501	0.04	0.0349672	1.15327	4.71757	538.695	7.95019	5595.99	6619.81	1891.52	170150	639.604	1152.56	415.91	21.9531	1293.81	44.3786	15.2711	1.64061	10.5183	7.55171	0.347498	0.386592	0	0.731659
	A44	30.0039	120.489	17.4	1367	17.9677	6.15	296	0.41	0.01	0.00371086	0.179041	0.839947	3.66332	14.4286	3227	4267	49471.6	107130	103.687	7235.29	168.088	9.14276	167.387	14.9172	25.5819	0	0.79659	0	0.0556442	0.252977	0.000829539	0.062414
	A45	30.0039	120.489	17.4	1367	17.9677	6.38	653	0.576	0.015	0.00380713	0.180677	1.06108	2.95888	19.5569	2892.58	5238.25	56699.7	115331	274.138	3247.15	147.237	6.18006	190.64	19.1627	38.2064	0	0.704291	0	0.0553673	0.19578	0	0.0737507
	A46	30.0039	120.489	17.4	1367	17.9677	6.41	252	1.207	0.075	0.00623047	0.180268	1.02341	1.86136	21.8383	3166.53	4404.93	27073.6	80855.4	110.52	4867.47	166.888	8.13346	156.52	18.9074	27.9106	0	0.543282	0	0.0502509	0.272483	0.00446238	0.0524598
	A50	29.933	120.47	41.5	1367	17.9677	6.48	98	1.116	0.124	0.0246124	0.990288	8.11146	5.77764	90.0941	2629.94	6031.94	503.016	50492.2	40.4735	636.916	132.694	1.35548	24.2977	36.8607	29.9903	0	0.30402	0.0339761	0.0554606	0.272459	0.00662338	0.0596496
	A51	29.933	120.47	41.5	1367	17.9677	6.98	98.3	1.187	0.149	0.0278562	1.12976	11.6404	4.75455	94.7206	2868.95	6919.97	835.48	56837.3	43.1074	701.815	141.216	1.50541	29.4509	44.4448	37.2323	0	0.235045	0.0369413	0.0495309	0.333231	0.00340102	0.0571142
	A52	29.933	120.47	41.5	1367	17.9677	7.86	115.8	1.326	0.16	0.0274539	1.25143	7.76215	4.72855	75.3376	3023.5	7112.28	1044.3	60305.1	49.8257	821.452	157.511	1.78587	36.1824	44.499	39.3407	0.00713145	0.0704907	0.0336681	0.047048	0.298952	0.00164906	0.0529895
	A56	26.9353	111.984	455.4	1227	19.3948	5.87	24.5	0.535	0.056	0.00884746	0.320145	1.62706	1.48242	32.0095	2589.81	7259.7	1.01	114114	14.2139	101.584	31.6743	0	5.98865	56.8353	28.65	0	0.0635547	0	0	0.273736	0	0.0680984
	A57	26.9353	111.984	455.4	1227	19.3948	6.4	67	0.586	0.056	0.0158108	0.810125	11.9621	3.98088	24.3283	1422.32	10841.1	186.928	47337.7	11.5564	123.194	27.5528	0	3.2425	53.0656	35.4015	0	0.957084	0.0451131	0	0.297334	0	0.207084
	A58	26.9353	111.984	455.4	1227	19.3948	5.81	39.8	0.553	0.041	0.0131021	0.807262	8.43491	3.132	36.752	1968.87	9672.04	17.547	59121.5	12.4822	127.001	50.783	0	2.87037	54.4211	46.1391	0	1.79096	0.0291497	0	0.30007	0	0.324248
	A59	26.9358	111.993	428.5	1227	19.3948	7.13	363	1.377	0.037	0.0563995	0.207057	1.04213	2.87406	222.232	3162.27	1516.08	574.647	344349	38.4131	71.4351	12.1209	0	1.84641	65.6206	14.3799	0	0	0	0	0.279703	0	0.041915
	A60	26.9358	111.993	428.5	1227	19.3948	6.85	1470	2.24	0.068	0.0369	0.187834	0.823228	1.7936	211.608	3622.73	5800.86	334.642	236420	26.4822	101.182	9.96189	0	0.416349	41.523	13.8139	0	0	0	0	0.0336335	0.00315516	0.0564711
	A61	26.9358	111.993	428.5	1227	19.3948	5.44	887	0.433	0.01	0.00714614	0.267998	2.88386	1.55718	44.7497	3182.23	1664.06	999.707	406994	25.237	133.633	57.2119	0.482883	40.3426	50.8373	25.2525	0	0.0182913	0	0.0674665	0.276246	0	0.0798346
	A65	29.9436	111.977	283	1227	19.3948	6.85	161.7	1.566	0.089	0.042408	2.17945	40.7896	27.7825	60.4253	2654.46	7429.82	327.076	76052.3	25.1413	132.088	55.8939	0.122875	42.2411	51.2112	25.1154	0	6.65476	0.35136	0.0248796	0.29187	0.00193719	2.10467
	A66	29.9436	111.977	283	1227	19.3948	5.38	253	1.456	0.077	0.08552	6.30297	68.3498	58.1357	93.6892	3116.12	7665.56	334.11	81763.8	26.6593	137.72	59.3102	0.474317	44.6457	49.209	24.4047	0.0133459	9.86722	0.761876	0.0585759	0.333753	0.00256391	2.13042
	A67	29.9436	111.977	283	1227	19.3948	6.3	174.5	1.345	0.667	0.0565734	3.2318	46.356	4.41851	76.589	2135.58	8166.28	233.201	31933.7	34.2881	142.989	44.9836	1.02391	69.7936	60.8738	29.2247	0	2.00272	0.0221212	0.13921	0.298806	0.0106957	0.281478
	A71	30.1347	114.814	150	1520	18.1175	6.43	2000	0.1982	0.027	0.0073145	0.400718	0.961658	3.65634	39.0729	3864.99	3668.82	27618	437227	45.8236	158.642	95.2641	0	12.2446	17.0995	75.6654	0	0.00556002	0	0	0.254015	0.00671267	0.113098
	A73	30.1347	114.814	150	1520	18.1175	7.32	2010	0.246786	0.025	0.0105241	0.242027	2.78801	2.04282	58.5801	4359.05	4149.95	27307.5	366458	120.098	388.366	155.002	0	26.4785	19.7015	61.7323	0	0	0	0	0.261823	0.00718889	0.0632537
	A74	30.1442	114.845	63	1520	18.1175	7.6	2070	0.712984	0.02	0.0176723	0.217691	0.683905	0	60.4202	4706.91	6354.27	62540.9	68098.1	44.9649	440.259	166.34	0	19.2278	14.7583	100.306	0	0	0	0	0.262439	0.000732482	0.0734616
	A80	33.4778	109.28	1126	825.7	13.5425	7.19	282	4.421	0.147	0.0069	0.321781	7.01137	2.18228	22.7515	6519.47	7798.27	8650.99	88404.2	23.2677	63.7567	500.241	0	40.8127	38.1513	14.405	0	0	0.00280786	0	0.338449	0.00937591	0.0560647
	A81	33.4778	109.28	1126	825.7	13.5425	7.89	207	0.679	0.056	0.00234412	0.28129	4.18235	4.8688	26.2038	8170.8	7421.33	7028.78	96572.5	11.9282	69.9879	630.991	0	29.8566	33.0624	37.5057	0	0	0.00368296	0	0.366232	0.00176825	0.0447365
	A82	33.4778	109.28	1126	825.7	13.5425	7.96	702	1.084	0.022	0.00302249	0.227507	2.38676	1.31449	186.029	8297.81	5183.34	8855.55	123821	13.125	86.1626	646.082	0	33.0154	26.2575	35.0779	0	0	0.00489784	0	0.317362	0.00186462	0.0543244
	A87	33.6236	109.271	1009	825.7	13.5425	7.21	937	1.264	0.079	0.0067118	0.426894	10.6875	6.51492	52.7751	6759.91	8060.59	9569.66	136067	25.4028	98.7065	520.311	0	33.6695	36.3695	43.4413	0	0	0.0450835	0	0.276166	0.000366121	0.0424484
	A88	33.6236	109.271	1009	825.7	13.5425	7.59	602	1.141	0.113	0.0137869	0.685994	16.5504	7.59244	61.6105	4786.74	8789.79	6082.27	94852.7	65.8129	113.763	338.526	0	33.1657	45.2321	46.6005	0	0	0.0607058	0	0.342145	0.00692161	0.0520528
	A89	33.6236	109.271	1009	825.7	13.5425	7.56	237	0.984285	0.0358689	0.0115591	0.468407	7.86647	4.44758	61.0045	4354.19	7324.48	4999.41	92472	232.885	161.503	304.77	0	47.3053	41.0072	41.7322	0	0	0.0284113	0	0.207467	0.000799848	0.0513915
	A441	24.495	112.286	180	1417.6	20.4945	7.91	761	1.605	0.073	0.00961287	0.753333	13.0812	140.861	20.7484	104712	2135.87	16337.1	69917	2118.86	2765.41	3633.52	77.7695	248.935	23.4891	15.7769	0.0202071	6.22867	1.11765	1.30767	0.119608	0	0.00464988
	A442	24.495	112.286	180	1417.6	20.4945	8.12	296	3.311	0.077	0.00692169	0.522451	6.63966	120.811	17.2143	56828.9	2468.66	5461.76	26172.6	1357.08	1077.26	2040.71	30.1409	283.429	16.1774	9.78319	0.0283445	1.96246	0.943864	0.281019	0.240652	0	4.70725e-06
	A443	24.495	112.286	180	1417.6	20.4945	8.08	279	1.929	0.085	0.0311709	0.695392	5.00904	51.6463	22.6383	38100.2	2330.53	7239.59	56431.2	2890.81	1265.57	1369.09	57.962	1309.64	42.1293	30.3184	0	0.664623	0.313928	0.10418	0.134532	0	0.00534396
	A444	24.495	112.289	160	1417.6	20.4945	8.16	275	0.318	0.013	0.00254037	0.180392	1.81199	33.1568	8.03932	17422.2	2069.93	5108.22	78280	404.982	717.656	687.749	15.4542	80.3481	12.361	6.31589	0	1.19791	0.186941	0.124521	0.0984649	0	0.0022772
	A445	24.495	112.289	160	1417.6	20.4945	8.04	454	1.32593	0.024	0.00509054	0.12451	1.72776	25.9498	10.1073	18815.4	2100.55	6850.3	78943.9	342.265	639.179	776.406	20.4837	326.875	12.5352	6.63818	0	1.01793	0.119707	0.110515	0.0682597	0	0.00486963
	A446	24.495	112.289	160	1417.6	20.4945	8.14	317	0.762	0.025	0.00222103	0.100098	1.8735	18.1162	5.90935	16759.7	1667.62	7138.94	74151.6	352.217	660.299	670.715	15.9066	108.469	12.9863	8.82784	0	2.03313	0.0894411	0.177538	0.123617	0	0.0111848
	A450	24.5008	112.285	150	1417.6	20.4945	7.55	167	2.424	0.203	0.0416115	5.09333	23.0444	58.7253	165.8	6891.52	3670.36	827.965	48642.1	455.151	227.63	217.152	5.87678	174.804	53.8626	31.08	0	0.0880215	0.352252	0.0372848	0.437811	0	0.0155328
	A451	24.5008	112.285	150	1417.6	20.4945	6.73	39.9	2.16	0.118	0.0298392	2.32127	10.9273	25.8474	111.351	6741.7	2901.44	591.955	47710.2	591.306	317.26	218.837	7.41577	193.606	53.6463	26.8973	0.0672328	8.53154	0.202247	0.370025	0.169599	0	0.0306217
	A452	24.5008	112.285	150	1417.6	20.4945	6.05	74.1	1.908	0.142	0.0740033	3.86657	19.6354	24.4643	70.4715	6549.78	2780.67	618.289	47062.8	600.691	318.456	213.394	7.38927	195.853	54.8408	28.0091	0.0185373	9.51448	0.151559	0.293714	0.162353	0	0.0385621
	A456	28.6222	108.368	690	1343.3	17.6816	7.69	158.5	3.939	0.074	0.0106878	0.380392	5.13538	15.1611	30.2189	433.577	5410.73	10611	47356.1	3751.06	12146.9	21.8174	406.817	263.138	32.1702	25.8759	0.050711	7.77134	0.0374906	5.61675	0.109446	0	0
	A457	28.6222	108.368	690	1343.3	17.6816	7.6	213	4.301	0.073	0.00775439	0.445686	11.0328	13.4361	26.4722	521.916	5652.12	22582.7	38599.3	5090.47	9963.21	29.077	198.893	280.622	33.1883	21.3607	0.171135	13.7451	0.0372145	1.70568	0.14459	0	0.00507375
	A458	28.6222	108.368	690	1343.3	17.6816	7.9	68.4	8.172	0.137	0.0046074	0.308333	3.14425	5.70563	10.9196	262.347	1946.98	647.067	8707.72	939.044	6746.09	11.303	324.333	56.6238	14.6111	18.7553	0.161405	31.0284	0.0226014	23.3024	0	0	0.0204554
	A459	28.6222	108.368	690	1343.3	17.6816	7.72	58.7	1.686	0.103	0.0259904	0.403922	3.42381	7.87116	23.9824	761.486	6776.48	10162.9	53332.5	932.641	6711.12	11.3653	322.048	53.868	14.4631	18.8583	0.00601396	4.26573	0.00787845	1.89948	0.151602	0	0.00277597
	A463	28.6169	108.368	670	1343.3	17.6816	6.84	213	1.276	0.042	0.0352596	1.47569	48.9712	11.329	35.6418	1280.14	6380.05	613.005	43359.8	155.662	336.44	28.1421	4.62729	56.0727	51.037	34.1536	0.0158587	0	0.0352432	0.0883376	0.114814	0	0.00454232
	A464	28.6169	108.368	670	1343.3	17.6816	6.92	87.5	1.285	0.103	0.0372721	1.66539	13.7618	10.1299	44.9468	1267.46	7276.01	550.054	48981.6	169.459	331.394	30.678	4.43218	54.7853	54.8713	37.7769	0	0.0661379	0.0167151	0.0609632	0.0589987	0	0
	A465	28.6169	108.368	670	1343.3	17.6816	7.1	99.6	1.562	0.631	0.0389706	0.962451	10.1062	14.6101	25.0905	1263.12	7059.36	558.48	45699	168.911	330.736	30.8179	4.23138	55.0305	54.6604	37.3815	0	0	0.0296638	0.046945	0.0189394	0	0
	A478	28.6114	120.931	364	1295.2	18.8041	7.44	82.5	1.462	0.64	0.00867967	0.511569	2.68239	3.26132	47.2315	4454.78	6844.13	6130.1	75496	6736.03	3333.73	171.399	50.1563	40.0981	20.0358	17.2899	0.0212468	40.5662	0	0.712298	0.0188872	0	0.0134831
	A479	28.6114	120.931	364	1295.2	18.8041	6.42	118.3	2.478	0.155	0.0151075	1.24833	22.1193	0	24.9357	4863.14	6280.69	4269.1	109061	9935.09	2674.6	167.563	36.2255	37.7693	23.389	16.3101	4.84495	532.899	0.109044	5.00884	0.100253	0	0.136482
	A480	28.6114	120.931	364	1295.2	18.8041	6.65	352	3.899	0.099	0.0266058	2.76363	14.8602	18.5861	48.5884	3509.29	7542.41	3430.64	55026	5474.38	2499.46	120.913	29.3747	34.4645	24.0213	14.1352	0.116362	48.8047	0.133668	0.67529	0.0371602	0	0.0319697
	A481	28.6114	120.931	364	1295.2	18.8041	6.45	143.7	1.328	0.585	0.0126203	1.29716	2.2938	0	45.72	1775.92	11094.2	962.286	51469.6	414.87	414.988	62.8628	4.99614	31.4788	27.5614	15.7079	0.416209	54.2298	0.0064158	1.39943	0	0	0.0629644
	A482	28.6106	120.926	152	1295.2	18.8041	5.88	95.5	1.542	0.719	0.0187611	1.82127	12.8278	3.79805	54.6362	3450.12	4910.4	1317.56	32598.5	4157.05	1521.41	128.978	16.6988	34.8343	22.2243	15.9429	15.3213	542.159	0.266457	0.600709	0.122488	0	0.095574
	A483	28.6106	120.926	152	1295.2	18.8041	5.81	94	1.732	0.862	0.0166251	1.92039	21.6601	11.0545	41.4018	2907.49	5490.85	2875.08	30771.1	2256.69	1465.91	106.756	18.214	31.7736	18.5789	9.9774	32.451	228.979	0.216373	2.46047	0.0174706	0	0.124368
	A484	28.6106	120.926	152	1295.2	18.8041	6.32	64.1	1.765	0.814	0.0172849	1.42922	11.7359	8.96104	86.8337	2509.6	5436.68	675.843	36986.8	1622.63	1061.54	64.4193	14.8596	35.1396	22.6521	12.8739	0.672244	117.15	0.0540728	1.75587	0.099787	0	0.0259233
	A488	28.6042	120.935	122	1295.2	18.8041	6.04	146.8	3.056	1.591	0.018618	1.52686	35.4046	9.39493	90.2891	3486.46	6845.05	896.846	43537.1	320.505	331.533	50.532	2.06605	32.1844	42.8411	21.5041	0.111395	10.3486	0.221381	0.192398	0.0898174	0	0.10724
	A489	28.6042	120.935	122	1295.2	18.8041	6.25	71.6	2.324	1.167	0.0155217	0.807745	15.9439	8.75986	92.2173	2921.32	6616.4	879.84	35448.1	318.981	371.457	48.5782	3.6377	32.4197	32.5061	18.1674	0.117977	2.82174	0.0128349	0.162698	0.0405559	0	0.0157512
	A490	28.6042	120.935	122	1295.2	18.8041	6.72	137.3	2.387	1.405	0.0160455	1.18186	29.8341	10.9373	78.8957	3231.99	5854.69	775.198	37876.2	211.762	229.333	45.6768	1.8801	33.3137	40.5872	19.9458	0.202349	4.32789	0.10932	0.239049	0.0568724	0	0.0901849
	A494	30.9497	118.005	90	1299.9	17.631	6.6	132	0.418	0.384	0.0504848	0.65951	39.5901	10.2702	30.1347	21051.3	7804.58	991.243	132355	529.752	6412.13	792.133	78.9212	124.252	57.4849	40.0886	0	1.65023	0.0228666	0.107236	0.154259	0.0151848	0.00493386
	A495	30.9497	118.005	90	1299.9	17.631	6.75	73.2	0.347	0.442	0.064112	0.689216	4.19697	2.35758	43.4951	17504.4	8422.35	436.658	134196	1355.82	17120.2	693.594	175.942	212.775	71.4386	54.4291	0	7.71158	0	0.209895	0	0.0127017	0.00490089
	A497	30.9497	118.005	90	1299.9	17.631	6.9	24.4	0.413	0.328	0.0457214	0.765392	2.06623	6.13657	48.6089	9083.45	9242.23	330.276	92943.8	329.62	2489.93	396.85	34.8952	66.804	62.2016	45.4937	0	118.552	0.113278	1.82902	0.0769824	0.0145803	0.0860344
	A501	30.9506	118.001	41.6	1299.9	17.631	5.51	79.1	1.642	0.147	0.0262289	1.54804	11.4357	5.97876	115.089	3338.08	4868.41	612.368	64755.3	102.791	480.708	111.294	4.19841	49.0121	47.9983	32.25	0	18.0989	0.0437066	0.519132	0.236789	0	0.151886
	A502	30.9506	118.001	41.6	1299.9	17.631	5.36	95.3	1.722	0.179	0.0239105	2.29627	15.9304	48.5108	91.3174	5279.47	5801.87	747.262	73496.7	117.195	525.299	197.381	5.71321	56.3759	54.181	36.838	0.00697415	49.4657	0.403928	1.00116	0.100405	0	0.752251
	A503	30.9506	118.001	41.6	1299.9	17.631	5.42	68.8	1.607	0.135	0.0237924	1.42922	5.98005	4.37232	31.0392	22693.9	5706.69	1784.92	290778	556.505	2910.47	805.491	35.2026	209.279	72.0549	63.6984	0.0110318	0.797767	0.00665609	0.0556025	0.168535	0	0.0143548
	A507	26.2308	115.662	164.8	1851.3	18.7918	6.7	141.7	1.599	0.048	0.00593864	0.243039	0.933359	4.15476	21.1092	3411.94	12195.9	10941.1	78940.2	507.128	2852.14	104.708	38.9906	68.1216	42.6776	48.3939	0	2.68135	0	0.375892	0.00812356	0	0.00733285
	A508	26.2308	115.662	164.8	1851.3	18.7918	6.95	196.8	1.637	0.038	0.0126734	0.586863	12.8997	3.84888	30.5715	1871.57	12813	4268.15	60430	250.497	1575.42	54.9539	18.6152	46.2042	51.8882	42.5111	0	0.86976	0	0.207793	0.145618	0	0.0150671
	A509	26.2308	115.662	164.8	1851.3	18.7918	6.55	1299	1.664	0.046	0.00610034	0.248627	2.65517	6.02402	100.431	5135.31	7986.11	14031.6	67650.1	836.141	5272.12	178.215	64.6174	64.1886	32.7591	51.8024	0	2.2533	0	0.291833	0.083717	0	0
	A510	26.2308	115.662	164.8	1851.3	18.7918	6.67	1901	1.836	0.048	0.00957455	0.963039	34.1569	34.4312	39.4312	3934.13	16477.1	11103	92128.9	624.064	2882.01	108.161	34.4151	101.384	57.9615	70.3038	0	1.03215	0.189151	0.119578	0	0	0.0165635
	A514	26.2333	115.667	165	1851.3	18.7918	5.6	46.6	1.658	0.096	0.0157845	1.52941	11.347	7.81071	69.1715	1117.62	9168.33	424.432	38670	34.8447	107.489	18.9014	0.95969	29.1651	45.2728	20.0992	0.0116891	9.66926	0.00158759	0.232895	0.0400647	0	0.263356
	A515	26.2333	115.667	165	1851.3	18.7918	5.65	39.1	1.528	0.057	0.0165307	2.12529	17.1888	6.4617	55.5079	1445.92	14597.6	588.52	57038.2	38.3299	101.408	29.576	0.475977	35.5195	64.3498	27.0233	0	4.94977	0	0.141409	0.00553856	0	0.226569
	A516	26.2333	115.667	165	1851.3	18.7918	6.54	50.6	1.424	0.079	0.016401	1.47529	14.2103	1.47295	30.3653	1577.88	13430	567.951	55597.1	54.425	161.678	29.8029	1.24765	33.8206	60.5416	26.6373	0	4.25278	0	0.176654	0.225078	0	0.162074
	A535	34.0261	111.363	95.6	881.7	13.1841	7.07	995	1.875	0.056	0.00599598	0.232727	18.7399	2.15343	41.5136	14280.3	4058.24	9719.97	66399.7	6764.75	491.239	538.91	4.97938	45.8187	26.0827	11.3299	0.0538774	0	0.0280183	0.0299963	0.164478	0	0
	A536	34.0261	111.363	95.6	881.7	13.1841	7.41	185.6	3.521	0.226	0.00643151	0.474242	14.4305	14.4286	27.923	17922.7	4388.24	4451.22	71978.6	17737.6	741.284	710.775	8.62233	56.9894	23.9529	15.1638	0.148774	0	0.0933488	0.0409626	0.192784	0	0.00348558
	A537	34.0261	111.363	95.6	881.7	13.1841	6.94	1818	1.61344	0.0279095	0.00961701	0.17303	2.09818	4.62305	20.1749	28983.4	1907.24	41441.6	134097	25043	1621.68	1045.53	14.4861	73.547	15.5744	7.44796	1.55641	3.42296	0	0.200157	0.357998	0	0.0243352
	A538	34.0258	111.365	98.5	881.7	13.1841	6.97	1456	1.77	0.033	0.00664896	0.253333	6.12722	45.5326	27.0284	4541.67	5287.52	30311.7	78296.4	138.428	158.006	78.1755	0.499069	20.7611	17.7541	7.42783	0.0181993	0	0	0.0261266	0.0089683	0	0
	A539	34.0258	111.365	98.5	881.7	13.1841	7.01	1318	0.683	0.036	0.00311672	0.211515	4.93269	44.13	32.4516	5602.73	6127.88	83735	174576	238.71	316.36	96.3706	0.499178	23.5416	18.2555	12.0763	0.00279511	0	0	0.025973	0	0	0.00113966
	A540	34.0258	111.365	98.5	881.7	13.1841	7.03	1479	1.359	0.03	0.00720877	0.173939	3.73832	56.2669	133.188	2007.27	5437.37	18289.1	71486.8	140.611	107.628	42.9615	0.438977	28.2306	20.7868	11.3265	0	0	0	0.0252726	0.0584148	0	0.000348941
	A544	34.0258	111.365	978	881.7	13.1841	6.92	421	1.508	0.121	0.0197688	1.13152	48.6819	18.5753	76.5506	4755.83	7015.56	4717.07	63191.6	986.201	161.444	143.446	1.03537	34.7963	37.7914	24.9532	0.0521408	0.266462	0.0820457	0.0443494	0.153665	0	0.0291094
	A545	34.0258	111.365	978	881.7	13.1841	7.16	146.9	1.622	0.06	0.0273835	0.70303	35.2106	5.24841	30.8523	2140.38	7197.31	602.146	48177	353.812	94.6132	48.6741	0.677596	31.6681	53.7962	29.5508	0.0379728	0	0.00621987	0.0299586	0.0836579	0	0.00452432
	A546	34.0258	111.365	978	881.7	13.1841	6.92	471	1.722	0.131	0.0197688	1.3403	63.9502	17.3005	87.4772	5094.64	7149.47	3643.33	60209.2	1319.47	200.514	157.162	1.51479	35.4695	40.2639	26.3522	0.0148252	0.181801	0.0956392	0.0403134	0.0253515	0	0.0187216
	A550	37.4356	120.972	104	479.9	13.6082	7.78	119.9	2.27	0.208	0.0137411	0.269394	4.81357	6.499	65.7431	1552.31	9766.94	1017.36	29292.4	146.289	108.616	32.81	1.95478	59.3068	40.8449	29.2265	0	0	0	0.0293407	0.203027	0	0.000142442
	A551	37.4356	120.972	104	479.9	13.6082	7.01	1546	1.737	0.129	0.0128902	0.36303	8.43154	19.3824	66.9448	28679.6	7211.63	30246.5	58630.2	4886.94	2958.73	1097.33	41.5558	97.1509	37.99	19.1736	0.377957	4.50006	0.0854921	0.646787	0.125098	0	0.00722571
	A552	37.4356	120.972	104	479.9	13.6082	7.22	1530	1.696	0.229	0.0165401	0.569697	19.7752	31.0173	69.007	22807	9087.38	17946.6	61429.4	4124.59	2886.85	875.114	33.8475	141.764	44.646	24.0412	0.177617	1.40269	0.183349	0.24179	0	0	0.0188001
	A557	37.4378	120.974	111.5	479.9	13.6082	7.59	167.7	1.98	0.304	0.0946686	0.392727	21.2635	6.4012	93.3819	4728.93	6049.42	1238.26	37860.9	717.041	494.452	160.257	3.98102	60.5601	41.9058	24.5607	0	0	0.0131678	0.0327369	0.163701	0	0
	A558	37.4378	120.974	111.5	479.9	13.6082	7.6	175	2.533	0.298	0.0205264	0.582121	17.0821	20.3269	146.797	5250.08	6337.39	1633.73	39183.1	850.918	572.926	184.807	5.16131	66.7432	45.7514	27.6594	0.0300302	0	0.118315	0.039609	0.218185	0	0
	A559	37.4378	120.974	111.5	479.9	13.6082	7.52	147.9	1.861	0.132	0.0281724	0.589091	8.68798	18.433	78.5854	3143.3	5224.58	782.491	36358.3	594.141	424.871	107.443	4.18615	46.6339	43.2853	22.5312	0.061798	0	0.0729516	0.0318013	0.177517	0	0.00448412
	A563	39.3756	114.926	770.7	541.9	13.2315	7.35	345	4.335	0.149	0.00566306	4.44061	12.2175	3.7703	51.1672	1460.45	1826.16	3205.21	40113.5	771.114	2045.56	27.0896	13.8897	43.217	14.7539	7.14914	0.00907471	0.329615	0	0.0452486	0.141425	0	0
	A564	39.3756	114.926	770.7	541.9	13.2315	7.28	575	1.923	0.121	0.0353465	0.301212	8.88499	4.26702	29.0787	1508.09	2507.63	4263.71	75272.5	1145.54	2452.58	22.8373	16.3822	47.7635	24.5861	15.1557	0.00397583	0.101188	0	0.0442677	0.116236	0	0.0224403
	A565	39.3756	114.926	770.7	541.9	13.2315	7.65	118.8	1.789	0.141	0.0257301	0.298182	7.65475	2.22602	27.9585	1729.18	2495.06	1328.53	42767.4	1281.25	2560.83	47.3078	14.9003	51.637	22.4494	13.6534	0	0	0	0.0298526	0.163911	0	0
	A566	39.3756	114.926	770.7	541.9	13.2315	7.34	784	1.364	0.088	0.0109177	0.459091	8.46595	3.06756	35.093	1080.33	1575.12	9712.52	79781	2594.71	5140.64	22.8589	35.719	56.2355	14.9723	9.86137	0.0199813	0.804004	0	0.0606869	0	0	0.00953484
	A567	39.3756	114.92	712.2	541.9	13.2315	8.86	587	1.865	0.035	0.00456366	0.827879	42.6672	7.01903	28.5161	5629.13	1539.51	15035.3	203510	1290.64	2334.58	197.934	17.5989	62.9074	15.4466	7.22418	0	0	0	0.0286058	0.11771	0	0.0038136
	A568	39.3756	114.92	712.2	541.9	13.2315	9.56	183.5	1.745	0.033	0.00352218	0.141818	4.2967	0	16.9297	4986.07	959.075	5397.4	171512	933.278	1013.77	188.629	6.9156	81.2645	12.3511	5.95306	0	0	0.000104153	0.0272794	0.133154	0	0.0067303
	A573	39.3944	114.887	673.6	541.9	13.2315	7.2	146.8	1.488	0.054	0.0181137	0.622727	27.4692	14.9245	44.5459	2820.92	3456.04	682.035	45521.7	329.723	515.919	81.0125	3.00101	34.2912	26.8296	14.688	0.055038	0.0831862	0.0966342	0.042215	0.212572	0	0.00886082
	A574	39.3944	114.887	673.6	541.9	13.2315	7.29	170.5	1.628	0.052	0.0304773	0.81	36.8694	29.6993	42.3624	3088.55	3963.58	636.49	45052.1	200.759	412.649	84.8631	2.32349	31.4325	30.891	16.2676	0.0320543	0.0466263	0.186475	0.039364	0.0574964	0	0.00680312
	A575	39.3944	114.887	673.6	541.9	13.2315	7.35	163.2	1.318	0.139	0.0215362	0.779697	31.3629	21.5076	34.7267	2951.32	4410.9	604.532	39981.3	183.251	395.097	86.6367	2.04556	31.7734	28.8597	15.3258	0	0	0.163591	0.0308863	0.0986655	0	0.00541661
	A580	42.7697	118.909	883.2	370.9	8.23863	7.23	1594	0.738	0.098	0.0245327	0.342424	5.37094	5.62129	32.4648	4718.24	2721.5	11719	34114.3	4000.52	4622.96	189.917	45.8019	82.4117	31.0758	16.6225	0.572797	477.379	0.0155091	0.559431	0.120173	0	0
	A581	42.7697	118.909	883.2	370.9	8.23863	7.09	1599	1.404	0.058	0.0380065	0.291515	7.55406	2.3263	21.1165	4104.9	2423.56	51134.2	71709	10502.3	6415.84	160.838	55.9865	311.942	32.5344	15.006	0.435487	685.784	0.00957239	0.418439	0.201488	0	0.0094882
	A588	42.7778	118.903	868	370.9	8.23863	8.38	130.9	1.03	0.156	0.0333093	0.638182	21.0811	2.82106	16.8166	1060.3	3267.39	639.874	23491.4	132.944	225.27	20.49	2.04917	34.2178	33.3553	18.8963	0	0.0414252	0.0401864	0.0312064	0.00234105	0	0.00459575
	A589	42.7778	118.903	868	370.9	8.23863	8.34	149.7	0.971	0.166	0.0291738	0.638788	19.6417	6.44289	14.7057	1236.73	3366	1145.87	25071.4	373.417	510.351	25.8219	5.07986	34.9524	33.9103	18.0767	0	0.0137672	0.0288659	0.0255252	0.048229	0	0.00996934
	A590	42.7778	118.903	868	370.9	8.23863	8.37	125	0.91	0.073	0.0276481	0.611212	17.0412	3.98133	15.5596	1412.44	3203.41	548.037	22596.6	91.9047	166.984	32.4209	1.66783	29.7535	30.8503	17.043	0.0325614	0.00987737	0.0415003	0.0269702	0.191187	0	0.0061779
	A594	40.7297	123.605	259.6	821.6	9.85616	7.93	1473	1.872	0.092	0.0103531	0.234848	4.34492	3.85986	38.7399	2941.98	2519.09	21164.3	36546.4	1893.81	359.328	96.4121	23.625	842.612	31.0866	17.9509	0	0	0.0516621	0.0410781	0.412023	0	0.00431816
	A595	40.7297	123.605	259.6	821.6	9.85616	8.04	949	1.958	0.073	0.00994848	0.219091	4.24814	2.18095	40.4248	3639.89	5426.07	13183.8	43461.5	2547.97	435.914	105.547	26.4005	911.853	59.7471	37.197	0.0575149	0	0.0419897	0.0427022	0.447701	0	0
	A596	40.7297	123.605	259.6	821.6	9.85616	8.25	449	2.057	0.12	0.015205	0.416061	1.63215	6.15647	50.5593	4409.43	5740.54	11662.4	48851.5	2366.97	423.241	144.561	27.7961	991.91	65.6948	39.2792	0.0288551	0	0.0596825	0.0346394	0.390675	0	0
	A597	40.7297	123.605	259.6	821.6	9.85616	8.19	509	1.948	0.085	0.00785125	0.219394	1.86862	0	41.4352	0	478.858	140.848	34.0571	1065.24	460.804	38.408	24.142	772.382	28.1231	12.8988	0.0194818	0	0.0321477	0.055201	0.366901	0	0.0126062
	A604	40.7189	123.578	225	821.6	9.85616	6.83	2290	2.52015	0.067	0.0400686	0.691818	11.772	8.9631	30.3592	6041.08	3643.38	48617.2	103721	3568.4	3013.6	184.209	63.9216	2768.14	21.6431	12.8651	0	0.8869	0.4369	0.5987	0.3548	0	0.0113
	A605	40.7189	123.578	225	821.6	9.85616	6.86	2170	1.30083	0.111	0.0419494	0.770606	7.08298	11.3496	40.3323	7431.66	3886.95	68651.5	127287	4628.68	2778.33	225.432	83.3281	4307.8	21.9357	13.1576	0	1.32988	0.0393851	0.0659415	0.102832	0	0.0137485
	A606	40.7189	123.578	225	821.6	9.85616	6.62	2310	2.57125	0.078	0.0424101	0.715758	5.45801	5.26686	16.6511	8263.47	3738.26	73083.8	127273	4487.05	2800.67	294.949	81.0244	4100.99	23.3244	12.6692	0	0.680278	0.080078	0.0412112	0.229207	0	0.0043343
	A610	43.5069	125.063	350	430	7.02356	6.75	823	0.669454	0.041	0.0501255	0.570909	3.39655	0.0025	6.4642	6654.88	5991.35	3347.35	112485	395.643	2294.86	259.19	8.33482	33.8083	20.7484	8.37699	0	0.8963	0.1045	0.0456	0.2569	0	0.0135
	A611	43.5069	125.063	350	430	7.02356	7.19	87.8	0.663379	0.096	0.0510671	0.857273	5.73436	0	7.46249	7685.29	5668.93	1043.36	112776	675.211	5639.03	322.723	27.2047	24.3701	23.6937	13.8412	0	1.15246	0.104398	0.0475144	0.289777	0	0
	A612	43.5069	125.063	350	430	7.02356	7.09	273	0.82005	0.062	0.0416934	0.717273	4.68903	0.0327986	5.37256	7356.78	5869.37	2866.38	113573	386.62	4348.31	226.158	20.7257	22.2591	23.2578	12.461	0	0.0752017	0.106657	0.0260197	0.248539	0	0
	A616	43.5072	125.059	333	430	7.02356	6.95	130.1	1.27822	0.107	0.0245671	1.25545	24.0618	0.5698	20.8029	6883.63	8855.31	2665.43	115196	86.8297	392.725	44.0323	4.90919	4.82687	26.3987	14.1776	0	0	0.1056	0.0258	0.4578	0	0
	A617	43.5072	125.059	333	430	7.02356	7.45	162.7	1.38478	0.127	0.01674	0.838485	24.5873	0	15.2194	2173.27	5429.28	1008.1	39031.6	129.881	481.601	58.0482	5.61582	5.94083	29.1923	18.5931	0	0	0.111149	0.022549	0.318038	0	0
	A618	43.5072	125.059	333	430	7.02356	7.2	142.7	1.4267	0.109	0.0195025	0.787576	14.6858	0.62723	14.4785	3297.02	3165.6	2373.55	53458.1	100.265	456.36	58.98	3.654	3.6549	20.3694	14.256	0	0	0.0974687	0.0257871	0.24446	0	0
	A622	47.4017	129.161	512	783.8	2.19397	7.6	443	4.95826	0.155	0.0305293	1.03303	5.66054	1.2589	14.5698	3041.98	3098.09	2324.82	52685	1667.74	2787.21	82.8239	22.439	275.797	27.4797	16.2776	0	0.115	0.1056	0.0356	0.2521	0	0
	A623	47.4017	129.161	512	783.8	2.19397	7.61	317	3.46394	0.079	0.0340853	1.10879	6.42667	0	13.4202	2862.35	3779.28	1830.24	56529.3	1466.31	2392.7	65.2773	17.4412	191.634	24.6935	12.2816	0	0	0.107274	0.0288817	0.216913	0	0
	A624	47.4017	129.161	512	783.8	2.19397	7.77	718	1.694	0.037	0.0371571	0.766667	18.635	2.22889	15.2102	1663.39	1149.22	3295.79	57924.2	3076.84	4295.43	107.939	33.298	153.298	33.8391	13.5618	0	0.160489	0.11045	0.0503783	0.304544	0	0
	A625	47.4017	129.161	512	783.8	2.19397	7.8	647	4.18961	0.117	0.0147991	0.621212	4.15353	1.22791	15.7491	1935.76	2545.13	2856.79	56785.5	1964.95	3361.89	79.6846	29.6038	116.975	20.2513	7.78895	0	0.701402	0.0848654	0.0906024	0.128355	0	0.00861354
	A626	47.4742	129.302	201	783.8	2.19397	8.2	495	1.389	0.027	0.00293653	0.212424	1.59941	0.987897	5.36469	3169.13	369.364	31256.5	64589.5	1121.43	1423.43	92.5487	123.116	7480.03	36.1725	25.8281	0.0028	0.1597	0.0369	0.4567	0.1245	0	0.0089
	A627	47.4742	129.302	201	783.8	2.19397	8.12	422	1.412	0.02	0.0954014	0.152727	1.46474	0.403993	3.35612	3048.19	837.714	30015.6	64371.9	1380.49	1771.1	100.902	114.752	6841.74	37.7514	28.8785	0	0.0140692	0.092411	0.0379463	0.168925	0	0
	A628	47.4742	129.302	201	783.8	2.19397	8.1	411	1.579	0.016	0.0035308	0.133333	1.31309	1.37443	12.2907	3059.16	893.565	30018.6	63564.5	1299.2	1539.41	124.811	88.6122	5306.54	30.9696	21.2158	0.00370871	0.234751	0	0.0750787	0.0691336	0	0.0027384
	A632	47.4014	129.171	429	783.8	2.19397	6.97	328	2.162	0.375	0.039287	1.79061	57.9825	26.1565	115.565	8415.76	4397.9	27819.2	94635.2	708.309	1216.07	65.561	8.31406	55.8854	21.6824	13.8172	0.045648	1.25989	0.0487965	0.07896	0.156748	0	0.0156465
	A633	47.4014	129.171	429	783.8	2.19397	6.94	295	5.65	0.512	0.0368275	1.74576	50.3084	21.5991	109.707	4761.77	3593.4	2219.03	36738.6	716.444	1182.42	54.0581	8.37854	63.6978	21.3414	11.2138	0.051755	1.16612	0.0445932	0.0742156	0.112903	0	0.0133455
	A634	47.4014	129.171	429	783.8	2.19397	7	285	2.467	0.397	0.036022	1.90667	48.3793	28.8036	114.263	4932.75	3100.84	1966.68	30348.2	603.863	951.946	63.4893	13.3958	46.868	20.7485	10.2175	0	0.982794	0.0478657	0.0707226	0.191203	0	0.0196845
	A638	23.4775	103.773	1850	1090.5	16.4937	7.48	934	1.385	0.082	0.00667105	0.229394	2.94433	8.82489	24.3391	13518.5	7786.21	28766.9	83193.6	1173.37	2552.04	550.884	53.3707	2484.32	35.2893	32.752	0	0.515818	0.00974609	0.0627013	0.175598	0	0.0228637
	A639	23.4775	103.773	1850	1090.5	16.4937	7.56	1088	1.549	0.087	0.0069756	0.201212	2.55613	1.4702	51.6826	18016.8	13321.4	29788	120497	1057.38	2580.96	741.504	60.3353	3044.69	47.1054	45.4591	0	0	0	0.0344539	0.236599	0	0.00339705
	A640	23.4775	103.773	1850	1090.5	16.4937	7.78	359	1.702	0.116	0.0206372	0.605758	2.72406	6.6272	51.811	2853.72	5919.15	7215.04	52737	615.578	837.151	94.7052	12.8208	642.579	48.9843	25.1741	0	0	0	0.035462	0.0518049	0	0.00178689
	A641	23.4775	103.773	1850	1090.5	16.4937	7.45	1814	0.864	0.106	0.011296	0.370303	2.6819	8.7621	39.8094	15236.5	6935.56	29431.5	89345.6	3499.8	5478.36	192.405	50.0085	1459.6	47.6641	34.0358	0	4.38892	0	0.227613	0.102158	0	0.0125088
	A642	23.4831	103.774	1800	1090.5	16.4937	7.52	1863	0.95	0.041	0.0235091	0.15	1.70658	3.1058	15.6425	7030.87	5106.99	84801.4	193809	2852.83	2730.83	229.497	104.815	5872.98	20.9351	9.46867	0	0.524667	0	0.016548	0.148975	0	0
	A643	23.4831	103.774	1800	1090.5	16.4937	7.47	1914	0.69202	0.024	0.017337	0.303636	2.88528	4.33795	15.9924	7487.02	4457.3	79942.3	187487	4974.53	4403.42	291.748	115.014	5375.52	21.7888	13.2834	0	0.924815	0	0.132653	0.0945863	0	0
	A644	23.4831	103.774	1800	1090.5	16.4937	7.45	1968	0.748937	0.014	0.0360056	0.120303	3.07379	2.83914	15.2307	7369.76	4533.57	83654.9	189634	2160.6	2666.57	202.206	124.215	6966.27	20.6143	10.1375	0	0.191977	0	0.0590168	0.151473	0	0
	A648	23.4708	103.771	1840	1090.5	16.4937	5.42	59.9	1.76712	0.065	0.0249814	2.16061	4.37958	10.8925	50.4878	2509.42	6570.69	1018.46	40500.7	173.196	305.508	52.3727	2.7074	96.2632	41.4537	20.7029	0.0115346	1.23645	0.213511	0.256487	0.235874	0	0.001459
	A649	23.4708	103.771	1840	1090.5	16.4937	7.37	1576	1.78612	0.133	0.0204617	1.25212	3.03587	7.94054	56.2051	2957.89	6515.76	1043.32	44516	205.58	347.823	56.4921	3.22764	110.2	46.4364	23.3084	0	0	0.0263226	0.0591611	0.229072	0	0.0128816
	A650	23.4708	103.771	1840	1090.5	16.4937	7.47	1908	1.81512	0.079	0.0206751	1.39091	5.67437	10.7531	40.028	3461.16	6246.48	1069.13	45425	192.257	384.78	73.0847	3.65327	128.944	49.1036	25.8326	0.0114984	1.17479	0.0207612	0.360272	0.230542	0	0.00585504
	A654	26.4133	99.4186	2490	863.3	13.789	7.95	658	1.26872	0.032	0.00344221	0.180303	1.50332	1.02548	40.2364	896.768	2893.15	97867.5	57831.9	4388.57	29628.5	25.9342	447.965	196.015	6.99811	7.11111	0.456722	15.4883	0	0.946536	0.156689	0	0.0152347
	A655	26.4133	99.4186	2490	863.3	13.789	7.72	1686	3.83026	0.041	0.00413258	0.116667	2.03252	1.80431	36.369	1013.1	3036.31	111730	87321	6217.09	32673.1	30.1362	499.937	294.827	12.3488	10.3752	0.564928	17.4394	0	2.0203	0	0	0.0193653
	A656	26.4133	99.4186	2490	863.3	13.789	7.9	89.5	3.83026	0.041	0.00414046	0.320909	3.10205	0	46.2418	591.164	2490.95	38392.4	32434.1	3657.59	23275.7	24.1724	335.737	138.855	12.9912	10.1719	0.141516	3.48893	0	0.367941	0.136249	0	0.0177437
	A657	26.4133	99.4186	2490	863.3	13.789	6.86	75.9	3.14193	0.039	0.00469475	0.361515	4.87891	3.72333	64.4585	710.134	2045.19	63290.1	47065.5	5336.32	30033.1	28.4472	467.314	205.922	11.936	9.22434	0.185509	5.83807	0	0.745183	0.0946622	0	0.0209201
	A664	26.4167	99.4111	2330	863.3	13.789	7.2	342	1.56488	0.058	0.0235942	1.00515	25.6917	7.5557	49.2545	1898.48	4616.14	2818.59	24206.4	1630.5	4086.9	64.4412	48.5946	32.5669	29.5449	18.8901	0.710422	5.23661	0.0258714	0.988752	0.14455	0	0.015656
	A665	26.4167	99.4111	2330	863.3	13.789	7.46	144.8	1.18775	0.05	0.0153769	0.570909	2.33809	8.98928	43.0552	1095.11	5219.62	2949.34	27078.1	1764.31	5758.25	28.1887	60.612	36.2788	35.0216	22.0947	0.0934345	3.37856	0.00953138	0.910393	0.114841	0	0.00833363
	A666	26.4167	99.4111	2330	863.3	13.789	7.45	144.6	2.36189	0.1	0.0237858	1.02545	8.40268	5.86096	92.5767	1736.65	7182.47	3070.84	33253.3	2062.24	6493.31	33.2086	66.1279	39.9244	39.9901	25.2122	0.078536	4.22896	0.0320848	0.903515	0.166396	0	0.0180992
	A685	39.3472	105.862	1517	583.7	4.78877	7.79	2340	0.354923	0.042	0.0223968	0.228788	1.56954	12.3365	89.0223	8061.3	3029.04	21227.8	81453.1	538.081	10455	345.7	33.1052	5.70201	37.097	19.4778	0.008972	0.125569	0.0025988	0.054689	0.952301	0	0.112356
	A686	39.3472	105.862	1517	583.7	4.78877	8.27	3030	0.340953	0.039	0.0182747	0.222727	1.94734	13.6322	104.375	6654.53	3730.43	21248.8	72065.4	575.134	8198.11	287.32	27.3844	2.89363	45.8814	22.1278	0	0.181739	0	0.0945255	0.18284	0	0.01381
	A687	39.3472	105.862	1517	583.7	4.78877	8.15	1116	0.570794	0.038	0.0106323	0.31697	1.50826	14.0064	61.2118	3895.78	4450.68	21269.8	53222.2	282.076	2980.78	136.545	8.56705	10.1221	48.142	26.7596	0.0668111	0.0330532	0.0830754	0.0413989	0.0385024	0	3.70203e-06
	A688	39.3472	105.862	1517	583.7	4.78877	8.01	1778	0.456	0.034	0.00382188	0.206061	0.921051	5.36891	13.2588	3010.21	809.203	21290.8	111759	1335.16	2883.76	100.168	7.64546	7.87546	29.7096	13.3361	0.000645655	1.52489	0.0004885	0.089566	0.154889	0	0.0045577
	A689	39.3472	105.862	1517	583.7	4.78877	8.02	1833	0.160535	0.027	0.00601175	0.213939	1.16856	5.79961	12.0759	2970.92	804.873	21311.8	100147	1245.53	2675.61	106.651	7.6552	9.30433	39.3924	16.5372	0	1.49709	0	0.0723186	0.108473	0	0.0159819
	A690	39.3472	105.862	1517	583.7	4.78877	8.03	818	0.54746	0.044	0.00456292	0.240606	1.32859	3.56786	11.3193	3132.61	817.262	21332.8	94815	1180.5	2464.54	106.528	7.0417	4.2425	37.1123	15.7901	0	1.72394	0	0.0715649	0.185604	0	0.00889714
	A695	32.5122	107.281	882.6	1355.9	13.3792	8.62	153.6	3.87819	0.082	0.00768819	0.314242	1.19015	1.15058	25.3701	1102.83	3646.13	21374.8	21898	483.499	5495.99	26.6715	21.0064	7.41342	33.4354	30.6584	0.000745527	0.195534	0	0.0831938	0.188198	0	0.0134973
	A696	32.5122	107.281	882.6	1355.9	13.3792	8.02	1792	2.09119	0.074	0.022934	0.408788	84.3113	4.86533	42.7751	1353.7	4714.05	21395.7	31356.6	429.536	3700.39	33.844	12.9092	11.1021	31.1219	25.3248	0	0	0	0.0322295	0.117836	0	0
	A700	32.5123	107.084	860	1355.9	13.3792	7.2	75.5	0.842	0.034	0.0316265	0.790909	2.23094	4.56621	89.3695	1745.41	7135.69	21416.7	42942.8	1110.4	234.919	24.8849	0.726345	12.6281	50.246	33.6757	0	0.145456	0	0.00125452	0.120037	0	0.0056884
	A701	32.5123	107.084	860	1355.9	13.3792	7.45	66.3	0.862	0.037	0.0263874	0.791212	2.17638	4.39918	83.8109	1562.25	6985.56	21437.7	44017.8	1161.37	221.675	24.3182	0.538521	12.378	55.1487	37.0586	0	0	0	0.0283956	0.129952	0	0.00467424
	A702	32.5123	107.084	860	1355.9	13.3792	7.44	86.7	0.874	0.04	0.0337244	0.862727	2.55038	5.67979	89.2113	20889.6	2850.34	11605	632.893	1497.71	285.342	25.9067	1.27904	21.0346	54.6601	36.8979	0	0	0	0.0285965	0.0440329	0	0.00529763
Non-contaminated sites (CK)	Sites	Latitude	Longitude	Altitude (m)	Precipitation (mm)	Temperature (℃)	pH	EC (μS/cm)	TOC (%)	TN (‰)	WaterC (%)	Ammonia (mg/kg)	Nitrate (mg/kg)	AvaiP (mg/kg)	AvaiK (mg/kg)	P (mg/kg)	K (mg/kg)	S (mg/kg)	Fe (mg/kg)	Pb (mg/kg)	Zn (mg/kg)	Cu (mg/kg)	Cd (mg/kg)	As (mg/kg)	Cr (mg/kg)	Ni (mg/kg)	AvaiPb (mg/kg)	AvaiZn (mg/kg)	AvaiCu (mg/kg)	AvaiCd (mg/kg)	AvaiAs (mg/kg)	AvaiCr (mg/kg)	AvaiNi (mg/kg)
	A103	34.5319	117.262	35	828.2	15.2321	7.75	287	2.436	0.122	0.068206	1.31358	46.1698	0	22.5152	348.99	4872.43	175.474	34589.1	41.1939	80.1966	30.4544	0	13.6768	74.4685	70.8565	0	0	0	0	0	0	0
	A104	34.5319	117.262	35	828.2	15.2321	7.29	139.8	1.127	0.069	0.0628701	0.353086	11.9869	0	9.54551	426.762	6267.76	354.982	28732.3	34.6353	97.5756	25.7189	0	6.19823	74.6223	37.0523	0	0	0	0	0.0226335	0	0
	A105	34.5319	117.262	35	828.2	15.2321	6.77	377	1.1	0.06	0.070077	1.30782	55.4982	0.0196457	38.2922	996.477	5897.92	391.192	29403.7	40.2797	87.0498	25.6922	0	11.4337	101.91	51.4237	0	0	0.00331046	0	0.0393301	0	0
	A137	43.7297	128.555	439	840.3	4.7789	7.14	189.4	2.542	0.302	0.0371791	2.56852	30.76	0.00483505	33.3511	969.049	4938.38	516.466	20743.5	1.99722	58.0141	15.1743	0	4.72788	36.2195	17.2985	0	0	0	0	0.0297061	0	0
	A138	43.7297	128.555	439	840.3	4.7789	7.26	23.3	0.863	0.053	0.0203925	0.344239	1.72069	0	16.35	396.956	5449.66	58.3675	30058.3	0.893652	57.2586	8.79222	0	4.37323	30.6744	15.2191	0	0	0	0	0	0	0
	A139	43.7297	128.555	439	840.3	4.7789	7.28	195.7	2.344	0.232	0.0379625	2.86152	2.11942	0.0116084	54.4278	397.783	5874.92	54.4002	25581.8	0.514344	57.4614	8.70619	0	1.56934	30.8661	15.0782	0	0	0	0	0.0258007	0	0
	A162	26.2975	101.781	1560	908.1	20.766	6.4	84.6	0.763	0.024	0.0488021	0.402675	1.21516	0	9.92143	3930.92	2242.84	26.4431	83448.3	94.5922	97.2105	13.0498	0	0	132.676	17.6597	0	0	0	0	0	0	0
	A163	26.2975	101.781	1560	908.1	20.766	6.08	76	0.7	0.02	0.0493582	0.562963	2.43137	0.00110549	10.5395	2729.02	2030.39	48.3548	77170.7	83.5567	73.4216	11.656	0	0	161.729	19.5662	0	0	0	0	0	0	0
	A171	32.5006	104.195	1172.6	1034	17.6219	5.86	96.3	2.355	0.137	0.0209521	0.473045	52.326	0.023346	24.8616	740.033	8109.35	390.906	25323.7	7.97573	75.5402	33.0668	0	9.84278	20.7629	17.6559	0	0.220674	0.00281276	0	0.0183122	0	0
	A172	32.5006	104.195	1172.6	1034	17.6219	5.88	108	2.034	0.089	0.0143538	0.885802	23.9664	0	14.3052	723.927	6773.22	243.184	22427.2	6.11532	57.6853	26.9439	0	9.62339	20.6853	15.3801	0	0.271382	0.00385082	0	0	0	0.0247509
	A173	32.5006	104.195	1172.6	1034	17.6219	5.73	95.1	1.669	0.07	0.0140622	2.0821	16.8297	0.00900438	13.666	709.053	6793.15	260.302	22416.7	6.81975	61.6587	26.3614	0	9.40383	22.2699	17.0245	0	0.186274	0	0	0.0160963	0	0.022847
	A177	32.5197	104.08	1379.5	1034	17.6219	6.72	129.2	1.635	0.085	0.0123599	0.569753	26.6466	0.0161226	9.81881	900.826	7507.22	307.949	21254	7.71806	66.7327	29.1344	0	7.31432	21.6457	16.1705	0	0	0	0	0.0103269	0	0
	A178	32.5197	104.08	1379.5	1034	17.6219	6.71	151.9	1.749	0.063	0.0149712	0.585391	26.8936	0	11.233	984.738	7381.35	400.562	22301.6	11.6874	65.7665	29.3401	0	9.94092	21.9188	16.4117	0	0	0.000596036	0	0.0620143	0	0
	A179	32.5197	104.08	1379.5	1034	17.6219	6.29	143	1.652	0.091	0.015507	1.04115	34.6995	0.0113823	22.329	770.538	8038.76	356.032	26656.4	12.3308	61.2731	24.1888	0	9.1808	25.7993	16.2606	0	0	0	0	0	0	0
	A218	23.1223	106.622	610	1415.3	22.4838	7.3	132.5	0.885	0.07	0.01427	0.75823	3.53952	0.00405693	10.6155	869.144	5907.27	88.978	26590.3	19.7256	126.958	54.6045	0	60.4981	47.3964	93.2518	0	0	0	0	0.0317065	0	0
	A219	23.1223	106.622	610	1415.3	22.4838	7.52	203	1.65	0.163	0.0176666	2.50885	12.9107	0.0363893	19.0404	910.554	9058.77	322.153	31850.1	0	148.176	82.6838	0	134.169	63.6329	112.236	0	0	0.0391093	0	0.000219553	0	0
	A220	23.1223	106.622	610	1415.3	22.4838	7.13	371	1.758	0.226	0.039689	6.77613	34.8215	0.0982447	25.5421	1198.75	9812.33	586.634	36418.8	38.6135	158.329	66.3905	0	99.6823	57.7238	111.342	0	0	0.0830703	0	0.0457147	0	0
	A224	23.2769	106.632	610	1415.3	22.4838	7.63	247	0.727	0.12	0.0149156	2.04856	31.7939	0.0178248	18.1284	1002.77	6929.79	214.884	24722.4	2.64314	119.405	47.2521	0	41.0772	46.5476	63.4361	0	0	0.0301939	0	0.0229017	0	0
	A225	23.2769	106.632	610	1415.3	22.4838	7.54	156.3	1.813	0.1	0.0150976	2.42366	3.22473	0.0343128	28.4611	1018.24	6480.05	199.569	24767.5	0	116.102	47.643	0	45.1763	43.3096	62.811	0	0	0.0300907	0	0.0233403	0	0
	A226	23.2769	106.632	610	1415.3	22.4838	7.3	118.1	0.725	0.098	0.0174447	1.95	14.7011	0	15.0636	1109.2	7421.57	181.188	36698.5	0	164.744	70.7358	0	82.3795	61.0179	89.2822	0	0	0	0	0.0135704	0	0
	A265	29.6714	117.775	74.8	1861.6	18.7112	5.12	45.4	1.616	0.136	0.0223957	2.21996	3.89659	0.0105234	11.8869	673.056	6808.96	269.282	28998.4	3.2544	72.9428	33.3616	0	16.0259	50.0322	25.1117	0	0.500815	0.0393178	0	0.090011	0	0.00394584
	A266	29.6714	117.775	74.8	1861.6	18.7112	5.17	16	1.57	0.064	0.0182284	0.692798	1.33485	0.020984	9.53321	640.706	6740.82	74.4186	22131.6	0	57.3222	26.9081	0	8.54021	43.7024	21.8202	0	0.201522	0.0476352	0	0	0	0.0480168
	A267	29.6714	117.775	74.8	1861.6	18.7112	4.77	80.5	1.801	0.221	0.0252237	3.79095	5.99238	0.0461025	20.4805	765.308	9330.85	356.716	41471.2	0	80.2418	44.8678	0	15.4091	56.4625	28.1931	0	0.900777	0.0536653	0	0.0449662	0	0.00303581
	A271	29.0261	117.671	100	1861.6	18.7112	4.55	173.6	1.834	0.228	0.0278391	2.68807	50.0829	0.050559	19.877	573.151	11301.5	388.095	30204	0	84.2298	37.4858	0	15.3533	48.9567	20.481	0	2.22312	0.0732622	0	0.0459198	0	0.351301
	A272	29.0261	117.671	100	1861.6	18.7112	4.46	164.5	1.118	0.246	0.0260106	2.46667	45.803	0.116665	14.157	544.233	9120.71	377.068	28821.8	0	80.4793	36.2718	0	18.0275	42.6207	19.3548	0	3.2158	0.116206	0	0.0035515	0	0.417921
	A273	29.0261	117.671	100	1861.6	18.7112	4.6	185.4	1.03	0.166	0.0246343	0.20679	50.7747	0.076373	34.5655	463.167	10479	344.434	28474.9	0	79.6993	36.4025	0	13.7262	44.8336	19.0027	0	2.52009	0.0834579	0	0	0	0.342075
	A281	32.4208	113.417	180.7	1256	16.3507	4.8	100.5	1.668	0.119	0.0230433	1.53128	51.9118	0.0133802	16.1403	344.524	6321.5	199.771	31306.5	16.5414	71.4905	29.8639	0	2.77881	53.2421	24.2876	0	1.54647	0.0231495	0	0	0	0.0769353
	A282	32.4208	113.417	180.7	1256	16.3507	5.31	22.4	1.747	0	0.0280311	0.632305	17.9149	0	12.9403	387.638	8106.54	98.3273	41362.7	35.747	66.4108	39.7956	0	0	96.4591	40.8218	0	0.118123	0.002571	0	0	0	0.110545
	A283	32.4208	113.417	180.7	1256	16.3507	5.28	16.53	1.671	0.046	0.0290987	0.842593	21.6367	0	11.478	333.66	6933.1	108.576	36811.9	26.6325	62.5492	41.7247	0	2.35326	86.8901	37.3107	0	0.311011	0.00855097	0	0.0211744	0	0.123542
	A287	32.4242	113.414	180.7	1256	16.3507	4.63	365	0.561043	0.343597	0.0284091	0.929835	78.2905	0.0125305	13.4396	322.837	5768.48	70.3166	34360.7	36.8294	57.9608	34.243	0	0.174589	72.9807	28.5428	0	0.865497	0.0225439	0	0	0	0.484056
	A288	32.4242	113.414	180.7	1256	16.3507	4.48	477	1.808	0.047	0.0322768	1.42243	82.0615	0.00736623	19.8166	449.23	6064.07	118.051	35641.7	42.2859	62.7466	37.5182	0	0	83.8718	32.5059	0	1.31542	0.0225526	0	0	0	0.635177
	A289	32.4242	113.414	180.7	1256	16.3507	4.45	395	1.7	0.025	0.0244074	1.27551	79.9221	0.00716204	10.7113	318.396	6254.69	94.1435	33742.8	34.4399	58.2603	27.9865	0	1.2894	63.7259	26.9103	0	1.26731	0.0218166	0	0	0	0.39376
	A320	36.9	117.706	8.3	447.9	15.2471	6.82	368	1.581	0.038	0.0284551	1.10745	67.5955	0.0330002	39.6304	985.542	6273.91	259.386	28322	10.1024	63.4128	31.7867	0	6.82868	40.0032	18.9916	0	0	0.0166118	0	0.00694519	0	0
	A321	36.9	117.706	8.3	447.9	15.2471	7.06	170.1	1.328	0.042	0.0237855	0.920098	23.0657	0.0191863	54.1436	810.165	6123.59	195.091	26844	13.4746	61.7772	29.3824	0	6.48886	37.4222	18.833	0	0	0.011369	0	0.00425	0	0
	A322	36.9	117.706	8.3	447.9	15.2471	7.41	156.9	1.536	0.078	0.0237876	0.791863	20.7871	0.00881023	34.2139	997.573	6012	189.654	27382.6	12.2416	60.8632	32.406	0	6.951	38.0407	18.6431	0	0	0.0116009	0	0	0	0
	A326	36.9036	117.711	33	447.9	15.2471	6.68	131.3	1.343	0.077	0.0279547	1.60157	44.2952	0.117027	110.15	1372.77	6094.77	163.012	26778.1	5.73716	49.8387	22.5654	0	9.62792	39.2391	16.5906	0	0	0.0140095	0	0	0	0
	A327	36.9036	117.711	33	447.9	15.2471	6.41	330	1.471	0.09	0.0265984	1.32422	78.3956	0.0538936	82.8334	1229.14	6713.6	241.054	29233.9	6.22988	62.575	26.9515	0	5.65351	42.2141	18.6519	0	0	0.0157309	0	0.0534411	0	0
	A328	36.9036	117.711	33	447.9	15.2471	6.52	14.22	1.408	0.082	0.0230836	1.50333	21.6929	0.106117	97.8398	1306.73	6305.81	201.1	28816.2	7.06544	63.0661	24.7437	0	7.65299	38.9284	17.1536	0	0.00243401	0.0113064	0	0.037378	0	0.00106883
	A370	41.8322	125.553	554.2	721.8	6.64055	4.6	142	1.578	0.222	0.0279425	1.87627	35.1959	0	21.0569	561.081	6638.64	296.249	35226.8	9.85689	60.3995	9.30696	0	6.83879	33.3084	16.2125	0	0.124304	0	0	0	0	0.034899
	A371	41.8322	125.553	554.2	721.8	6.64055	4.57	159.9	1.53	0.155	0.0277725	2.17863	36.6494	0	17.6526	538.045	6882.04	289.739	34808.3	1.05108	61.2302	8.77107	0	5.75495	35.8813	15.3839	0	0.196782	0	0	0.0469609	0	0.0287644
	A372	41.8322	125.553	554.2	721.8	6.64055	4.34	320	1.784	0.186	0.0282983	2.20069	58.7248	0	25.3321	618.185	5896.37	360.993	34968.4	4.53444	75.0849	11.206	0	9.7906	35.2852	16.934	0	0.748613	0.0032424	0	0	0	0.106679
	A376	41.8322	125.553	554.2	721.8	6.64055	4.81	324	1.599	0.196	0.0350413	2.67951	71.5861	0	13.0953	1266.88	5271.67	439.322	31195.3	9.57928	79.0536	19.9059	0	6.32164	49.8455	22.0081	0	0.409257	0.00254889	0	0	0	0.0706849
	A377	41.8322	125.553	554.2	721.8	6.64055	4.5	256	1.518	0.119	0.0204838	1.84686	58.8231	0.015191	16.766	885.28	6437.44	243.817	39755	14.6539	61.9076	16.1709	0	7.73184	45.4491	18.9353	0	0.434996	0.0138971	0	0.0164801	0	0.0768166
	A378	41.8322	125.553	554.2	721.8	6.64055	4.3	294	1.681	0.212	0.033422	2.26039	64.4946	0.00180241	12.2236	1517.32	7397.4	434.057	46652.2	15.1541	73.1988	20.1785	0	7.24128	50.5223	21.7719	0	0.25007	0.00309582	0	0.0478565	0	0.0633086
	A447	24.5235	112.324	140	1417.6	20.4945	4.86	48.2	1.73	0.071	0.0448867	1.43804	5.93173	0	7.76166	228.304	3969.98	116.687	28733.2	0	86.3726	35.379	0	50.8745	84.5989	22.9861	0	0.42389	0.000721486	0	0.0422743	0	0
	A448	24.5235	112.324	140	1417.6	20.4945	5.84	47	1.565	0.101	0.0167116	1.2901	4.56845	0	12.7734	250.518	5187.52	126.174	24220	0	51.6355	24.6937	0	40.6697	43.598	9.12652	0	0	0	0	0.0319326	0	0
	A449	24.5235	112.324	140	1417.6	20.4945	5.95	23.1	1.764	0.109	0.0175661	1.57951	7.51143	0	15.2864	273.124	4338.74	133.514	22686.9	0	58.2301	24.7251	0	35.6943	36.4925	8.62974	0	0	0	0	0	0	0
	A453	24.5225	112.323	130	1417.6	20.4945	6.47	73.3	1.472	0.104	0.0139379	1.77775	13.0579	0.017504	16.2873	823.114	4137.29	169.111	18840.5	0	83.4399	32.6286	0	26.6016	34.8814	8.573	0	0.446901	0.0133864	0	0.0499451	0	0
	A454	24.5225	112.323	130	1417.6	20.4945	6.02	1175	1.601	0.151	0.0085265	0.717451	89.1025	0	14.436	819.35	4911.8	172.101	22807.6	0.605272	78.6694	30.6622	0	25.8344	34.6241	8.46338	0	0.246908	0	0	0.0351319	0	0
	A455	24.5225	112.323	130	1417.6	20.4945	6.51	69.3	1.799	0.164	0.0864742	2.24863	12.8381	0.0175128	17.3326	835.929	4423.46	722.157	22246.5	4.1109	107.102	37.9005	0	37.7035	38.2246	9.65937	0	0.218099	0.0181406	0	0.0110429	0	0
	A460	28.5725	108.359	810	1343.3	17.6816	7.05	101.7	1.516	0.07	0.0599759	1.60157	3.49703	0	26.3265	527.142	10641.8	190.156	55428.7	0	110.564	38.599	0	38.7913	34.1986	8.82127	0	0	0	0	0	0	0
	A461	28.5725	108.359	810	1343.3	17.6816	7.1	73.6	1.487	0.082	0.0518947	1.22569	2.43629	0	12.2242	244.618	10512	102.794	51599.3	0	94.6287	36.7258	0	22.4174	53.444	38.5819	0	0	0	0	0.0397573	0	0
	A462	28.5725	108.359	810	1343.3	17.6816	5.99	404.8	1.774	0.133	0.0309053	3.31451	8.16557	0	28.8391	244.256	5627.15	104.252	23257.7	0	95.5707	37.4937	0	19.5624	53.5914	38.4706	0	0	0.00127475	0	0.0246143	0	0
	A466	28.5675	108.361	810	1343.3	17.6816	7.2	56.9	0.911	0.068	0.0238748	0.662745	4.53802	0	13.1832	272.599	5568.29	178.605	26019.8	0	48.2544	17.0064	0	14.5487	26.7662	14.9133	0	0	0	0	0	0	0
	A467	28.5675	108.361	810	1343.3	17.6816	7.2	50.7	1.061	0.073	0.0271365	0.942451	4.80352	0	9.04599	193.764	6100.51	78.3949	25944.6	0	53.2205	16.0725	0	13.5655	30.1455	15.3694	0	0	0	0	0.00511805	0	0
	A468	28.5675	108.361	810	1343.3	17.6816	5.08	75.5	1.591	0.087	0.020502	1.53833	13.8526	0.00234856	14.8018	395.272	5469.19	122.914	24561.9	0	49.0386	23.4004	0	13.1135	29.1051	16.2716	0	0.272575	0.00831108	0	0.0189587	0	0.03838
	A53	30.0047	120.49	17	1367	17.9677	7.11	143.3	1.863	0.124	0.0281447	1.25062	17.4668	0	16.1227	579.093	5884.88	388.327	28880.9	20.3887	145.574	37.6815	0	8.26463	60.6496	17.7658	0	0	0.012743	0	0.0254404	0	0
	A541	33.9772	113.372	1262.7	881.7	13.1841	7.3	86.9	0.387803	0.03	0.0237729	0.573333	16.9467	0.00264269	13.608	392.241	6073.57	40.3651	24609.1	7.58542	30.4225	16.0162	0	8.73274	33.3857	18.9766	0	0	0	0	0.019707	0	0
	A542	33.9772	113.372	1262.7	881.7	13.1841	7.14	395	0.339	0.04	0.0255104	0.918788	72.6809	0.00737906	24.3019	609.738	8134.47	254.318	34351.9	4.66228	56.6064	29.9724	0	13.3505	40.9193	23.5001	0	0	0	0	0	0	0
	A543	33.9772	113.372	1262.7	881.7	13.1841	7.12	269	0.389	0.011	0.0254007	0.965758	67.5237	0	23.4326	592.765	8116.34	110.83	33456	7.79481	40.8036	21.6121	0	11.4875	50.5791	29.908	0	0	0	0	0.0448766	0	0
	A54	30.0047	120.49	17	1367	17.9677	6.24	463	1.965	0.154	0.0279304	3.16452	43.2971	0.00588612	26.1504	633.289	5271.77	505.277	24183.1	17.7502	131.877	29.4937	0	8.21419	59.3856	16.9481	0	0.698671	0.00164669	0	0.007387	0	0.0152576
	A547	33.9772	113.372	1262.7	881.7	13.1841	4.62	188.9	1.586	0.021	0.01747	3.09091	62.2712	0.00569265	16.0466	663.561	7410	88.4511	29686.6	0	39.3963	20.4344	0	9.96132	57.7683	30.0713	0	0.3387	0.0268291	0	0	0	0.294724
	A548	33.9772	113.372	1262.7	881.7	13.1841	4.99	152.5	1.263	0.053	0.0175563	1.24242	51.5876	0.00208758	12.6724	610.218	7143.38	94.6601	30983.2	1.77718	42.6756	22.6552	0	10.119	46.7214	24.6759	0	0.206708	0.0111822	0	0.0351005	0	0.151833
	A549	33.9772	113.372	1262.7	881.7	13.1841	4.65	210	1.509	0.088	0.0179929	3.64424	66.0945	0.00206618	18.5016	676.299	7215.92	112.53	30783.8	3.8456	41.1338	20.8844	0	10.8478	35.9105	18.5852	0	0.316841	0.0187159	0	0	0	0.264874
	A55	30.0047	120.49	17	1367	17.9677	7.12	99	1.897	0.132	0.0264271	1.69192	15.2457	0.00996535	19.4938	498.476	4751.33	246.878	21498.4	20.8047	106.833	27.4589	0	9.16335	55.5318	15.2959	0	0.289675	0	0	0	0	0
	A585	42.7572	118.989	730	370.9	8.23863	8.44	108	1.478	0.071	0.0283857	0.569697	15.544	0	12.5424	234.909	5810.9	69.8564	20204.5	46.5137	19.7872	11.8131	0	8.55959	23.7676	11.161	0	0	0	0	0.0297943	0	0
	A586	42.7572	118.989	730	370.9	8.23863	8.45	100.1	1.775	0.112	0.0286937	0.597273	15.6702	0	11.2886	551.252	5337.18	84.1242	20824	41.2246	17.9963	12.6685	0	9.48657	23.895	10.7095	0	0	0	0	0	0	0
	A587	42.7572	118.989	730	370.9	8.23863	8.44	102	1.491	0.065	0.0283357	0.519697	15.5155	0	13.9443	322.185	5231.49	80.0398	20672.1	41.9096	18.2644	11.9385	0	9.89407	25.1062	11.4514	0	0	0	0	0.0844532	0	0
	A591	42.7778	118.903	868	370.9	8.23863	8.44	99.1	0.741123	0.053	0.0287453	0.568182	21.1308	0.00046277	9.71125	264.09	5135.48	51.8623	20878	46.797	18.4767	12.6141	0	9.68585	24.4266	11.3664	0	0	0	0	0	0	0
	A592	42.7778	118.903	868	370.9	8.23863	8.42	99.8	0.281872	0.032	0.0283748	0.607273	16.6829	0.00117866	9.77482	264.192	5272.94	71.4231	21988.4	44.6036	19.2649	13.1958	0	9.2356	26.9091	13.2435	0	0	0	0	0	0	0
	A593	42.7778	118.903	868	370.9	8.23863	8.42	106.9	0.963	0.038	0.0285292	0.60303	18.5458	0	9.58176	294.077	5566.37	74.792	23121.5	45.6278	19.0113	13.3006	0	11.0711	25.5728	11.9394	0	0	0	0	0	0	0
	A62	26.9008	111.946	181.8	1227	19.3948	5.46	60.8	1.022	0.071	0.0455475	1.21074	8.48863	0.00733757	46.3076	392.255	8006.88	203.378	45573.3	16.6809	126.16	40.4307	0	17.0058	87.4142	45.8251	0.00303582	0.490684	0.00776827	0	0.0674642	0	0.0334201
	A629	47.4522	129.326	241	783.8	2.19397	6.04	293	2.442	0.587	0.0617951	3.21455	56.3267	0	37.6269	721.797	6014.63	369.205	33498.5	6.7652	61.5158	15.4232	0	7.57453	26.7447	7.38505	0	0.0853754	0	0	0.0123872	0	0
	A630	47.4522	129.326	241	783.8	2.19397	6.02	262	2.118	0.462	0.0569639	3.12636	48.0727	0.0157594	27.8804	868.341	5912.51	397.187	33199.5	29.7095	51.0706	16.4838	0	7.53281	28.6906	8.7298	0	0.00500461	0	0	0	0	0
	A631	47.4522	129.326	241	783.8	2.19397	5.62	309	2.749	0.479	0.0627733	8.78879	49.4445	0.000515724	50.0087	697.53	5475.51	402.536	30976.2	12.4292	75.8203	14.6339	0	9.67065	25.6051	7.02921	0	0.799214	0	0	0.0321568	0	0
	A63	26.9008	111.946	181.8	1227	19.3948	5.31	45.7	0.922	0.063	0.0265829	0.59765	2.91173	0	24.51	301.558	7861.19	216.79	44276.2	15.6395	115.734	36.687	0	17.0809	87.9486	38.3118	0.0137961	0.338351	0.00104192	0	0.0103697	0	0.00868969
	A635	47.4475	129.242	253.1	783.8	2.19397	6.1	346	2.05	0.292	0.0455995	2.52697	64.8379	0	52.902	929.339	6005.5	236.395	29282.8	4.57334	39.5072	14.5377	0	10.354	30.7981	8.99361	0	0	0	0	0.000187438	0	0
	A636	47.4475	129.242	253.1	783.8	2.19397	5.97	198.3	1.952	0.229	0.0132029	2.18909	44.6304	0	25.1108	830.759	5474.26	254.73	26322.9	11.8221	32.3052	13.7495	0	8.38376	27.977	8.22246	0	0.00693221	0	0	0.0322032	0	0.00525858
	A637	47.4475	129.242	253.1	783.8	2.19397	5.49	282	2.221	0.25	0.0529119	2.30939	60.4727	0.000451601	16.2232	888.329	5536.98	282.495	27350.5	7.88917	36.5161	15.191	0	8.23138	29.4107	8.78655	0	0.218384	0	0	0	0	0.0325009
	A64	26.9008	111.946	181.8	1227	19.3948	5.36	101.6	1.155	0.077	0.0282426	1.69622	13.9897	0.00342775	54.9692	377.127	8288.96	249.019	47954	17.8459	131.563	40.6134	0	18.2679	91.2149	44.2311	0	0.488449	0	0	0.0218429	0	0.0186863
	A68	26.8669	111.945	181.8	1227	19.3948	7.16	209	1.916	0.085	0.0258118	1.77822	26.2392	0.00164452	72.4838	1038.93	7221.64	277.525	38274.5	38.8339	174.042	59.404	0	25.6773	85.0838	59.6878	0	0	0.0086025	0	0.0167889	0	0
	A69	26.8669	111.945	181.8	1227	19.3948	6.78	87.4	1.495	0.126	0.0360622	1.92015	8.94672	0	45.2277	397.352	7695.46	209.075	42360	20.9938	126.661	40.6218	0	28.2013	92.897	42.5666	0	0	0	0	0.00330086	0	0
	A70	26.8669	111.945	181.8	1227	19.3948	5.63	62.1	1.493	0.119	0.0229855	0.853479	5.6868	0.00307345	45.8812	525.368	7622.04	193.685	45861.3	32.9052	145.417	44.2587	0	34.4201	94.569	50.3858	0	0	0	0	0	0	0
	A90	33.5136	119.469	613	825.7	13.5425	7.78	267	0.57117	0.012891	0.0345141	0.882517	41.1217	0.0236201	50.6064	786.675	8359.78	222.824	33464.1	39.8457	101.366	38.4158	0	16.5463	80.7992	42.1373	0	0	0.00815544	0	0.047209	0	0
	A91	33.5136	119.469	613	825.7	13.5425	7.52	129.8	0.588	0.022	0.0315866	0.908489	28.0776	0.00647937	18.2307	757.438	8147.84	120.04	36136.1	32.8363	104.621	39.3655	0	16.0544	83.9777	46.4574	0	0	0	0	0.022194	0	0
	A92	33.5136	119.469	613	825.7	13.5425	7.47	327	0.898	0.037	0.0293512	0.951025	66.158	0.0471991	77.8801	1195.13	7832.83	603.474	34612.8	40.5155	163.792	47.0211	0	15.8126	79.7421	42.8752	0	0	0.00585446	0	0.0624027	0	0

## Sheet: Supplementary Data 2
Supplementary Data 2 | The species distribution and relative abundance of vOTUs in contaminated soils.
vOTUs	Family	A186	A187	A188	A189	A192	A193	A194	A198	A199	A205	A206	A207	A211	A212	A213	A214	A215	A216	A221	A222	A223	A227	A228	A229	A233	A234	A235	A245	A246	A247	A248	A252	A253	A254	A258	A259	A260	A261	A264	A268	A269	A270	A274	A275	A276	A277	A278	A279
AC_HYG_131	Unknown	0	0	0	0	0	0	0	0	0	0	0	0	0	0	0	0	0	0	0	0	0	4399.3	2.42919	0	425.538	0	0	0	0	0	0	0	0	0	0	0	0	0	0	0	0	0	0	0	0	0	0	0
AC_XS_132	Kyanoviridae	0	0	0	0	0	0	0	0	0	0	0	0	0	0	0	0	0	0	0	0	0	0	0	0	0	0	0	0	0	0	0	0	0	0	0	0	0	0	0	0	0	0	0	0	0	0	0	0
AC_FN_112	Drexlerviridae	0	0	0	0	0	0	0	0	0	0	0	0	0	0	0	0	0	0	0	0	0	0	0	0	0	0	0	1965.49	0	84.5193	0	0	0	0	0	0	0	0	0	0	0	0	0	0	0	0	1.69659	0.86477
AC_FN_108	Herelleviridae	0	0	0	0	0	0	0	0	4.02955	0	0	0	0	0	0	0	147.572	1.50094	3.5574	0	0	0	0	0	0	7.89862	0	2007.99	33.3727	6.40453	109.891	4.1437	0	0	0	0	0	0	0	0	0	0	0.833311	0	0	41.4861	8.72072	14.9515
AC_SL_152	Casjensviridae	0	0	0	0	0	0	0	887.276	3804.35	0	0	0	0	0	0	0	0	0	0	0	0	0	0	0	0	0	0	0	0	0	0	0	0	0	0	0	0	0	0	0	0	0	0	0	0	0	0	0
AC_EM_296	Unknown	0	0	0	0	0	0	0	0	0	0	0	0	0	0	0	0	0	0	0	0	0	0	0	0	0	0	0	0	0	0	0	0	0	0	0	0	0	0	0	0	0	0	0	0	0	0	0	0
AC_DB_285	Mesyanzhinovviridae	0	0	0	0	0	0	0	0	0	0	0	0	0	1587.86	33.7002	5047.83	0	0	38.9898	0	0	0	0	0	0	0	0	0	0	0	0	0	0	0	0	0	0	0	0	0	0	0	0	0	13.1016	0	0	0
AC_DB_74	Casjensviridae	0	0	0	0	0	0	0	6.37255	175.298	0	0	0	0	5894.56	0	98.0542	0	0	0	0	0	0	0	0	0	0	0	0	0.828932	4.24212	0	0	0	0	0	1.16798	0	0	0	0	0	0	173.244	0	203.09	165.56	0.984593	0.200742
AC_FZB_129	Unknown	0	0	0	0	1.55513	0	0	0	0	0	0	0	0	0	0	0	0	0	0	0	0	0	1.04616	1.13368	2.49338	5.76236	0	0	0	0	0	0	0	1.59109	0	0	0	1.17294	0	0	0	0	0	0	0	0	0	0
AC_DH_296	Unknown	0	0	0	0	0	0	0	0	0	0	0	0	0	0	0	0	0	0	0	0	0	0	0	0	0	0	0	0	0	0	0	0	0	0	0	0	0	0	0	0	0	0	410.832	0	0	0	0	3.47988
AC_SJC_361	Unknown	0	0	0	0	0	0	0	0	0	0	0	0	0	0	0	0	0	0	0	0	0	0	0	0	0	0	0	0	0	0	0	0	0	0	0	0	0	0	0	0	0	0	0	0	0	0	0	0
AC_SB_83	Unknown	0	0	0	0	0	0	0	0	0	0	0	0	0	0	0	0	0	0	0	0	0	0	0	0	0	0	0	0	0	0	0	0	0	0	0	0	0	0	0	0	0	0	0	0	0	0	0	0
AC_FZB_266	Unknown	0	0	0	0	0	0	0	0	0	0	0	0	0	0	0	0	0	0	0	0	0	0	0	0	0	0	0	0	0	0	0	0	0	0	0	0	0	0	0	0	0	0	0	0	0	0	0	0
AC_DX_149	Unknown	0	0	0	0	0	0	0	0	0	0	0	0	0	0	0	0	0	0	0	0	0	0	0	0	0	0	0	0	0	0	0	0	0	0	4395.11	0	0	0	0	0	0	0	0	0	0	0	0	0
AC_DB_342	Unknown	0	0	0	0	0	0	0	0	0	0	0	0	0	1680.12	73.8005	1057.98	0	0	0	0	0	0	0	0	0	0	0	0	0	0	0	0	0	0	0	0	0	0	0	0	0	0	0	0	0	0	0	0
AC_SJC_186	Unknown	0	0	0	0	0	0	0	0	0	0	67.193	0	0	0	0	0	0	0	0	0	0	0	0	0	0	0	0	0	0	0	0	0	0	0	0	0	0	0	0	0	0	0	0	0	0	0	3.52806	12.2284
AC_DB_256	Mesyanzhinovviridae	0	0	0	0	0	0	0	579.421	11.1434	0	40.5953	0	0	1596.8	285.208	592.905	28.8556	648.901	0	0	0	0	0	0	0	0	0	16.2367	0	0	0	0	0	0	0	0	0	0	0	0	0	0	2117.23	0	1874.35	216.388	78.0134	196.865
AC_DB_48	Unknown	0	0	0	0	0	0	0	0	0	0	0	0	0	1606.02	0	34.5593	0	0	0	0	0	0	0	0	0	0	0	0	0	0	0	0	0	0	0	0	0	0	0	0	0	0	0	0	0	0	0	0
AC_DB_99	Mesyanzhinovviridae	0	0	0	0	0	0	0	251.057	2815.98	0	0	0	0	2870.53	452.91	15352	0	0	0	0	0	0	0	0	0	0	0	0	0	0	0	0	0	0	0	0	0	0	0	0	0	0	0	0	2.70888	1.56688	0	0.305243
AC_DX_5	Unknown	0	0	0	0	0	0	0	0	0	0	0	0	0	0	0	0	0	0	0	0	0	0	0	0	0	0	0	0	0	0	0	0	0	0	1959.64	0	0	318.335	3.01347	0	0	0	0	0	0	0	0	0
AC_DX_290	Unknown	597.79	0	198.342	1489.71	0	0	0	0	0	0	0	0	0	0	0	0	0	0	0	0	0	0	0	0	0	0	0	0	0	0	0	0	0	0	15.2341	420.424	5056.74	0	17.7354	0	0	0	0	0	0	0	0	0
AC_DH_69	Schitoviridae	0	0	0	0	0	0	0	0	0	0	0	0	0	0	0	0	0	0	0	0	0	0	0	0	0	0	0	0	0	0	0	0	0	0	0	0	0	0	0	0	0	0	2813.11	0	0	0	1.22683	2.91819
AC_HYG_389	Unknown	0	0	0	0	0	0	0	0	0	0	0	0	0	0	0	0	0	0	0	0	0	761.121	0	3857.28	0	0	0	0	0	0	0	0	0	0	0	0	0	0	0	0	0	0	0	0	0	0	0	0
AC_SJ_173	Unknown	0	0	0	0	0	0	0	616.655	166.616	0	0	0	0	22.1654	98.4095	227.309	0	8.35446	128.707	0	0	0	0	0	0	0	0	448.192	552.629	1734.9	103.381	172.984	74.2026	0	0	0	0	0	0	0	0	0	2.31917	0	94.8145	13.4702	15.4448	28.1156
AC_BL_228	Peduoviridae	0	0	0	0	0	0	0	0	0	0	0	0	0	0	0	0	3.56591	0	0	0	0	0	0	0	0	0	0	1.6052	0	0	0	0	0	0	0	0	0	0	0	0	0	0	0.664487	0	0	0	1.89653	0.644453
AC_FN_186	Unknown	0	0	0	0	0	0	0	0	0	0	0	0	0	134.187	25.6212	26.1761	0	0	0	0	0	0	0	0	0	0	0	0	825.697	2375.51	0	0	0	0	0	0	0	0	0	0	0	0	0	0	0	0	0	0
AC_DX_162	Peduoviridae	0	0	0	3.03398	0	0	0	0	0	0	0	0	0	0	0	0	0	0	0	0	0	0	0	0	0	0	0	0	0	0	0	0	0	0	10631.9	0	0	0	0	0	0	0	0	0	0	1.95851	0	0
AC_DX_227	Unknown	0	0	0	0	8.6908	0	0	0	0	0	0	0	0	0	0	0	0	0	0	0	0	0	0	0	0	0	0	0	0	0	0	0	0	0	2273.68	0	0	0	0	0	0	0	0	42.7497	0	0	0	0
AC_HYG_372	Unknown	0	0	0	0	0	0	0	0	0	0	0	0	0	0	0	0	0	0	0	0	0	1596.28	1327.73	433.681	0	0	0	0	0	0	0	0	0	0	0	0	0	0	0	0	0	0	0	0	0	0	0	0
AC_DH_109	Unknown	0	0	0	0	0	0	0	0	0	0	0	0	0	0	0	0	0	0	0	0	0	0	0	0	0	0	0	0	0	0	0	0	0	0	0	0	0	0	0	0	0	0	1306.6	0	0	0	0	0
AC_XS_321	Mesyanzhinovviridae	0	0	0	0	0	0	0	87.5375	31.2076	0	0	0	0	132.852	230.804	56.7675	242.433	319.221	0	37.5855	0	0	0	0	0	0	0	1662.16	3987.26	258.18	2136.45	17.2801	27.7966	0	0	715.749	0	0	0	0	0	0	450.023	0	269.189	250.858	1509.24	529.14
AC_HYG_13	Unknown	0	0	0	0	0	0	0	0	0	0	0	0	0	0	0	0	0	0	0	0	0	1755.72	359.006	92.1406	517.888	0	0	0	0	0	0	0	0	0	0	0	0	0	0	0	0	276.447	0	0	0	0	0	0
AC_FN_350	Unknown	0	0	0	0	0	0	0	0	0	0	0	0	0	0	0	0	0	0	0	0	0	0	0	0	0	0	0	1819.47	0	113.172	0	0	0	0	0	0	0	0	0	0	0	0	0	0	0	0	0	0
AC_SJC_350	Unknown	0	0	0	0	0	0	0	0	0	0	0	0	0	0	0	0	0	0	0	0	0	0	0	0	0	0	0	0	0	0	0	0	0	0	0	0	0	0	0	0	0	0	0	0	0	0	0	0
AC_FZB_549	Unknown	0	0	0	0	0	0	0	0	7.17801	0	0	0	0	18.9163	0	28.2902	37.1745	143.488	0	0	0	0	0	0	0	0	0	12.5506	13.8713	26.6202	0	0	0	0	0	107.497	0	0	0	0	0	0	173.182	0	14.9057	827.691	6.59044	3.35921
AC_SJ_219	Unknown	0	0	0	0	0	0	0	269.411	308.873	0	0	0	0	0	85.9279	25.3612	16.6629	0	106.043	0	0	0	0	0	0	0	0	15.0016	12.4352	79.5473	11.5344	30.88	0	0	0	43.8035	0	0	0	0	0	0	3.10503	0	13.3624	10.3055	5.90811	10.54
AC_SJC_400	Mesyanzhinovviridae	0	0	0	0	0	0	0	68.0848	0	0	0	0	0	0	16.0281	312.221	0	0	0	0	0	0	0	0	0	0	0	0	0	0	0	0	1084.07	0	0	0	0	0	0	0	0	0	0	0	0	0	0	0
AC_FZB_248	Drexlerviridae	0	0	0	0	0	0	0	0	0	16.9766	0	0	0	0	0	0	0	0	0	0	0	0	0	0	0	0	0	0	0	0	0	0	0	0	0	0	0	0	0	0	0	0	0	0	0	0	0	0
AC_JG_98	Unknown	0	0	0	0	1.23871	0	0	0	0	0	0	0	0	0	0	0	0	0	0	0	5.24064	0	0	0	0	0	0	0	0	0	0	0	0	0	0	0	0	0	0	0.306331	0	0	0	0	0	0	0	0
AC_SJC_256	Unknown	0	0	0	0	0	0	0	0	0	0	0	0	0	0	0	0	0	0	0	0	0	0	0	0	0	0	0	0	0	0	0	0	0	0	0	0	0	0	0	0	0	0	0	0	0	0	0	0
AC_DB_124	Unknown	0	0	0	0	0	0	0	0	0	0	0	0	11465.9	0	0	0	0	0	0	0	0	0	0	0	0	0	0	0	0	0	0	0	0	0	0	0	0	0	0	0	0	0	0	0	0	0	0	0
AC_BL_219	Unknown	0	0	0	0	0	0	0	0	0	0	0	0	0	0	2.27999	0	6.63193	0	0	0	0	0	0	0	0	0	0	0	0	0	0	0	0	0	0	0	0	0	0	0	0	0	0	0	0	3.07625	54.0837	18.5777
AC_BL_567	Unknown	0	0	0	0	0	0	0	0	0	0	0	0	0	0	0	0	0	0	0	0	0	0	0	0	0	0	0	0	0	0	0	0	0	0	0	0	0	0	0	0	0	0	2.26506	0	0	0	0	2.19677
AC_DB_347	Unknown	0	0	0	0	0	0	0	0	0	0	0	0	4708.76	0	0	0	0	0	0	0	0	0	0	0	0	0	0	0	0	0	0	0	0	0	0	0	0	0	0	0	0	0	0	0	0	0	0	0
AC_HYG_498	Unknown	0	0	0	0	0	0	0	0	0	0	0	1056.62	0	0	0	0	0	0	0	0	0	4879.49	395.439	0	0	0	0	0	0	0	0	0	0	0	0	0	0	0	0	0	0	0	0	0	0	0	0	0
AC_SJC_338	Unknown	0	0	0	0	0	0	0	0	0	0	0	0	0	0	0	0	0	0	0	0	0	0	0	0	0	0	0	0	0	0	0	0	0	0	0	0	0	0	0	0	0	0	0	0	0	0	0	0
AC_DH_22	Unknown	0	0	0	0	0	0	0	153.946	53.9292	0	0	0	0	0	0	0	19.0429	0	106.041	0	0	0	0	0	0	0	0	0	0	36.3638	0	0	0	0	0	30.0362	0	0	0	0	0	0	807.294	44.6512	30.5421	17.6663	59.0801	60.2273
AC_SL_50	Unknown	0	0	0	0	0	0	0	0	5607.15	0	3.79773	10.1416	0	0	1.39208	0	0	0	0	0	0	0	0	0	0	0	0	9.11378	3.02184	95.3643	0.934317	5.00272	0	0	0.617134	5.67712	0	0	0	0	0	0	0	0	15.1535	1.66955	0	1.4636
AC_FN_303	Zobellviridae	0	0	0	19.0095	0	0	0	5.17412	5.10812	0	0	0	0	5.04806	160.297	0	0	0	0	0	0	0	0	0	0	0	0	1719.3	177.683	577.788	13.7344	0	0	0	0	0	0	0	0	0	0	0	114.615	0	0	312.913	35.1749	17.929
AC_DX_342	Unknown	34.0799	182.477	0	7.76484	0	0	0	0	0	0	0	0	0	0	0	0	0	0	0	0	0	0	0	0	0	0	0	0	0	0	0	0	0	0	0	51.1324	8336.27	0	0	0	0	0	0	0	0	0	0	0
AC_EM_104	Peduoviridae	0	0	0	0	0	0	0	39.1173	31.8033	0	0	0	0	10.1023	9.10041	20.1446	2.20591	140.674	0	0	0	0	0	0	0	0	0	7.94392	69.1412	8.42466	13.7428	120.597	13.1519	0	0	27.8347	0	0	0	0	0	0	0	0	21.2277	2.04644	0.391072	2.79066
AC_BL_34	Casjensviridae	0	0	0	0	0	0	0	0	0	0	0	0	0	8.64664	0	0	0	0	0	0	0	0	0	0	0	0	0	0	0	0	0	0	0	0	0	0	0	0	0	0	0	0	0	0	0	2.62734	0	0
AC_SL_284	Unknown	0	0	0	0	0	0	0	6278.62	3397.56	0	0	0	0	0	0	0	0	0	0	0	0	0	0	0	0	0	0	0	0	0	0	0	0	0	0	0	0	0	0	0	0	0	0	0	0	0	0	0
AC_XS_59	Mesyanzhinovviridae	0	0	0	0	0	0	0	54.6501	14.9869	0	0	0	0	11.8486	0	0	465.699	0	0	0	0	0	0	0	0	0	0	251.562	703.771	111.161	2909.36	0	0	0	5.32324	612.117	0	0	0	0	0	0	4.33902	0	28.0093	162.012	12.3841	16.8328
AC_SB_96	Unknown	0	0	0	0	0	0	0	0	0	0	0	0	0	0	0	0	0	0	0	0	0	0	0	0	0	0	0	0	0	0	0	0	0	0	0	0	0	0	0	0	0	0	0	0	0	0	0	0
AC_XS_135	Unknown	0	0	0	0	0	0	0	0	0.715504	0	0	0	0	0	1.9109	0	5.55835	0	0	0	11.2095	0	1.78239	0	0	0	0	13.7615	64.2951	10.614	32.7046	12.8761	33.1396	0	0	32.146	0	0	0	0	0	0	4.14306	0	42.3452	0.85942	4.43431	6.02723
AC_FN_22	Drexlerviridae	0	0	0	0	0	0	0	0	0	0	0	0	0	0	0	0	0	0	0	0	0	0	0	0	0	0	0	0	0	3166.85	0	0	0	0	0	0	0	0	0	0	0	0	0	0	0	0	0	0
AC_HYG_574	Unknown	0	0	0	0	0	0	0	0	0	0	0	0	0	0	0	0	0	0	0	63.3774	0	0	3035.2	5138.01	14.4199	0	0	0	0	0	0	0	0	0	0	0	0	0	0	0	0	0	0	0	0	0	0	0
AC_HYG_264	Autographiviridae	0	0	0	0	0	0	0	0	0	0	0	0	0	0	0	0	0	0	0	0	0	0	7028.77	1019.62	0	0	0	0	0	0	0	0	0	0	0	0	0	0	0	0	0	0	0	0	0	0	0	0
AC_DB_110	Unknown	0	0	0	0	0	0	0	16.7694	64.5666	0	6.03114	0	0	2366.87	196.019	645.966	0	0	0	0	0	0	0	0	0	0	0	0	0	45.0248	0	0	0	0	0	0	0	0	0	0	0	0	0	0	0	0	0	0
AC_SJ_104	Unknown	0	0	0	0	0	0	0	4.83246	33.9921	0	0	0	0	66.0061	0	74.0363	0	0	0	0	0	0	0	0	0	0	0	0	0	0	1.60343	0	0	0	0	0	0	0	0	0	0	0	0	0	0	0.716301	0	0
AC_DB_241	Unknown	0	0	0	0	0	0	0	0	0	0	0	0	0	1784.11	51.4918	911.855	0	0	0	0	0	0	0	0	0	0	0	0	0	0	0	0	0	0	0	0	0	0	0	0	0	0	0	0	0	0	0	0
AC_LW_31	Peduoviridae	0	0	0	0	0	0	0	0	0	0	0	0	0	0	0	0	0	0	0	0	0	0	0	0	0	0	0	0	0	0	0	0	0	0	0	0	0	0	0	0	0	0	0	0	0	0	0	0
AC_XS_93	Unknown	0	0	0	0	0	0	0	0	0	0	0	0	0	0	0	0	0	0	0	0	0	0	0	0	0	0	0	0	0	0	0	0	0	0	0	0	0	0	0	0	0	0	0	0	0	0	0	0
AC_XS_117	Casjensviridae	0	0	0	0	0	0	0	0	0	0	0	0	0	0	0	0	0	0	0	0	0	0	0	0	0	0	0	0	0	0	0	0	0	0	0	0	0	0	0	0	0	0	0	0	0	0	0	0
AC_SL_172	Mesyanzhinovviridae	0	0	0	0	0	0	0	520.729	1919.25	0	0	0	0	0	0	0	0	0	0	0	0	0	0	0	0	0	0	0	0	0	0	0	0	0	0	0	0	0	0	0	0	0	0	0	0	0	0	0
AC_BL_321	Unknown	0	0	0	0	0	0	0	0	0	0	0	0	0	0	0	0	5.87609	19.7225	0	0	0	0	0	0	0	0	0	0	0	0	0	0	0	0	0	0	0	0	0	0	0	0	0	0	0	1.8171	0	0
AC_SB_63	Unknown	0	0	0	0	0	0	0	6.60023	0	0	0	0	0	0	11.6016	0	4.21828	8.49492	0	0	0	0	0	0	0	0	113.517	0	0	0	0	0	0	0	0	0	0	0	0	0	0	0	0	0	0	0	3.73916	25.9201
AC_HYG_26	Unknown	0	0	0	0	0	0	0	0	0	0	0	0	0	0	0	0	0	0	0	0	0	4337.52	6612.29	2821.94	0	0	0	0	0	0	0	0	0	0	0	0	0	0	0	0	0	0	0	0	0	0	0	0
AC_DB_34	Unknown	0	0	0	0	0	0	0	0	0	0	0	72.0606	0	0	1556.23	0	0	0	0	0	0	0	0	0	0	0	0	4.31715	14.3143	0	0	0	0	0	0	0	0	0	0	0	0	0	0	0	0	0	0	0
AC_SL_173	Unknown	0	0	0	0	0	0	0	1978.7	42.3301	0	0	0	0	0	0	0	0	0	0	0	0	0	0	0	0	0	0	0	0	0	0	0	0	0	0	0	0	0	0	0	0	0	0	0	0	0	0	0
AC_FN_321	Unknown	0	0	0	0	0	0	0	0	0	0	0	0	0	0	0	0	0	0	0	0	0	0	0	0	0	0	0	0	3675.84	40.5417	0	0	0	0	0	0	0	0	0	0	0	0	0	0	0	0	0	0
AC_DH_261	Unknown	0	0	0	0	0	0	0	4.38476	41.1239	0	0	0	0	162.561	14.4512	51.1827	84.0703	50.7912	0	0	0	0	0	0	0	0	0	94.6108	6.27399	72.2421	0	0	0	0	0	88.4019	0	0	0	0	0	0	140.994	0	2170.87	54.595	46.2034	0
AC_HYG_70	Drexlerviridae	0	0	0	0	0	0	0	0	0	0	0	0	0	0	0	0	0	0	0	0	0	5546.34	6.18626	4.46918	1.22867	31.235	0	0	0	0	0	0	0	0	0	0	0	0	0	0	0	0	0	0	0	0	0	0
AC_FZB_189	Unknown	0	0	0	0	0	0	0	0	0	0	0	0	0	0	0	0	0	0	0	0	0	0	0	0	0	0	0	0	0	0	0	0	0	0	0	0	0	0	0	0	0	0	0	0	0	0	0	0
AC_FZB_261	Unknown	0	0	0	0	0	0	0	8.96591	0	0	0	0	0	0	3.93998	0	0	0	0	0	0	0	0	0	0	0	0	0	0	0	0	0	0	0	0	0	0	0	0	0	0	0	22.4236	0	20.6785	69.1076	3.55556	7.767
AC_HYG_403	Unknown	0	0	0	0	0	0	0	0	0	0	0	0	0	0	0	0	0	0	0	0	0	3272.68	809.268	11847.4	0	0	0	0	0	0	0	0	0	0	0	0	0	0	0	0	0	0	0	0	0	0	0	0
AC_FN_142	Unknown	0	0	0	0	0	0	0	0	0	0	0	0	0	0	0	6.29784	0	0	0	0	0	0	0	0	0	0	0	0	1648.97	1635.6	0	0	0	0	0	0	0	0	0	0	0	0	0	0	0	0	0	0
AC_SJ_83	Mesyanzhinovviridae	0	0	0	0	0	0	0	0	0	0	0	0	0	0	0	0	0	0	0	0	0	0	0	0	0	0	0	0	0	0	0	0	0	11.2859	0	0	0	0	0	0	0	0	0	0	0	0	0	0
AC_XS_21	Unknown	0	0	0	0	0	0	0	0	0	0	0	0	0	0	0	0	0	0	0	0	0	0	0	0	0	0	0	0	0	0	0	0	0	0	0	0	0	0	0	0	0	0	0	0	0	0	0	0
AC_EM_6	Unknown	0	0	0	0	0	0	0	0	0	0	0	0	0	0	0	0	0	0	0	0	0	0	0	0	0	0	0	0	0	0	0	0	0	0	0	0	0	0	0	0	0	0	0	0	0	0	0	0
AC_JG_40	Unknown	0	0	0	0	11.1044	0	0	0	0	0	0	0	0	0	0	0	0	0	0	0	0	0	0	0	0	0	0	0	0	0	0	0	0	0	1.33141	0	0	0	0	0	0	0	0	122.9	0	0	2.06495	2.10505
AC_BL_18	Unknown	0	0	0	0	0	0	0	161.7	7.25625	0	0	0	0	43.0256	0	0	84.5545	0	0	0	0	0	0	0	0	0	0	1566.89	15.7753	26.9104	809.67	0	0	0	0	0	0	0	235.63	0	0	0	74.8421	0	56.5054	869.397	118.672	31.8359
AC_SL_293	Unknown	0	0	0	0	0	0	0	62.5757	3629.43	0	0	0	0	0	0	0	0	0	0	0	0	0	0	0	0	0	0	0	0	0	0	0	0	0	0	0	0	0	0	0	0	0	0	0	0	0	0	0
AC_HYG_559	Straboviridae	0	0	0	0	0	0	0	0	0	0	0	0	0	0	0	0	0	0	0	0	0	7424.54	0	0.671497	0	1.70657	0	0	0	0	0	0	0	0	0	0	0	0	0	0	0	0	0	2.2655	0	0	0	0
AC_HYG_277	Unknown	0	0	0	0	0	0	0	0	0	0	0	0	0	0	0	0	0	0	0	0	0	83.5723	1828.74	1603.27	0	0	0	0	0	0	0	0	0	0	0	0	0	0	0	0	0	0	0	0	0	0	0	0
AC_XS_203	Unknown	0	0	0	0	0	0	0	0	0	0	0	0	0	16.5948	145.753	16.5455	0	0	0	0	0	0	0	0	0	0	0	17.1271	0	0	0	0	0	0	0	0	0	0	0	0	0	0	0	0	91.5343	3.36163	0	0
AC_HYG_37	Kyanoviridae	0	0	0	0	0	0	0	0	0	0	0	0	0	0	0	0	0	0	0	0	0	129.334	1741.36	62.64	0	0	0	0	0	0	0	0	0	0	0	0	0	0	0	0	0	0	0	0	0	0	0	0
AC_BL_32	Unknown	0	0	0	0	0	0	0	0	0	0	0	0	0	0	5.71238	0	166.159	423.849	0	0	0	0	0	0	0	0	0	302.926	0	7.93231	34.5057	0	0	0	0	0	0	0	0	0	0	0	3.09628	0	19.9872	2.56912	16.2015	7.50734
AC_SJC_331	Unknown	0	0	0	0	0	0	0	0	0	0	0	0	0	0	0	0	0	0	0	0	0	0	0	0	0	0	0	0	0	0	0	0	0	0	0	0	0	0	0	0	0	0	0	0	0	0	0	0
AC_DX_196	Peduoviridae	5335.23	820.582	132.972	121.274	0	0	0	0	0	0	0	0	0	0	0	0	0	0	0	0	0	0	0	0	0	0	0	0	0	0	0	0	0	0	61.2792	3069.13	8641.02	583.583	1.39884	0	0	0	0	22312.1	0	0	0	2.6913
AC_JG_96	Unknown	0	0	0	0	0	0	0	0	0	0	0	0	0	0	0	0	0	0	0	0	0	0	0	0	0	0	0	0	0	0	0	0	0	0	0	0	0	0	0	0	0	0	0	0	0	0	0	0
AC_BL_557	Unknown	0	0	0	0	0	0	0	0	0	0	0	0	0	0	57.5971	0	0	0	0	0	0	0	0	0	0	0	0	0	0	0	0	0	0	0	0	0	0	0	0	0	0	0	0	0	0	0	8.4861	6.48817
AC_EM_149	Unknown	0	0	0	0	0	0	0	7.8799	16.8553	0	0	0	0	0	13.8509	68.9857	0	0	0	0	0	0	0	0	0	0	0	2.26702	0	0	0	69.998	705.614	0	0	0	0	0	0	0	0	0	0	0	64.6178	0	0	0
AC_BL_365	Autographiviridae	0	0	0	0	0	0	0	0	0	0	0	0	0	0	0	0	0	0	0	0	0	0	0	0	0	47.3053	0	0	0	0	0	0	0	0	0	0	0	0	0	0	0	0	0	0	0	0	0	0
AC_FZB_174	Vilmaviridae	0	0	0	0	0	0	0	0	0	0	0	0	0	0	0	0	0	0	0	0	0	0	0	0	2.26936	0	0	0	0	0	0	0	0	0	0	0	0	0	0	0	0	0	0	0	0	0	0	0
AC_FZB_675	Mesyanzhinovviridae	0	0	0	0	0	0	0	15.277	0	31.0246	0	0	0	0	10.07	0	0	0	23.3012	0	0	0	0	0	0	0	0	0	0	0	0	9.04716	218.297	0	0	0	0	0	0	0	0	0	0	0	0	0	0	1.76456
AC_SL_245	Mesyanzhinovviridae	0	0	0	0	0	0	0	95.5889	829.459	0	0	0	0	0	0	0	0	0	0	0	0	0	0	0	0	0	0	0	0	0	0	0	0	0	0	0	0	0	0	0	0	0	0	0	0	0	0	1.7433
AC_BL_472	Unknown	0	0	0	0	0	0	0	0	0	0	0	0	0	0	0	0	0	0	0	0	0	0	0	0	0	0	0	0	0	0	6.64658	0	0	0	0	0	0	0	0	0	0	0	0	0	0	0	0	0
AC_FN_41	Unknown	0	0	0	0	0	0	0	0	0	0	0	0	0	0	0	0	0	0	0	0	0	0	0	0	0	0	0	0	2724.64	0	0	0	0	0	0	0	0	0	0	0	0	0	0	0	0	0	0	0
AC_DH_378	Unknown	0	0	0	0	0	0	0	0	0	0	0	0	0	0	52.9336	0	0	0	0	0	0	0	0	0	0	0	0	0	0	0	0	0	0	0	0	0	0	0	0	0	0	0	1783.66	0	30.8684	293.616	65.9666	129.858
AC_BDH_47	Unknown	0	0	0	0	0	0	0	5.61176	0	0	0	0	0	1.36876	0	2.04704	0	0	0	0	0	0	0	0	0	0	0	0	0	0	0	0	0	0	0	0	0	0	0	0	0	0	0	0	0	0	1.66906	1.45841
AC_SJ_28	Unknown	0	0	0	0	0	0	0	0	0	0	0	0	0	0	0	0	0	0	0	0	0	0	0	0	0	0	0	0	0	0	0	0	0	0	0	0	0	0	0	0	0	0	0	0	0	0	0	0
AC_LW_50	Unknown	207.777	637.582	142.613	5.26003	0	0	0	0	0	0	0	0	0	0	0	0	0	0	0	0	0	0	0	0	0	0	0	0	0	0	0	0	0	0	5.02044	11.546	418.088	0	0	0	0	0	0	0	0	0	0	0
AC_BL_513	Unknown	0	0	0	0	0	0	0	0	0	0	29.4777	0	0	0	0	0	0	0	0	0	0	0	0	0	0	0	0	0	0	0	0	0	0	0	0	0	0	0	0	0	0	0	0	0	0	3.23972	0	1.89339
AC_SJ_175	Unknown	0	0	0	0	0	0	0	0	0	0	0	0	0	0	0	0	0	0	0	0	0	0	0	0	0	0	0	0	0	0	0	0	0	0	0	0	0	0	0	0	0	0	0	0	0	0	0	0
AC_SJ_43	Unknown	0	0	0	0	0	0	0	0	0.426155	0	0	0	0	0	0	0	0	0	0	0	0	0	0	0	0	0	0	0	0	45.8324	0	0	0	0	0	0	0	0	0	0	0	0	0	0	0	0	0	0
AC_HYG_62	Unknown	0	0	0	0	0	0.934867	3.13661	0	0	0	0	0	0	0	0	0	0	0	0	0	0	0.444376	0.844086	6314.62	0	6.97397	0	0	0	0	0	0	0	0	0	0	0	0	0	0	0	0	0	0	0	0	0	0
AC_BL_254	Unknown	0	0	0	0	0	0	0	0	0	0	0	0	0	0	0	0	0	0	0	0	0	0	0	0	0	0	0	116.322	31.1039	35.8147	0	0	0	0	0	0	0	0	0	0	0	0	166.205	0	0	389.234	4.43336	0
AC_XS_424	Unknown	0	0	0	0	0	0	0	0	0	0	0	0	0	0	10.7322	0	0	0	0	0	12.5912	0	0	0	0	0	0	9.83675	13.9781	5.96116	17.2874	14.4632	0	0	0	3.28258	0	0	0	0	0	0	3.49031	0	5.00681	1.93071	4.42746	3.38508
AC_DB_152	Unknown	0	0	0	0	0	0	0	0	0	0	0	0	7061.49	0	0	0	0	0	0	0	0	0	0	0	0	0	0	0	0	0	0	0	0	0	0	0	0	0	0	0	0	0	0	0	0	0	0	0
AC_FN_127	Unknown	0	0	0	0	0	0	0	7.14131	41.4201	0	0	0	0	0	0	0	0	0	0	0	0	0	0	0	0	0	0	351.324	2909.65	513.121	2201.28	12.6874	20.4088	0	0	0	0	0	0	0	0	0	0	0	0	0	0	0
AC_XS_57	Unknown	0	0	0	0	0	0	0	84.1353	2.9665	0	0	0	0	0	0	0	0	0	0	0	0	0	0	0	0	0	0	0	0	0	0	0	0	0	0	0	0	0	0	0	0	0	0	0	0	7.12636	0	0
AC_HYG_147	Zierdtviridae	0	0	0	0	0	0	0	0	0	0	0	0	0	0	0	0	0	0	0	0	0	0	2514.63	12.5071	0	0	0	0	0	0	0	0	0	0	0	0	0	0	0	0	0	0	0	0	0	0	0	0
AC_XS_154	Autographiviridae	0	0	0	0	0	0	0	15.8447	150.343	0	0	0	0	0	0	0	0	0	0	0	0	0	0	0	0	0	0	0	0	0	0	0	0	0	0	0	0	0	0	0	0	0	0.629006	0	5.41382	0	7.77948	8.54059
AC_SJC_166	Schitoviridae	0	0	0	0	0	0	0	0	0	0	0	0	0	0	0	0	0	0	0	0	0	0	0	0	0	0	0	0	0	0	0	0	0	0	0	0	0	0	0	0	0	0	0	0	0	0	0	0
AC_SL_92	Casjensviridae	0	0	0	0	0	0	0	0	1300.39	0	0	69.0976	0	0	0	83.9801	0	0	18.2889	0	0	0	0	0	0	0	0	0	0	0	0	0	0	0	0	0	0	0	0	0	0	0	0	0	0	0	0	0.415495
AC_BL_76	Unknown	0	0	0	0	0	0	0	0	0	0	0	0	0	0	0	0	0	0	573.585	0	88.128	0	0	0	0	0	0	0	0	0	0	0	0	0	0	0	0	0	0	0	0	0	0	0	0	0	9.6839	17.7695
AC_HYG_76	Vilmaviridae	0	0	0	0	0	0	0	0	0	0	0	0	0	0	0	0	0	0	0	0	0	5027.85	0.630885	1.36732	0	0	0	0	0	0	0	0	0	0	0	0	0	0	0	0	0	0	0	0	0	0	0	0
AC_HYG_309	Unknown	0	0	0	0	0	0	18.1331	0	0	0	0	0	0	0	0	0	0	0	0	23.0023	23.0167	1367.98	1372.43	650.42	0	0	0	0	0	0	0	0	0	0	0	0	0	4.10333	0	0	0	321.273	0	0	0	0	0	0
AC_FZB_419	Unknown	0	0	0	0	0	0	0	0	0	0	0	0	0	0	0	0	0	0	0	0	0	0	0	0	0	0	0	0	0	0	0	0	0	0	0	0	0	0	0	0	0	0	0	0	0	0	0	0
AC_SL_220	Mesyanzhinovviridae	0	0	0	0	0	0	0	8.79002	1264.8	0	0	0	0	0	0	0	0	0	0	0	0	0	0	0	0	0	0	0	0	0	0	0	0	0	0	0	0	0	0	0	0	0	0	0	0	0	0	0
AC_FN_73	Mesyanzhinovviridae	0	0	0	0	0	0	0	0	0	0	0	0	0	5.52619	0	0	0	0	0	0	0	0	0	0	0	0	0	50.5165	7356.34	203.925	166.223	33.5437	0	0	0	0	0	0	0	0	0	0	0	0	0	0	0	0.654236
AC_FZB_413	Unknown	0	0	0	0	0	0	0	0	0	0	0	0	0	0	641.047	0	0	0	0	0	0	0	0	0	0	0	0	0	0	0	0	0	0	0	0	0	0	0	0	0	0	0	0	0	18.1801	1.75263	4.01911	4.09715
AC_SL_179	Autographiviridae	0	0	0	0	0	0	0	0	6746.01	0	0	0	0	0	0	0	0	0	0	0	0	0	0	0	0	0	0	0	0	0	17.4784	0	0	0	0	0	0	0	0	0	0	0	0	0	0	0	5.59546	2.28164
AC_FZB_523	Unknown	0	0	0	0	0	0	0	0	8.99459	0	0	0	0	0	0	39.8809	305.697	117.262	0	0	0	0	0	0	0	0	0	1722.09	169.472	100.071	374.852	0	0	0	11.9805	1405.19	0	0	0	0	0	0	2685.49	0	595.358	869.701	681.311	1065.49
AC_BL_261	Unknown	0	0	0	0	0	0	0	0	0	0	0	0	0	0	0	0	0	11.4781	0	0	0	0	0	0	0	0	0	0	0	8.16286	0	0	0	0	1.95451	8.98993	0	0	0	0	0	0	0	0	0	2.64379	12.1254	36.31
AC_BL_126	Peduoviridae	0	0	0	0	0	0	0	0.79079	0	0	0	0	0	0	0	0	0	9.16017	0	0	0	0	0	0	0	0	0	2.04756	0	0	0	0	0	0	0	4.78298	0	0	0	0	0	0	30.2314	0	4.86355	7.50185	0.806396	2.46617
AC_XS_337	Unknown	0	0	0	0	0	0	0	0	0	0	0	0	0	0	0	0	0	0	0	0	0	0	0	0	0	0	0	0	0	0	0	0	0	0	0	0	0	0	0	0	0	0	0	0	0	0	0	0
AC_BDH_297	Unknown	0	0	0	0	0	0	0	0	0	0	0	0	0	0	0	0	0	0	0	0	0	0	0	0	0	0	0	0	0	0	0	0	0	0	0	0	0	0	0	0	0	0	0	0	0	0	0	0
AC_FN_26	Straboviridae	0	0	0	0	0	0	0	0	0	0	0	0	0	0	0	0	19.7024	0	0	0	0	0	0	0	0	0	0	1827.02	0	0	709.197	0	0	0	0	0	0	0	0	0	0	0	3.67143	0	0	140.132	43.6614	23.1448
AC_DBS_163	Unknown	712.99	4918.81	1018.88	0	0	0	0	0	0	0	0	0	0	0	0	0	0	0	0	0	0	0	0	0	0	0	0	0	0	0	0	0	0	0	0	69.464	59.0455	0	0	0	0	0	0	387.24	0	0	0	0
AC_BL_110	Unknown	0	0	0	0	0	0	0	0	0	0	0	0	0	0	0	0	0	0	0	0	0	0	0	0	0	0	0	0	0	0	0	0	0	0	0	0	0	0	0	0	0	0	4.81048	0	0	3.99147	0	0
AC_SJC_103	Unknown	0	0	0	0	0	0	0	2.66023	0.437717	0	0	0	0	0	0	0	0	0	0	0	0	0	0	0	0	0	0	0	0	0	0	0	0	0	0	0	0	0	0	0	0	0	0	0	0	0	0	0
AC_SL_58	Unknown	0	0	0	0	0	0	0	132.931	1224.86	0	0	0	0	0	0	0	0	0	0	0	0	0	0	0	0	0	0	0	0	0	0	0	0	0	0	0	0	0	0	0	0	0	0	0	0	0	0	0
AC_JG_22	Unknown	0	0	0	0	0	0	0	0	0	0	0	0	0	0	0	0	0	0	0	0	0	0	0	0	0	0	0	0	0	0	0	0	0	0	0	0	0	0	0	0	0	0	0	0	0	0	0	0
AC_EM_233	Unknown	0	0	0	0	0	0	0	9.58583	11.8295	116.802	0	0	0	126.256	6.31858	1636.45	0	0	14.6207	37.0423	0	0	0	0	0	0	0	57.9139	34.2901	737.024	19.0837	17.0304	54.7898	0	0	19.3262	0	0	0	0	0	0	5.1373	0	1451.77	235.866	6.51667	3.32161
AC_FZB_504	Zobellviridae	0	0	0	0	0	0	0	0	0	0	0	0	0	0	0	0	0	0	0	0	0	0	0	0	0	0	0	0	0	0	0	0	0	0	0	0	0	0	0	0	0	0	0	0	0	0	0	0
AC_DB_8	Orlajensenviridae	0	0	0	0	0	0	0	0	0	0	0	0	0	195.747	1955.57	0	0	0	0	0	0	0	0	0	0	0	0	0	0	0	0	0	0	0	0	0	0	0	0	0	0	0	0	0	0	0	0	0
AC_FZB_284	Mesyanzhinovviridae	0	0	0	0	0	0	0	0	0	0	0	0	0	0	0	0	0	0	0	0	0	0	0	0	0	0	0	0	0	0	0	0	0	0	0	0	0	0	0	0	0	0	0	0	0	0	0	0
AC_SL_25	Mesyanzhinovviridae	0	0	0	0	0	0	0	1040.79	263.466	0	0	0	0	0	0	0	0	0	0	0	0	0	0	0	0	0	0	0	0	0	0	0	0	0	0	0	0	0	0	0	0	0	0	0	0	0	0	0
AC_DX_63	Mesyanzhinovviridae	0	0	0	0	0	0	0	5.11828	0	0	0	0	0	0	0	0	0	0	0	0	0	0	0	0	0	0	0	0	0	0	0	0	0	0	1189.04	0	0	0	0	0	0	0	0	0	0	0	0	0
AC_BL_59	Casjensviridae	0	0	0	0	0	0	0	0	0	0	0	0	0	0	0	0	0	0	0	0	0	0	0	0	0	0	0	0	0	0	0	0	0	0	0	0	0	0	0	0	0	0	0	0	0	0	0	0
AC_FZB_84	Zobellviridae	0	0	0	0	0	0	0	0.697349	0	0	0	0	0	0	0	0	0	0	0	0	0	0	0	0	0	0	0	0	0	0	0	0	0	0	0	0	0	0	0	0	0	0	0	0	0	0	0	0
AC_SJC_441	Orlajensenviridae	0	0	0	0	0	0	0	340.068	247.67	0	0	80.314	0	1321.69	433.619	1822.1	53.4445	200.907	0	0	43.1127	0	0	0	0	0	0	307.943	215.376	132.673	118.385	0	0	0	0	1348.76	0	0	0	0	0	0	1.99182	0	1131.47	337.15	0	1.93177
AC_SJ_11	Unknown	0	0	0	0	0	0	0	0	0	0	0	0	0	0	0	0	0	0	0	0	0	0	0	0	0	0	0	0	0	0	0	0	0	0	0	0	0	0	0	0	0	0	0	0	0	0	0	0
AC_FZB_229	Unknown	0	0	0	0	0	0	0	0	0	0	0	0	0	0	0	0	0	0	0	0	0	0	0	0	0	0	0	0	0	0	0	0	0	0	0	0	0	0	0	0	0	0	0	0	0	0	0	0
AC_DH_188	Unknown	0	0	0	0	5.4308	0	0	0	0	0	0	0	0	0	0	0	0	0	0	0	0	0	0	0	0	0	0	0	0	0	0	0	0	0	0	0	0	0	0	2.68606	24.5782	0	0	43116.2	0	0	0	0
AC_SJC_376	Unknown	0	0	0	0	0	0	0	0	0	0	0	0	0	0	0	0	0	0	0	0	0	0	0	0	0	0	0	0	0	0	0	0	0	0	0	0	0	0	0	0	0	0	0	0	0	0	0	0
AC_XS_104	Peduoviridae	0	0	0	0	0	0	0	0	1.20604	0	123.02	11.7328	0	44.4962	9.1261	47.5329	0	0	0	6.29426	0	0	0	0	0	0	0	0	0	0	0	743.711	384.035	0	0	0	0	0	0	0	0	0	0	0	15.0266	104.784	4.98293	6.49072
AC_DH_45	Unknown	0	0	0	0	0	0	0	49.3305	6.08766	0	0	0	0	379.013	16.2583	107.968	35.4686	595.233	0	0	0	0	0	0	0	0	0	63.8648	123.524	45.1531	0	0	0	0	0	0	0	0	0	0	0	0	55.0781	0	1175.66	215.707	0	0
AC_DBS_4	Unknown	5813.32	3506.88	245.486	13.7971	0	0	0	0	0	0	0	0	0	0	0	0	0	0	0	0	0	0	0	0	0	0	0	0	0	0	0	0	0	0	9.87648	0	7.72285	0	0	0	0	0	0	0	0	0	0	0
AC_SL_110	Herelleviridae	0	0	0	0	0	0	0	0	3039.26	0	0	0	0	0	0	0	0	0	0	0	0	0	0	0	0	0	0	0	0	0	0	0	0	0	0	0	0	0	0	0	0	0	0	0	0	0	0	0
AC_BL_306	Unknown	0	0	0	0	0	0	0	5.66497	0	0	0	0	0	0	0	0	0	0	0	0	0	0	0	0	0	0	0	606.282	0	0	815.774	0	0	0	0	0	0	0	108.66	0	0	0	92.0923	0	8.71025	83.9702	29.8467	58.8895
AC_DB_346	Unknown	0	0	0	0	0	0	0	0	0	265.674	0	0	0	10.6362	2364.21	0	0	0	0	0	0	0	0	0	0	0	0	0	0	0	0	0	0	0	0	0	0	0	0	0	0	0	0	0	0	0	0	0
AC_FZB_265	Unknown	0	0	0	0	0	0	0	25.5752	1.48523	0	0	0	0	0	1336.75	0	0	0	0	0	0	0	0	0	0	0	0	0	0	0	0	0	0	0	0	0	0	0	0	0	0	0	0	0	0	0	0	0
AC_EM_117	Unknown	0	0	0	0	0	0	0	0	0	0	0	0	0	0	0	0	0	0	0	0	0	0	0	0	0	0	0	0	0	0	0	0	0	0	0	0	0	0	0	0	0	0	0	0	0	0	0	0
AC_EM_52	Orlajensenviridae	0	0	0	0	0	0	0	0	0	0	0	0	0	0	0	0	0	0	0	0	0	0	0	0	0	0	0	0	0	0	0	0	0	0	0	0	0	0	0	0	0	0	0	0	5.16223	0	0.285305	0
AC_HYG_336	Unknown	0	0	0	0	0	0	0	0	0	0	0	0	0	0	0	0	0	0	0	0	0	0	2694.32	8.80759	0	0	0	0	0	0	0	0	0	0	0	0	0	0	0	0	0	0	0	0	0	0	0	0
AC_BL_209	Unknown	0	0	0	0	0	0	0	0	0	0	0	0	0	0	0	0	0	0	0	0	0	0	0	0	0	0	0	0	0	0	0	0	0	0	0	0	0	0	0	0	0	0	0	0	0	0	0	0.56102
AC_DH_147	Unknown	0	0	0	0	0	0	0	0	0	0	0	0	0	0	0	0	0	0	0	0	0	0	0	0	0	0	0	0	0	4.47647	0	0	0	0	0	0	0	0	0	0	0	0	0	0	2631.87	0	0	0
AC_DH_383	Mesyanzhinovviridae	208.351	188.728	248.985	313.649	0	0	0	0	0	0	0	0	0	0	0	0	11.7971	0	0	0	0	0	0	0	0	0	0	0	13.2058	0	0	0	0	0	362.741	1066.82	275.208	996.728	149.047	0	0	0	865.038	1507.54	0	76.6097	0	6.39612
AC_XS_339	Unknown	0	0	0	0	0	0	0	60.8333	10.0096	123.541	0	0	0	34.6215	6.68314	29.5875	87.4783	0	0	0	0	0	0	0	0	0	0	161.889	79.7905	0	127.837	18.013	0	0	4.44414	10.2206	0	0	0	0	0	0	7.24493	0	31.1783	39.0743	60.3107	43.9156
AC_SJC_168	Peduoviridae	0	0	0	0	0	0	0	9.14529	32.5031	0	0	0	0	51.7504	12.0564	5.33758	38.576	277.785	5.57951	0	0	0	0	0	0	0	0	4.73591	2.61713	13.3934	14.5653	0	0	0	0.801724	7.37519	0	0	0	0	0	0	2.61397	0	36.5598	8.6757	1.24343	1.26758
AC_SJC_493	Unknown	0	0	0	0	0	0	0	6.31834	12.4755	0	0	91.0245	0	0	0	0	0	0	0	0	0	0	0	0	0	0	0	0	0	0	0	0	0	0	0	0	0	0	0	0	0	0	0	0	9.71485	0	0	0
AC_FZB_76	Peduoviridae	0	0	0	0	0	0	0	3.37365	0	0	0	0	0	241.099	41.6957	17.2288	0	11.9408	0	0	0	0	0	0	0	0	0	1.45588	0	0	2.23878	0	0	0	0	0	0	0	0	0	0	0	4.21873	0	57.0591	11.5015	1.14674	0.876758
AC_SJC_518	Unknown	0	0	0	0	0	0	0	0	0	0	0	0	0	0	0	0	0	0	0	0	0	0	0	0	0	0	0	0	0	0	0	0	0	0	0	0	0	0	0	0	0	0	0	0	0	0	0	0
AC_BDH_199	Unknown	0	0	0	0	0	0	0	0	1.79476	0	0	0	62.7463	46.1151	0	233.428	0	9.35927	22.1825	252.902	0	0	0	0	0	0	0	0	0	279.553	0	32.2981	0	0	0	117.286	0	0	0	0	0	0	0	0	357.787	0	0	0
AC_BL_389	Zobellviridae	0	0	0	0	0	0	0	0	0	0	0	0	0	0	0	0	0	0	0	0	0	0	0	0	0	0	0	0	0	0	0	0	0	0	0	0	0	0	0	0	0	0	0	0	0	0	0	0
AC_SL_235	Unknown	0	0	0	0	0	0	0	468.732	865.349	0	0	0	0	0	0	0	0	0	0	0	0	0	0	0	0	0	0	0	0	0	0	0	0	0	0	0	0	0	0	0	0	0	0	0	0	0	0	0
AC_DB_140	Unknown	0	0	0	0	0	0	0	0	0	775.996	0	0	9835.07	0	0	0	0	0	0	0	0	0	0	0	0	0	0	0	0	0	0	0	0	0	0	0	0	0	0	0	0	0	0	0	0	0	0	0
AC_FZB_726	Mesyanzhinovviridae	0	0	0	0	0	0	0	0	0	0	0	0	0	0	0	0	0	0	0	0	0	0	0	0	0	0	0	0	0	0	0	0	0	0	0	0	0	0	0	0	0	0	0	0	0	0	0	0
AC_FN_249	Unknown	0	0	0	0	0	0	0	0	0	0	0	0	0	0	0	0	0	0	0	0	0	0	0	0	0	0	0	11426.7	0	38.0718	0	0	0	0	0	0	0	0	0	0	0	0	0	0	12.7907	0	2.82766	2.88256
AC_FZB_679	Mesyanzhinovviridae	0	0	0	0	0	0	0	0	0	0	0	0	0	0	0	0	0	0	0	0	0	0	0	0	0	0	0	1.3234	0	0	0	0	0	0	0	0	0	0	0	0	0	0	0	0	0	0	0	0
AC_LW_119	Unknown	0	0	0	0	0	0	0	0	0	0	0	0	0	0	0	0	1.25719	0	0	0	0	0	0	0	0	0	0	0	0	0	0	0	0	0	0.574819	0	0	0	0	0	0	0	0	0	0	0	0	0
AC_DB_281	Unknown	0	0	0	0	0	0	0	16.8594	8.32218	0	0	0	0	2010.85	55.5651	10098.2	8.08127	0	25.7147	0	0	0	0	0	0	0	0	0	0	0	0	14.9764	96.3635	0	0	0	0	0	0	0	0	0	0	0	518.448	69.9726	0	1.4605
AC_DX_122	Zierdtviridae	0	0	0	0	0	0	0	0	0	0	0	0	0	0	0	0	0	0	0	0	0	0	0	0	20.972	0	0	0	0	0	0	0	0	0	1509.76	0	0	0	0	0	0	0	0	0	0	0	0	0
AC_HYG_312	Unknown	0	0	0	0	0	0	0	0	0	0	0	0	0	0	0	0	0	0	0	23.1777	0	2807.3	66.3789	3232.94	0	0	0	0	0	0	0	0	0	0	0	0	0	0	0	0	0	8.30057	0	0	0	0	0	0
AC_XS_360	Unknown	0	0	0	0	0	0	0	0	10.7889	0	0	0	0	0	0	0	0	0	0	0	0	0	0	0	0	0	0	443.306	15.6368	410.116	0	0	0	0	0	0	0	0	0	0	0	0	0	0	33.6057	12.9589	0	0
AC_DH_209	Zobellviridae	0	0	0	0	0	0	0	0	3.27485	0	0	0	0	0	0	0	0	29.8858	0	0	0	0	0	0	0	0	0	0	0	0	0	0	0	0	0	0	0	0	0	0	0	0	570.066	0	0	29.5016	13.5305	8.04606
AC_BL_56	Zobellviridae	0	0	0	0	0	0	0	0	0	0	0	0	0	0	0	0	0	0	0	0	0	0	0	0	0	0	0	0	0	0	0	0	0	0	0	0	0	0	0	0	0	0	0	0	0	0	0	0
AC_SB_155	Unknown	0	0	0	0	0	0	0	6.68413	0	0	0	0	0	0	8.81181	0	0	0	0	0	0	0	0	0	0	0	0	0	0	0	0	0	0	0	0	0	0	0	0	0	0	0	0	0	0	0	0	4.63227
AC_BDH_241	Mesyanzhinovviridae	0	0	0	0	0	0	0	0	0	0	0	0	0	0	0	0	0	0	0	0	0	0	0	0	14.3997	0	0	0	0	0	0	0	0	0	0	0	0	0	0	0	0	0	0	0	0	0	0	0
AC_FN_164	Unknown	0	0	0	0	0	0	0	0	0	0	0	0	0	0	0	0	0	0	0	0	0	0	0	0	0	0	0	0	4017.66	0	0	0	0	0	0	0	0	0	0	0	0	0	0	0	0	0	0	0
AC_XS_78	Unknown	0	0	0	0	0	0	0	0	0	0	0	0	0	0	0	0	0	0	0	0	0	0	0	0	0	0	0	7.59006	0	0	0	0	2.28474	0	0	0	0	0	0	0	0	0	0	0	2.45844	0	0.271746	0
AC_DH_256	Unknown	0	0	0	0	0	0	0	0	0	0	0	0	0	0	0	0	0	0	0	0	0	0	0	0	0	0	0	0	0	0	0	0	0	0	37.1254	0	0	0	0	0	0	0	429.71	418.853	0	0	0	0
AC_FZB_87	Drexlerviridae	0	0	0	0	0	0	0	11.5144	0.437212	0	0	0	0	0	0	0	0	0	0	0	0	0	0	0	0	0	0	0	0	0	0	0	0	0	0	0	0	0	0	0	0	0	0	0	0	0	0	0
AC_EM_98	Mesyanzhinovviridae	0	0	0	0	0	0	0	0	0	0	0	0	0	0	0	0	0	0	0	0	0	0	0	0	0	0	0	0	0	0	0	0	0	0	0	0	0	0	0	0	0	0	0	0	0	0	0	0
AC_HYG_11	Casjensviridae	0	0	0	0	0	0	0	0	0	0	0	0	0	0	0	0	0	0	0	0	0	390.124	8675.55	9146.68	0	0	0	0	0	0	0	0	0	0	0	0	0	0	0	0	0	0	0	0	0	0	0	0
AC_DBS_180	Unknown	5933.59	830.035	0	0	0	0	0	0	0	0	0	0	0	0	0	0	0	0	0	0	0	0	0	0	0	0	0	0	0	0	0	0	0	0	0	0	0	0	0	0	0	0	0	0	0	0	0	0
AC_SJC_278	Unknown	0	0	0	0	0	0	0	64.4965	9.55107	0	0	0	0	0	0	0	0	0	0	0	0	0	0	0	0	0	0	0	0	0	0	0	0	0	0	0	0	0	0	0	0	0	0	0	0	0	0	0
AC_EM_241	Unknown	0	0	0	0	0	0	0	0	0	0	0	0	0	0	0	0	0	0	0	0	0	0	0	0	0	0	0	0	0	0	0	0	0	0	0	0	0	0	0	0	0	0	0	0	0	0	0	0
AC_BL_68	Unknown	0	0	0	0	0	0	0	0	0	0	0	0	0	0	0	0	0	0	0	0	0	0	0	0	0	0	0	0	0	0	0	0	0	0	0	0	0	0	0	0	0	0	0	0	0	0	0	5.64098
AC_BDH_53	Mesyanzhinovviridae	0	0	0	0	0	0	0	0	2.69583	0	0	0	0	0	0	0	0	0	0	0	0	0	0	0	0	0	0	0	0	0	0	0	0	0	0	0	0	0	0	0	0	0	0	0	0	0	0	0
AC_DH_316	Unknown	0	0	0	0	0	0	0	0	0	0	0	0	0	0	0	0	0	0	0	0	0	0	0	0	0	0	0	0	0	0	0	0	0	0	0	0	0	0	0	0	0	0	807.765	0	0	0	0	0
AC_HYG_562	Mesyanzhinovviridae	0	0	0	0	0	0	0	0	0	0	0	0	0	0	0	0	0	0	0	0	0	1692.25	3108.79	23.222	21.8888	0	0	0	0	0	0	0	0	0	0	0	0	0	0	0	0	0	0	0	0	0	0	0
AC_DB_223	Unknown	0	0	0	0	0	0	0	0	0	0	0	0	0	0	1854.98	0	49.73	16.6913	0	0	0	0	0	0	0	0	0	0	27.8343	0	0	0	0	0	0	0	0	0	0	0	0	0	0	0	0	0	0	0
AC_BL_116	Unknown	0	0	0	0	0	0	0	4.69839	0.386538	0	0	0	0	0	3.61315	0	0	0	0	0	0	0	0	0	0	0	0	0	1.12046	0	0	0	0	0	0	0	0	0	0	0	0	0	0	0	1.20401	0	0.266173	0
AC_LW_23	Salasmaviridae	30.846	0	0	395.326	0	0	0	0	0	0	0	0	0	0	0	0	0	0	0	0	0	0	0	0	0	0	0	0	0	0	0	0	0	0	2.28678	10.5183	134.11	2.39756	0	0	0	0	0	0	0	0	0	1.20519
AC_SB_109	Unknown	0	0	0	0	0	0	0	0	0	0	0	0	0	0	0	0	0	0	0	0	0	0	0	0	0	0	0	0	0	0	0	0	0	0	0	0	0	0	0	0	0	0	0	0	0	0	0	0
AC_BL_608	Unknown	0	0	0	0	0	0	0	0	0	0	0	0	0	0	0	0	0	0	0	0	0	0	0	0	0	0	0	0	0	0	0	0	0	0	0	0	0	0	0	0	0	0	0	0	0	0	0	0
AC_SB_80	Autographiviridae	0	0	0	0	0	0	0	0	0	0	0	0	0	0	0	0	0	0	0	0	0	0	0	0	0	0	0	0	0	0	0	0	0	0	0	0	0	0	0	0	0	0	0	0	0	0	0	0
AC_SJC_517	Unknown	0	0	0	0	0	0	0	0	0	0	0	0	0	0	0	0	102.81	0	0	0	0	0	0	0	0	0	0	0	0	0	453.691	0	0	0	0	0	0	0	0	0	0	0	0	0	0	7.94815	0	4.64512
AC_HYG_229	Unknown	0	0	0	0	0	0	0	0	0	0	0	0	0	0	0	0	0	0	0	0	0	549.076	1460.64	1041.83	0	0	0	0	0	0	0	0	0	3.75882	0	0	0	0	0	0	0	0	0	0	0	0	0	0
AC_FZB_531	Unknown	0	0	0	0	0	0	0	0	0	0	0	0	0	0	0	0	0	0	0	0	0	0	0	0	0	0	0	0	0	0	0	0	0	0	0	0	0	0	0	0	0	0	0	0	0	0	0	0
AC_SL_176	Unknown	0	0	0	0	0	0	0	1570.47	985.472	0	0	0	0	171.302	0	0	0	0	19.8372	0	0	0	0	0	0	0	0	280.631	18.6097	0	30.2079	46.2132	0	0	11.4017	0	0	17.931	0	0	0	0	0	0	0	0	82.8912	119.428
AC_XS_66	Unknown	0	0	0	0	0	0	0	160.263	3.16439	0	0	0	0	1050.73	1432.47	37.4147	73.7468	90.7584	0	0	0	0	0	0	0	0	0	237.913	55.0356	0	34.0327	0	0	0	0	25.8488	0	0	0	0	0	0	206.134	0	177.419	1182.07	39.2223	33.3199
AC_DB_196	Mesyanzhinovviridae	0	0	0	0	0	0	0	0	0	0	0	0	8377.57	0	0	0	0	0	0	0	0	0	0	0	0	0	0	0	0	0	0	0	0	0	0	0	0	0	0	0	0	0	0	0	0	0	0	0
AC_FN_326	Casjensviridae	0	0	0	0	0	0	0	2895.25	96.9391	0	0	0	0	5468.77	5233.39	1457.28	64.5483	332.196	0	0	0	0	0	0	0	0	0	1317.23	8.0285	0	14.8939	0	0	0	0	0	0	0	0	0	0	0	310.729	0	1337.21	1031.3	204.073	103.046
AC_FN_152	Unknown	0	0	0	0	0	0	0	0	0	0	0	0	0	0	0	0	0	0	0	0	0	0	0	0	0	0	0	0	2926.66	8.69769	0	0	0	0	0	0	0	0	0	0	0	0	0	0	0	0	0	0
AC_JG_13	Unknown	0	0	0	0	0	0	0	0	0	0	0	0	0	0	0	0	0	0	0	6.05883	0	0	0	0	0	0	0	0	0	0	0	0	0	0	0.687256	0	0	0	0	0	0	0	0	0	0	0	0	0
AC_FZB_219	Unknown	0	0	0	0	0	0	0	0	0	13.3197	0	0	0	4.26604	6.48499	35.0903	2.09592	0	0	0	0	0	0	0	0	0	0	3.77391	17.2055	2.00115	0	0	0	0	0	0	0	0	0	0	0	0	0	0	16.8078	1.9444	0	0.757575
AC_EM_41	Unknown	0	0	0	0	0	0	0	0	0	0	0	0	0	0	0	0	0	0	0	0	0	0	0	0	0	0	0	0	0	0	0	0	0	0	0	0	0	0	0	0	0	0	0	0	0	0	0	0
AC_EM_4	Casjensviridae	0	0	0	0	0	0	0	0	0	0	0	0	0	0	0	0	0	0	0	0	0	0	0	0	0	0	0	0	0	0	0	0	0	0	0	0	0	0	0	0	0	0	0	0	0	0	0	0
AC_BL_216	Peduoviridae	0	0	0	0	0	0	0	0	0.85092	0	0	0	0	10.091	0	0	33.0515	8.8747	0	0	0	0	0	0	0	0	0	0	0	0	22.879	0	0	0	0	0	0	0	0	0	0	0	4.92717	0	0	4.08829	0.585949	0
AC_DB_293	Unknown	0	0	0	0	0	0	0	8.92099	2.2018	0	0	0	0	4691.27	2.94017	9606.32	0	0	0	0	0	0	0	0	0	0	0	0	0	0	0	0	0	0	0	0	0	0	0	0	0	0	3.18733	0	82.2995	230.086	0	3.09123
AC_XS_143	Unknown	0	0	0	0	0	0	0	0	0	0	0	0	0	0	0	0	0	0	0	0	0	0	0	0	0	0	0	1.33655	0	0	0	0	0	0	0	0	0	0	0	0	0	0	0	0	892.881	3.67263	0.526376	3.75618
AC_XS_101	Unknown	0	0	0	0	0	0	0	0	0	0	0	0	0	0	0	0	0	0	0	0	0	0	0	0	0	0	0	0	0	0	0	0	0	0	0	0	0	0	0	0	0	0	0	0	0	0	0	0
AC_SJ_96	Unknown	0	0	0	0	0	0	0	0	0	0	0	0	0	1.02272	0	0	0	0	0	0	0	0	0	0	0	0	0	0	0	0	0	0	0	0	0	0	0	0	0	0	0	0	0	0	0	0	0	0
AC_DBS_50	Unknown	5877.91	3032.15	288.48	18.9157	0	0	0	4.11888	0	0	0	0	0	0	0	0	0	0	0	0	0	0	0	0	0	0	0	0	0	0	0	0	0	0	0	0	2.1176	0	0	0	0	0	0	0	0	0	0	3.56811
AC_BDH_30	Unknown	0	0	0	0	0	0	0	238.48	105.947	0	0	0	0	122.152	47.1589	1096.1	45.7246	0	1764.14	0	0	0	0	0	0	0	0	10.2915	17.0616	43.6571	7.91287	105.922	34.0771	0	0	1177.97	0	0	0	0	0	0	27.6917	0	449.181	42.419	18.239	53.7136
AC_FZB_77	Unknown	0	0	0	0	0	0	0	0.799972	0	9.74751	8.63132	0	0	0.780482	0.527308	0	0	25.7404	0	0	0	0	0	0	0	0	0	0	0	0	0	0	0	0	0	3.22568	0	0	0	0	0	0	54.3052	0	0	10.4348	566.137	1180.87
AC_SB_13	Unknown	0	0	0	0	0	0	0	0	0	0	0	0	0	0	0	0	0	0	0	0	0	0	0	0	0	0	0	0	0	0	0	0	0	0	0	0	0	0	0	0	0	0	0	0	0	0	0	0
AC_FZB_684	Unknown	0	0	0	0	0	0	0	0	0	0	0	0	0	0	0	0	0	0	0	0	0	0	0	0	0	0	0	0	0	0	0	0	0	0	0	0	0	0	0	0	0	0	0	0	0	0	0	0
AC_SB_52	Unknown	0	0	0	0	0	0	0	0	0	0	0	0	0	0	0	0	0	0	0	0	0	0	0	0	0	0	0	0	0	0	0	0	0	0	0	0	0	0	0	0	0	0	0	0	0	0	0	0
AC_BL_425	Unknown	0	0	0	0	0	0	0	0	0	0	0	0	0	0	0	0	0	0	0	0	0	0	0	0	0	0	0	0	0	0	0	0	0	0	0	0	0	0	0	0	0	0	0	0	0	0	0	0
AC_SJC_234	Unknown	0	0	0	0	0	0	0	2.65591	1.31102	0	0	0	0	0	0	0	0	10.255	0	0	0	0	0	0	0	0	0	0	7.60051	0	7.04996	0	0	0	0	0	0	0	0	0	0	0	2.84675	0	0	4.72414	1.80555	0
AC_DH_204	Unknown	0	0	0	0	0	0	0	0	0	0	0	0	0	0	0	0	0	0	0	0	0	0	0	0	0	0	0	0	0	0	0	0	0	0	0	0	0	0	0	0	0	0	534.268	0	30.1206	301.99	24.4157	5.65677
AC_EM_193	Unknown	0	0	0	0	0	0	0	0	0	0	0	0	0	0	0	0	0	0	0	0	0	0	0	0	0	0	0	0	0	0	0	0	0	0	0	0	0	0	0	0	0	0	0	0	39.8133	0	0	0
AC_BL_392	Unknown	0	0	0	0	0	0	0	0	0	0	0	0	0	0	4.96842	0	21.6779	116.415	0	0	0	0	0	0	0	0	0	468.399	0	27.5969	60.0236	0	0	0	3.30389	30.3931	0	0	0	0	0	0	405.302	0	81.1259	44.6906	16.6536	20.8948
AC_BL_114	Autographiviridae	0	0	0	0	0	0	0	0	0	0	0	0	0	0	0	0	0	0	0	0	0	0	0	0	0	0	0	0.665229	0	0	1.02296	0	0	0	0	0	0	0	0	0	0	0	1.37689	0	0	0	1.30994	1.33538
AC_FZB_618	Unknown	0	0	0	0	0	0	0	0	0	0	0	0	0	0	0	0	0	0	0	0	0	0	0	0	0	0	0	0	0	0	0	0	0	0	0	0	0	0	0	0	0	0	0	0	0	0	0	0
AC_HYG_167	Kyanoviridae	0	0	0	0	0	0	0	0	1.38387	0	0	0	0	0	0	0	0	0	0	0	0	0	4224.73	373.574	0	0	0	0	0	0	0	0	0	0	0	0	0	0	0	0	0	0	0	0	0	0	0	0
AC_FZB_317	Unknown	0	0	0	0	0	0	0	7.69308	0	0	0	0	0	0	0	0	0	0	0	0	0	0	0	0	0	0	0	0	0	0	0	0	0	0	0	0	0	0	0	0	0	0	0	0	0	0	0	0
AC_DX_37	Unknown	0	0	0	0	0	0	0	0	0	0	0	0	0	0	0	0	0	0	0	0	0	0	0	0	0	0	0	0	0	0	0	0	0	0	1221.21	0	0	0	0	0	0	0	0	0	0	0	0	0
AC_FZB_595	Drexlerviridae	0	0	0	0	0	0	0	0	0	0	0	0	0	0	0	0	0	0	0	0	0	0	0	0	0	0	0	0	0	0	0	0	0	0	0	0	0	0	0	0	0	0	0	0	0	0	0	0
AC_EM_303	Unknown	0	0	0	0	0	0	0	0	0	0	0	0	0	0	0	18.7073	0	0	0	0	0	0	0	0	0	0	0	0	0	0	0	0	0	0	0	0	0	0	0	0	0	0	0	0	0	0	0	0
AC_XS_120	Peduoviridae	0	0	0	0	0	0	0	0	0	0	0	0	0	0	0	0	0	0	0	0	0	0	0	0	0	0	0	0	0	0	0	0	0	0	0	0	0	0	0	0	0	0	0	0	0	0	0	0
AC_LW_131	Unknown	6.27353	97.2367	0	9223.03	0	0	0	0	0	0	0	0	0	0	0	0	0	0	0	0	0	0	0	0	0	0	0	0	0	0	0	0	0	0	139.837	164.72	100.011	144.823	0	0	0	0	0	0	0	0	0	0
AC_DB_92	Unknown	0	0	0	0	0	0	0	4.0903	1.61525	0	0	0	0	2846.93	293.881	13385.5	1.56849	8.42316	7.48644	0	0	0	0	0	0	0	0	2.11817	1.17053	0	0	4.36015	86.5021	0	0	0	0	0	0	0	0	0	0	0	37.7345	0.970069	0.834204	0.566936
AC_BL_159	Orlajensenviridae	0	0	0	0	0	0	0	0	0	0	0	0	0	0	0	0	0	0	0	0	0	0	0	0	0	0	0	0	0	0	0	0	0	0	0	0	0	0	0	0	0	0	0	0	0	0	0	0
AC_XS_243	Unknown	0	0	0	0	0	0	0	91.4662	57.3055	0	189.784	0	0	120.128	132.176	708.36	856.62	113.195	0	0	0	0	0	0	5.15504	23.8273	0	352.208	775.186	399.283	252.129	50.0002	60.3224	0	0	0	0	0	0	0	0	0	67.8726	0	508.449	56.3169	269.051	176.756
AC_SB_10	Unknown	0	0	0	0	0	0	0	0	0	0	0	0	0	0	0	0	0	0	0	0	0	0	0	0	0	0	0	0	0	0	0	0	0	0	0	0	0	0	0	0	0	0	0	0	0	0	0	0
AC_DBS_155	Unknown	4181.62	2148.3	447.506	126.965	0	0	0	0	0	0	0	0	0	0	0	0	0	0	0	0	0	0	0	0	0	0	0	0	0	0	0	0	0	0	0	0	0	0	0	0	0	0	0	0	0	0	0	0
AC_SJ_157	Unknown	0	0	0	0	0	0	0	0	0	0	0	0	0	0	0	0	0	0	0	0	0	0	0	0	0	0	0	0	0	0	0	0	0	0	0	0	0	0	0	0	0	0	0	0	0	0	0	0
AC_BL_299	Unknown	0	0	0	0	0	0	0	0	0	0	0	0	0	0	3.60173	0	0	0	0	0	0	0	0	0	0	0	0	2.35801	0	0	0	0	0	0	0	0	0	0	0	0	0	0	0	0	0	0	1.85732	1.89339
AC_EM_222	Unknown	0	0	0	0	0	0	0	0	0	0	0	0	0	0	0	0	0	0	0	0	0	0	0	0	0	0	0	0	0	0	0	0	0	0	0	0	0	0	0	0	0	0	0	0	0	0	0	0
AC_EM_238	Unknown	0	0	0	0	0	0	0	0	0	0	0	0	0	0	0	0	0	0	0	0	0	0	0	0	0	0	0	0	0	0	0	0	0	0	0	0	0	0	0	0	0	0	0	0	0	0	0	0
AC_LW_36	Unknown	120.408	565.534	0	2001.43	0	0	0	0	0	0	0	0	0	0	0	0	0	0	0	0	0	0	0	0	0	0	0	0	0	0	0	0	0	0	22.8121	45.6201	120.987	15.5981	0.815068	0	0	0	0	0	0	0	0	0
AC_SL_246	Unknown	0	0	0	0	0	0	0	0	4648.02	0	0	0	0	0	0	0	0	0	0	0	0	0	0	0	0	0	0	0	0	0	0	0	0	0	0	0	0	0	0	0	0	0	0	0	0	0	0	3.50275
AC_FN_276	Unknown	0	0	0	0	0	0	0	0	0	0	0	0	0	0	0	0	0	0	0	0	0	0	0	0	0	0	0	0	3021.86	0	0	0	0	0	0	0	0	0	0	0	0	0	0	0	0	0	0	0
AC_DX_222	Casjensviridae	30.271	0	0	8.62126	0	0	0	0	0	0	0	0	0	0	0	0	0	0	0	0	0	0	0	0	0	0	0	0	0	0	0	0	0	0	0	113.544	10269.1	0	0	0	0	0	0	0	0	0	0	0
AC_BL_296	Unknown	0	0	0	0	0	0	0	0	0	0	0	0	0	5.27477	0	0	0	0	0	0	0	0	0	0	0	0	0	0	0	0	0	0	0	0	0	0	0	0	0	0	0	0	0	0	0	0	0	0
AC_DX_152	Unknown	0	0	0	0	0	0	0	0	0	0	0	0	0	0	0	0	0	0	0	0	0	0	0	0	0	0	0	0	0	0	0	0	0	0	907.338	0	0	0	0	0	0	0	0	0	0	0	0	0
AC_FN_301	Unknown	0	0	0	0	0	0	0	0	0	0	0	0	0	0	0	0	0	0	0	0	0	0	0	0	0	0	0	0	0	3324.59	0	0	0	0	0	0	0	0	0	0	0	0	0	0	0	0	0	0
AC_BDH_190	Mesyanzhinovviridae	0	0	0	0	0	0	0	0	10.1233	0	0	0	0	10.0043	0	19.9492	0	0	0	0	0	0	0	0	0	0	0	0	0	0	0	0	0	0	0	0	0	0	0	0	0	0	0	0	0	8.10636	0	0
AC_SJC_496	Unknown	0	0	0	0	0	0	0	0	0	0	0	0	0	37.1251	8.36081	37.0149	0	65.3008	0	0	0	0	0	0	0	0	0	38.3161	36.2983	127.71	0	0	0	0	0	421.948	0	0	0	0	0	0	0	0	19.5025	176.732	10.7787	4.39518
AC_XS_32	Unknown	0	0	0	0	0	0	0	0	0	0	0	0	0	0	0	0	0	0	0	0	0	0	0	0	0	0	0	0	0	0	0	0	0	0	0	619.465	0	0	0	0	0	0	0	0	0	98.5535	0	1.74538
AC_HYG_303	Unknown	0	0	0	0	0	0	0	0	0	0	0	0	0	0	0	0	0	0	0	0	0	22.2403	3538.03	881.25	8.39046	0	0	0	0	0	0	0	0	0	0	0	0	0	0	0	0	0	0	0	0	0	0	0
AC_DH_403	Autographiviridae	0	0	0	0	0	0	0	0	0	0	0	0	0	0	0	0	0	0	0	0	0	0	0	0	0	0	0	0	0	0	0	0	0	0	0	0	0	0	0	0	0	0	708.33	0	0	70.1154	2.36452	13.6591
AC_XS_405	Unknown	0	0	0	0	0	0	0	0	0	0	34.7347	0	0	12.5635	0	0	0	0	0	0	0	0	0	0	0	0	0	11.1142	0	0	0	0	0	0	0	0	0	0	0	0	0	0	0	0	0	0	10.9428	2.23105
AC_DBS_26	Vilmaviridae	0	37.1669	16540.8	0	0	0	0	0	0	0	0	0	0	0	0	0	0	0	0	0	0	0	0	0	0	0	0	0	0	0	0	0	0	0	0	0	0	0	0	0	0	0	0	0	0	0	0	0
AC_FZB_60	Unknown	0	0	0	0	0	0	0	12.6249	0	0	0	0	0	0	0	0	0	0	0	0	0	0	0	0	0	0	0	343.236	0	0	33.512	0	0	0	0	0	0	0	0	0	0	0	0	0	19.4116	3.7427	0	0
AC_EM_94	Unknown	0	0	0	0	0	0	0	0	0	0	0	0	0	0	0.666257	0	0	0	0	0	0	0	0	0	0	0	0	0	0	1.85035	0	0	0	0	0	0	0	0	0	0	0	0	0	0	0	1.19859	0	0
AC_SL_91	Mesyanzhinovviridae	0	0	0	0	0	0	0	2629.63	20.9926	0	0	0	0	0	0	0	47.5648	0	0	0	0	0	0	0	0	0	0	86.6649	5.07094	428.19	0	0	0	0	0	0	0	0	0	0	0	0	0	0	0	2.80167	0	0
AC_DBS_124	Unknown	0	745.15	14733.7	89.5535	0	0	0	0	0	0	0	0	0	0	0	0	0	0	0	0	0	0	0	0	0	0	0	0	0	0	0	0	0	0	0	0	0	12.2202	0	0	0	0	0	458.258	0	0	0	0
AC_FZB_692	Unknown	0	0	0	0	0	0	0	0	0	6.65654	0	0	14.1416	0	0	0	0	0	9.99885	0	0	0	0	0	0	0	0	0	0	0	0	0	0	0	0	0	0	0	0	0	0	0	0	0	0	0	0	0
AC_SJ_44	Unknown	0	0	0	0	0	0	0	0	0	0	0	0	0	0	0	0	0	0	0	0	0	0	0	0	0	0	0	0	0	0	0	0	0	0	0	0	0	0	0	0	0	0	0	0	0	0	0	0
AC_SJ_75	Unknown	0	0	0	0	0	0	0	0	0.938466	0	0	0	0	0	0	3.69871	0	0	0	0	0	0	0	0	0	0	0	1.09393	0	1.16013	0	0	0	0	0	0	0	0	0	0	0	0	0	0	0	0.375743	0	0
AC_SB_101	Unknown	0	0	0	0	0	0	0	22.8236	0	46.3503	0	54.801	0	0	323.454	0	102.108	88.1263	0	0	0	0	0	0	22.2966	283.409	98.1358	16.4156	0	0	20.1946	0	0	0	21.6757	0	0	587.372	0	0	0	0	6.79542	0	0	2.25539	371.092	191.126
AC_BL_131	Unknown	0	0	0	0	0	0	0	0	0	0	0	0	0	0	0	0	0	0	0	0	0	0	0	0	0	0	0	0	0	0	0	0	0	0	0	0	0	0	0	0	0	0	0	0	0	0	0	0
AC_SJC_280	Unknown	0	0	0	0	0	0	0	0	9.56566	0	0	0	0	103.985	0	0	0	0	0	0	0	0	0	0	0	0	0	0	0	0	0	0	0	0	0	0	0	0	0	0	0	0	0	0	0	0	0	0
AC_DX_141	Mesyanzhinovviridae	2624.05	591.586	96.906	270.341	0	0	0	5.66024	0	0	0	0	0	0	0	0	0	0	0	0	0	0	0	0	0	0	0	0	0	0	0	0	0	0	9.92412	51.3527	3116.65	0	0	0	0	0	0	0	0	0	0	0
AC_EM_157	Unknown	0	0	0	0	0	0	0	0	0	0	0	0	0	0	0	0	0	0	8.82143	0	0	0	0	0	0	0	0	49.9177	0	10.5877	3.83806	10.2753	99.1725	0	0	0	0	0	0	0	0	0	0	0	0	17.1458	1.96592	2.0041
AC_BDH_211	Peduoviridae	0	0	0	0	0	0	0	157.25	3.8811	0	0	0	0	0	10.3653	68.8335	0	15.1793	0	0	0	0	0	0	0	0	0	20.3581	0	0	0	13.9687	0	0	0	7.92587	0	0	0	0	0	0	75.8469	0	0	18.647	172.38	31.3312
AC_FN_372	Zierdtviridae	0	0	0	0	0	0	0	65.1614	719.546	0	0	0	0	0	1.5908	373.267	0	0	0	0	0	0	0	0	0	0	0	28.12	3.45322	22317.7	1.60154	109.336	24.1398	0	0	0	0	0	0	0	0	0	11.6406	0	1167.02	123.059	0	0
AC_FZB_621	Unknown	0	0	0	0	0	0	0	0	0	0	0	0	0	0	0	0	0	0	0	0	0	0	0	0	0	0	0	0	0	0	0	0	0	0	0	23.9895	0	0	0	0	0	0	29.7588	0	0	0	0	0
AC_BL_446	Mesyanzhinovviridae	0	0	0	0	0	0	0	0	0	0	0	0	0	0	39.1251	0	0	0	0	0	0	0	0	0	0	0	0	0	0	0	12.1198	0	0	0	14.0093	0	0	0	0	0	0	0	8.15653	0	0	5.41427	1302.12	272.125
AC_FZB_268	Unknown	0	0	0	0	0	0	0	0	0	0	0	0	0	0	0	0	0	0	0	0	0	0	0	0	0	0	0	0	0	0	0	0	0	0	0	0	0	0	0	0	0	0	0	0	0	0	0	0
AC_FZB_114	Unknown	0	0	0	0	0	0	0	0	0	0	0	0	0	0	0	0	0	0	0	0	0	0	0	0	0	0	0	0	0	0	0	0	0	0	0	0	0	0	0	0	0	0	0	0	0	0	0	0
AC_DH_234	Unknown	0	0	0	0	0	0	0	7.5738	0	46.1427	122.577	0	0	284.487	44.931	0	87.129	1983.71	0	0	0	0	0	0	0	0	0	0	0	0	0	0	0	0	0	0	0	0	0	0	0	0	568.26	0	0	758.907	1.28721	5.24883
AC_SL_61	Straboviridae	0	0	0	0	0	0	0	406.789	1290.95	0	0	0	0	0	0	0	0	0	0	0	0	0	0	0	0	0	0	0	0	1.2011	0	0	0	0	0	6.61399	0	0	0	0	0	0	0	0	0	1.16704	0.22302	1.59145
AC_FZB_191	Unknown	0	0	0	0	0	0	0	0	0	0	0	0	0	0	0	0	0	0	0	0	0	0	0	0	0	0	0	0	0	0	0	0	0	0	0	0	0	0	0	0	0	0	0	0	0	0	0	0
AC_FZB_720	Unknown	0	0	0	0	0	0	0	0	0	0	0	0	0	0	0	0	0	0	0	0	26.0903	13.1042	0	0	0	0	0	0	0	0	0	0	0	0	0	0	0	0	0	0	0	0	0	0	0	0	0	0
AC_BDH_306	Unknown	0	0	0	0	0	0	0	0	0	0	0	0	0	0	0	18.3152	0	0	0	0	0	0	0	0	0	0	0	81.2529	0	689.36	24.9894	0	0	0	0	0	0	0	0	0	0	0	0	0	0	0	0	0
AC_FN_360	Unknown	0	0	0	0	0	0	0	0	0	0	0	0	0	0	0	0	0	0	0	0	0	0	0	0	0	0	0	0	0	5454.58	0	0	0	0	0	12.8635	0	0	0	0	0	0	0	0	0	0	0	0
AC_DX_39	Unknown	0	0	0	0	0	0	0	0	0	0	0	0	0	0	0	0	0	0	0	0	0	0	0	0	0	0	0	0	0	0	0	0	0	0	1085.66	0	0	0	0	0	0	0	0	0	0	0	4.02826	0
AC_XS_371	Autographiviridae	0	0	0	0	0	0	0	45.4759	2.80599	0	0	0	0	44.368	131.144	0	0	0	0	0	0	0	0	0	0	0	0	14.7186	0	0	0	0	0	0	0	0	0	0	0	0	0	0	0	0	148.584	3.37038	0	21.6672
AC_HYG_243	Chaseviridae	0	0	0	0	0	0	0	0	0	0	0	0	0	0	0	0	0	0	0	0	0	2567.62	291.134	0	0	0	0	0	0	0	0	0	0	0	0	0	0	0	0	0	0	0	0	0	0	0	0	0
AC_SJ_165	Unknown	0	0	0	0	0	0	0	0	0	0	0	0	0	0	0	0	0	0	0	0	0	0	0	0	0	0	0	0	0	0	0	0	0	0	0	0	0	0	0	0	0	0	0	0	0	0	0	0
AC_HYG_310	Mesyanzhinovviridae	0	0	0	0	0	0	0	0	0	0	0	0	0	0	0	0	0	0	0	0	0	2298.86	706.913	1384.48	0	0	0	0	0	0	0	0	0	0	0	0	0	0	0	0	0	0	0	0	0	0	0	0
AC_FN_177	Unknown	0	0	0	0	0	0	0	0	0	0	0	0	0	0	0	0	0	0	0	0	0	0	0	0	0	0	0	0	0	4351.92	7.55726	0	0	0	0	0	0	0	0	0	0	0	0	0	0	0	0	0
AC_EM_245	Unknown	0	0	0	0	0	0	0	0	0	0	0	0	0	0	0	0	0	0	0	0	0	0	0	0	0	0	0	0	0	0	0	0	0	0	0	0	0	0	0	0	0	0	0	0	0	0	0	0
AC_FZB_649	Unknown	0	0	0	0	0	0	0	0	0	0	0	0	0	0	0	0	0	0	0	0	0	0	0	0	0	0	0	0	0	0	0	0	0	0	0	0	0	0	0	0	0	0	0	0	0	0	0	0
AC_BL_149	Chaseviridae	0	0	0	0	0	0	0	0	0	0	0	0	0	0	0	0	600.469	0	0	0	0	0	0	0	0	0	0	0	0	0	1.90668	0	0	0	0	0	0	0	0	0	0	0	0	0	0	0	1.70911	2.489
AC_FN_46	Mesyanzhinovviridae	0	0	0	0	0	0	0	0	0	0	0	0	0	0	0	0	0	47.5233	0	0	0	0	0	0	0	0	0	993.236	44.0275	214.048	16.3353	0	0	0	0	24.8143	0	0	0	0	0	0	0	0	28.3864	18.2437	12.5508	2.13243
AC_EM_13	Unknown	0	0	0	0	0	0	0	0	0	0	0	0	0	0	0	0	0	0	0	0	0	0	0	0	0	0	0	0	0	0	0	0	0	0	0	0	0	0	0	0	0	0	0	0	0	0	0	0
AC_BL_87	Unknown	0	0	0	0	0	0	0	12.0257	0	0	0	0	0	0	39.6343	0	69.172	510.77	0	0	0	0	0	0	0	0	0	5.18964	0	0	15.9608	0	0	0	0	0	0	0	0	0	0	0	197.644	0	18.4903	32.0857	1688.22	2479.4
AC_FZB_728	Unknown	0	0	0	0	0	0	0	0	0	0	0	0	0	0	0	0	0	0	0	0	0	0	0	0	0	0	0	0	7.7236	29.6446	0	0	0	0	0	0	0	0	0	0	0	0	0	0	8.29954	0	0	0
AC_BL_363	Autographiviridae	0	0	0	0	0	0	0	0	0	0	0	0	0	0	11.4987	0	0	0	0	0	0	0	0	0	0	0	0	0	0	0	0	0	0	0	0	0	0	0	0	0	0	0	0	0	16.0932	0	1.18592	7.25369
AC_BL_279	Unknown	0	0	0	0	0	0	0	58.373	16.2863	0	0	0	0	0	28.4396	0	19.4644	0	0	0	0	0	0	0	0	0	0	4.38096	0	0	0	0	0	0	0	0	0	0	0	0	0	0	0	0	0	0	0	0
AC_DH_87	Casjensviridae	0	0	0	0	0	0	0	6.86569	33.8906	0	0	0	0	0	0	23.3748	8.77587	54.4922	0	0	0	0	0	0	0	0	0	0	0	10.4738	0	0	0	0	0	311.446	0	0	4.32789	0	0	0	840.153	0	0	248.314	0.777909	0
AC_FZB_406	Unknown	0	0	0	0	0	0	0	4493.31	253.815	0	0	0	0	59.8574	1116.94	51.154	1075.5	0	0	0	0	0	0	0	0	0	0	6427.4	29.2622	42.7861	46.5301	36.3331	150.287	0	0	0	0	0	0	0	0	0	1.04382	0	5426.38	3958.08	15.889	43.5309
AC_DB_195	Peduoviridae	0	0	0	0	0	0	0	157.8	472.926	68.6702	30.4034	0	121.573	3081.86	245.179	1134.79	10.8055	507.747	60.1708	21.778	0	0	0	0	0	0	0	7.29618	4.03197	0	7.47983	0	16.1061	0	0	11.3623	0	0	0	0	0	0	0	0	30.3284	3.34146	0	0
AC_SJC_30	Orlajensenviridae	0	0	0	0	0	0	0	198.629	151.74	0	0	0	0	230.702	0	13.801	707.27	9191.16	0	0	0	0	0	0	0	0	0	16.3271	81.2032	0	0	0	0	0	0	457.668	0	0	0	0	0	0	49.001	0	647.167	148.613	24.113	19.665
AC_SJ_105	Mesyanzhinovviridae	0	0	0	0	0	0	0	0	0	0	0	0	0	0	0	0	0	0	0	0	0	0	0	0	0	0	0	0	0	0	0	0	0	0	0	0	0	0	0	0	0	0	0	0	0	0	0	0
AC_DX_256	Unknown	0	0	0	0	0	0	0	0	0	0	0	0	0	0	0	0	0	0	0	0	0	0	0	0	0	0	0	0	0	0	0	0	0	0	666.904	0	0	0	0	0	0	0	0	0	0	0	0	0
AC_FZB_304	Unknown	0	0	0	0	0	0	0	0	0	0	0	0	0	0	0	0	0	0	0	0	0	0	0	0	0	0	0	0	0	0	0	0	0	0	0	0	0	0	0	0	0	0	0	0	0	0	0	0
AC_DB_185	Unknown	0	0	0	0	0	0	0	0	0	0	0	0	11014.7	0	0	0	0	0	0	0	0	0	0	0	0	0	0	0	0	0	0	0	0	0	0	0	0	0	0	0	0	0	0	0	0	0	0	0
AC_SJC_443	Unknown	0	0	0	0	0	0	0	0	19.3685	0	0	0	0	0	0	0	0	0	0	0	0	0	0	0	0	0	0	0	0	0	0	0	0	0	0	0	0	0	0	0	0	0	6.00812	0	25.8558	0	0	0
AC_DBS_24	Unknown	0	4876.3	1003.51	0	0	0	0	0	0	0	0	0	0	0	0	0	0	0	0	0	0	0	0	0	0	0	0	0	0	0	0	0	0	0	0	0	0	0	0	0	0	0	0	0	0	0	0	0
AC_HYG_216	Unknown	0	0	0	0	0	0	0	0	0	0	0	0	0	0	0	0	0	0	0	0	0	2486.63	4.58576	0	0	0	0	0	0	0	0	0	0	0	0	0	0	0	0	0	0	0	0	0	0	0	0	0
AC_BL_465	Unknown	0	0	0	0	0	0	0	0	0	0	0	0	0	0	0	0	0	0	0	0	0	0	0	0	0	0	0	0	0	0	0	0	0	0	0	0	0	0	0	0	0	0	86.005	0	0	0	0	0
AC_FZB_232	Unknown	0	0	0	0	0	0	0	0	0	15.1313	0	0	0	0	0	0	0	0	0	0	0	0	0	0	5.45914	33.6438	0	0	0	0	0	0	0	0	0	0	0	0	0	0	0	0	0	0	0	0.736285	0.422109	0
AC_DB_254	Unknown	0	0	0	0	0	0	0	0	0	0	0	0	6891.49	0	0	0	0	0	0	0	0	0	0	0	0	0	0	0	0	0	0	0	0	0	0	0	0	0	0	0	0	0	0	0	0	0	0	0
AC_DB_299	Unknown	0	0	0	0	0	0	0	0	0	0	0	0	9634.37	0	0	0	0	0	0	0	0	0	0	0	0	0	0	0	0	0	0	0	0	0	0	0	0	0	0	0	0	0	0	0	0	0	0	0
AC_BL_520	Unknown	0	0	0	0	0	0	0	0	0	0	0	0	0	0	0	0	0	0	0	0	0	0	0	0	0	0	0	0	0	0	0	0	0	0	0	0	0	0	0	0	0	0	0	0	0	0	0	0
AC_BDH_111	Mesyanzhinovviridae	0	0	0	0	0	0	0	0	0	0	0	0	0	0	0	0	0	0	0	0	0	0	0	0	0	0	0	0	0	0	0	0	0	0	0	0	0	0	0	0	0	0	0	0	0	0	0	0
AC_DB_421	Unknown	0	0	0	0	0	0	0	93.2318	44.8102	0	0	0	0	2874.83	1482.99	3980.82	98.7863	1379.94	0	18.9617	75.8943	0	0	0	0	0	0	506.096	393.185	269.484	299.578	4.35888	7.01165	0	0	969.51	0	0	2.2094	0	0	0	7.01268	0	275.382	103.282	1.66793	2.55047
AC_SL_30	Mesyanzhinovviridae	0	0	0	0	0	0	0	73.1729	819.641	0	0	0	0	0	0	0	0	0	0	0	0	0	0	0	0	0	0	0	0	20.6082	0	0	0	0	0	0	0	0	0	0	0	0	0	0	0	0	0	0
AC_EM_249	Unknown	0	0	0	0	0	0	0	0	0	0	0	0	0	0	0	0	0	0	0	0	0	0	0	0	0	0	0	0	0	0	0	0	0	0	0	0	0	0	0	0	0	0	0	0	0	0	0	0
AC_SJ_86	Casjensviridae	0	0	0	0	0	0	0	0	0	0	0	0	0	0	0	0	0	0	0	0	0	0	0	0	0	0	0	0	0	0	0	0	0	0	0	0	0	0	0	0	0	0	0	0	0	0	0	0
AC_FZB_522	Unknown	0	0	0	0	0	0	0	0	0	0	0	0	0	0	42.0326	0	0	0	0	0	0	0	0	0	0	0	0	0	0	0	0	0	0	0	0	0	0	0	0	0	0	0	0	0	0	0	0	0
AC_SB_93	Unknown	0	0	0	0	0	0	0	0	0	0	0	0	0	0	0	0	0	0	0	0	0	0	0	0	0	0	0	0	0	0	0	0	0	0	0	0	0	0	0	0	0	0	0	0	0	0	0	0
AC_LW_16	Unknown	49.2305	5.33601	29.2418	11.8639	0	0	0	0	0	0	0	0	0	0	0	0	0	0	0	0	0	0	0	0	0	0	0	0	0	0	0	0	0	0	2.05882	44.9812	35.6186	0.809456	0	0	0	0	0	31.6744	7.22193	0	1.19742	3.86548
AC_BL_428	Unknown	0	0	0	0	0	0	0	0	0	0	0	0	0	0	0	0	0	0	0	0	0	0	0	0	0	0	0	0	0	0	0	0	0	0	0	0	0	0	0	0	0	0	0	0	0	0	0	0
AC_FZB_241	Unknown	0	0	0	0	0	0	0	0	0	0	0	0	0	0	0	0	0	0	0	0	0	0	0	0	0	0	0	0	0	0	0	0	0	0	0	0	0	0	0	0	0	0	0	0	0	0	0	0
AC_FZB_448	Unknown	0	0	0	0	0	0	0	0	0	0	0	0	0	0	0	0	0	0	0	0	0	0	0	0	25.2089	0	0	0	0	0	0	0	0	0	0	0	0	0	0	0	0	0	0	0	0	0	0	0
AC_SJC_21	Unknown	0	0	0	0	0	0	0	0	0	0	0	0	0	0	0	0	0	0	0	0	0	0	0	0	0	0	0	0	0	0	11.3421	0	0	0	0	0	0	0	0	0	0	0	0	0	6.56982	0	0	0
AC_DB_390	Unknown	0	0	0	0	0	0	0	0	0	0	0	0	0	1605.88	0	111.274	0	0	0	0	0	0	0	0	0	0	0	0	0	0	0	0	0	0	0	0	0	0	0	0	0	0	0	0	0	0	0	0
AC_SJC_485	Unknown	0	0	0	0	0	0	0	0	52.2499	0	0	0	0	0	0	0	0	0	0	0	0	0	0	0	0	0	0	0	0	0	0	0	0	0	0	0	0	0	0	0	0	0	0	0	19.1472	0	12.6987	25.8906
AC_XS_3	Unknown	0	0	0	0	0	0	0	0	0	0	0	0	0	0	4.97027	0	0	0	0	0	0	0	0	0	0	0	0	0	0	0	0	8.93086	0	0	0	0	0	0	0	0	0	0	0	0	0	0	1.7087	0
AC_SJ_15	Unknown	0	0	0	0	0	0	0	0	0	0	0	0	0	0	0	0	0	0	0	0	0	0	0	0	0	0	0	0	0	0	0	0	0	0	0	0	0	0	0	0	0	0	0	0	0	0	0	0
AC_DH_264	Unknown	0	0	0	0	0	0	0	4.3973	0	0	0	0	0	0	0	64.1613	25.2932	11.3192	0	0	0	0	0	0	0	0	0	11.3858	0	16.0997	0	0	0	0	0	124.117	0	0	0	0	0	0	562.448	0	162.267	1376.6	31.3885	47.2352
AC_FZB_122	Unknown	0	0	0	0	0	0	0	0	0	0	0	0	0	0	0	0	0	0	0	0	0	0	0	0	0	0	0	0	0	0	0	0	0	0	0	0	0	0	0	0	0	0	0	0	0	0	0	0
AC_EM_199	Unknown	0	0	0	0	0	0	0	7.53081	0	0	0	0	0	0	0	0	0	0	0	0	0	0	0	0	0	0	0	0	0	0	0	0	0	0	0	15.183	0	0	0	0	0	0	1.34532	0	28.9477	46.8834	1.2799	0
AC_DH_23	Mesyanzhinovviridae	0	0	0	0	0	0	0	59.6796	41.7338	0	0	0	0	0	0	0	0	0	0	0	0	0	0	0	0	0	0	0	0	18.2086	0	0	0	0	0	30.0803	0	0	0	0	0	0	589.925	0	45.8805	17.6923	10.1429	0
AC_SJC_534	Unknown	0	0	0	0	0	19.5362	0	7.17235	2.65532	0	67.713	129.16	0	5.24821	0	15.6978	0	0	0	0	0	0	0	4.77868	7.88256	0	0	1.54759	0	0	0	0	10.2488	3.35338	0	0	0	0	0	0	4.94447	29.7775	0	0	99.2515	10.6314	0.609492	0
AC_FN_304	Unknown	0	0	0	0	0	0	0	0	0	0	0	0	0	0	0	0	0	0	0	0	0	0	0	0	0	0	0	8.96848	3598.13	0	0	0	0	0	0	0	0	0	0	0	0	0	0	0	0	0	0	0
AC_DH_302	Unknown	0	0	0	0	0	0	0	0	0	0	0	0	0	0	0	0	0	0	0	0	0	0	0	0	0	0	0	0	0	0	0	0	0	0	0	0	0	0	0	0	0	0	496.899	0	94.3408	3577.3	0	3.54352
AC_EM_65	Mesyanzhinovviridae	0	0	0	0	0	0	0	0	0	0	0	0	0	0	0	0	0	0	0	0	0	0	0	0	0	0	0	0	0	0	0	0	0	0	0	0	0	0	0	0	0	0	0	0	0	0	0	0
AC_DH_54	Zobellviridae	0	0	0	0	0	0	0	100.683	3.68142	0	0	0	0	70.0341	50.3889	0	8.93712	0	0	0	0	0	0	0	0	0	0	3.21844	0	0	0	0	0	0	0	0	0	0	0	0	0	0	0	0	8309.34	13.8184	0	0
AC_JG_11	Unknown	0	0	0	0	0	0	0	0	0	0	0	0	0	0	0	0	0	0	0	0	0	0	0	0	0	0	0	0	0	0	0	0	0	0	0	0	0	0	0	0	0	0	0	0	0	0	0	0
AC_EM_279	Unknown	0	0	0	0	0	0	0	0	0	0	0	0	0	0	0	0	0	0	0	0	0	0	0	0	0	0	0	0	0	0	0	0	0	0	0	0	0	0	0	0	0	0	0	0	0	0	0	0
AC_DX_70	Mesyanzhinovviridae	0	0	0	0	0	0	0	0	0	0	0	0	0	0	0	0	0	0	0	0	0	0	0	0	0	0	0	0	0	0	0	0	0	0	3184.47	3.23731	0	6.64129	0	0	0	0	0	0	0	0	0	3.8948
AC_HYG_292	Schitoviridae	0	0	0	0	0	0	0	0	0	0	0	0	0	0	0	0	0	0	0	0	0	42.6022	1149.77	865.957	0	0	0	0	0	0	0	0	0	0	0	0	0	0	0	0	0	0	0	0	0	0	0	0
AC_EM_161	Unknown	0	0	0	0	0	0	0	0	0	0	0	0	0	0	0	0	0	0	0	0	0	0	0	0	0	0	0	0	0	0	0	0	0	0	0	0	0	0	0	0	0	0	0	0	4.55657	0	0	0
AC_SJ_78	Unknown	0	0	0	0	0	0	0	0	0	0	0	0	0	0	0	0	0	0	0	0	0	0	0	0	0	0	0	0	0	0	0	0	0	0	0	0	0	0	0	0	0	0	0	0	2.0377	0	0	0
AC_FZB_153	Casjensviridae	0	0	0	0	0	0	0	0	0	0	0	0	0	0	0	0	0	0	0	0	0	0	0	0	0	0	0	0	0	0	0	0	0	0	0	0	0	0	0	0	0	0	0	0	0	0	0	0
AC_XS_49	Unknown	0	0	0	0	0	0	0	0	0	0	30.4008	0	0	0	29.7162	0	0	0	0	0	0	0	0	0	0	0	0	0	0	0	0	0	0	0	0	0	0	0	0	0	0	0	0	0	17.3291	0	5.74646	11.7161
AC_XS_370	Unknown	0	0	0	0	0	0	0	0	0	0	0	0	0	0	0	0	0	0	0	0	0	0	0	0	0	0	0	0	0	0	0	0	0	0	0	0	0	0	0	0	0	0	0	0	0	0	0	0
AC_BL_147	Orlajensenviridae	3.28321	0	0	0	0	0	0	74.6569	6.3654	8.26983	3.66142	9.77761	0	1.98649	2.23685	9.90296	10.4103	4.36765	6.21108	10.4907	83.9782	0	0	0	0	0	0	92.5527	10.6824	82.0019	27.9242	3.61737	7.75849	0	0	21.8934	0	0	0	0	0	0	69.3517	0	58.4384	67.6043	13.6112	13.1699
AC_DB_370	Unknown	0	0	0	0	0	0	0	0	0	0	0	0	7889.08	0	0	0	0	0	0	0	0	0	0	0	0	0	0	0	0	0	0	0	0	0	0	0	0	0	0	0	0	0	0	0	0	0	0	0
AC_SJC_77	Drexlerviridae	0	0	0	0	0	0	0	0	0	0	0	0	0	0	0	0	0	0	0	0	0	0	0	0	0	0	0	0	0	0	0	0	0	0	0	0	0	0	0	0	0	0	0	0	0	0	0	0
AC_SL_267	Unknown	0	0	0	0	0	0	0	223.921	711.72	0	0	0	0	0	0	0	0	0	0	0	0	0	0	0	0	0	0	0	0	0	0	0	0	0	0	0	0	0	0	0	0	0	0	0	0	0	0	0
AC_BL_121	Schitoviridae	0	0	0	0	0	0	0	0	0	0	0	0	0	0	0	0	0	0	0	0	0	0	0	0	0	0	0	0	0	0	0	0	0	0	0	0	0	0	0	0	0	0	0	0	0	0	0	0
AC_FN_194	Unknown	0	0	0	0	0	0	0	0	0	0	0	0	0	0	0	0	0	0	0	0	0	0	0	0	0	0	0	0	3037.21	46.6761	0	0	0	0	0	0	0	0	0	0	0	0	0	0	0	0	0	0
AC_DH_2	Zierdtviridae	0	0	0	0	0	0	0	0	0	0	0	0	0	0	0	0	0	0	0	0	0	0	0	0	0	0	0	0	0	0	0	0	0	0	0	0	0	0	0	26.6352	1.42526	0	0	0	5954.35	0	0	0
AC_SL_290	Unknown	0	0	0	0	0	0	0	155.034	453.047	0	0	0	0	24.2011	16.3507	0	0	0	0	0	0	0	0	0	0	0	0	208.74	17.7466	45.4097	790.133	0	0	0	0	0	0	0	0	0	0	0	0	0	9.53497	0	0	0
AC_SJ_7	Mesyanzhinovviridae	0	0	0	0	0	0	0	0	11.3556	0	0	0	0	0	0	0	0	0	0	0	0	0	0	0	0	0	0	0	0	0	0	0	0	0	0	0	0	0	0	0	0	0	0	0	0	0	0	0
AC_BL_397	Unknown	0	0	0	0	0	0	0	0	0	0	0	0	0	0	0	0	0	0	0	0	0	0	0	0	0	0	0	0	0	0	0	0	0	0	0	0	0	0	0	0	0	0	9.51788	0	23.4057	0	10.3487	11.8683
AC_FZB_6	Unknown	0	0	0	0	0	0	0	0	10.3359	0	0	0	0	84.6338	78.8692	183.313	5.73528	46.1997	0	0	0	0	0	0	0	0	0	0	8.56023	0	0	0	0	0	0	60.3078	0	0	0	0	0	0	0	0	0	0	0	0
AC_HYG_330	Drexlerviridae	0	0	0	0	0	0	0	0	0	0	0	0	0	0	0	0	0	0	0	0	0	735.826	232.949	1144.67	0	0	0	0	0	0	0	0	0	0	0	0	0	0	0	0	0	0	0	0	0	0	0	0
AC_SJC_110	Kyanoviridae	0	0	0	0	0	0	0	0	0.476527	0	0	0	0	37.6739	1.90899	5.6343	0	29.8198	0	0	0	0	0	0	0	0	0	0.833197	6.90654	3.53447	0	0	0	0	0	66.174	0	0	0	0	0	0	0	0	14.8431	1.14475	0	0
AC_DX_78	Casjensviridae	0	0	0	0	0	0	0	0	0	0	0	0	0	0	0	0	0	0	0	0	0	0	0	0	0	0	0	0	0	0	0	0	0	0	1779.13	6.35344	0	2.89644	0	0	0	0	0	0	0	0	0	0
AC_SJC_72	Unknown	0	0	0	0	0	0	0	101.222	43.3034	0	0	0	0	645.206	289.126	925.548	12.9384	277.929	0	0	0	0	0	0	0	0	0	291.212	337.948	24.7068	358.25	0	0	0	0	1238.06	0	0	0	0	0	0	4.822	0	1628.98	276.071	0	9.35325
AC_FN_1	Unknown	0	0	0	0	0	0	0	0	0	0	0	0	0	0	0	0	0	0	0	0	0	0	0	0	0	0	0	0	5338.86	0	0.827286	0	0	0	0	0	0	0	0	0	0	0	0	0	0	0	0.635625	2.15989
AC_DB_171	Casjensviridae	0	0	0	0	0	0	0	0	0	442.564	0	0	29.3816	13.2885	1598.08	0	0	8.76513	0	0	0	0	0	0	0	0	0	7.83703	0	0	0	0	0	0	0	0	0	0	0	0	0	0	42.1748	0	111.691	551.834	170.528	71.5809
AC_EM_152	Unknown	0	0	0	0	0	0	0	0	0	0	0	0	0	0	0	0	0	0	0	0	0	0	0	0	0	0	0	0	0	0	0	0	0	0	0	0	0	0	0	0	0	0	0	0	0	0	0	0
AC_SJC_80	Unknown	0	0	0	0	0	0	0	0	0	0	0	0	0	0	0	0	0	0	0	0	0	0	0	0	0	0	0	0	0	3.42472	0	0	0	0	0	0	0	0	0	0	0	0	0	0	0	0	0	0
AC_SJ_40	Mesyanzhinovviridae	0	0	0	0	0	0	0	0	0	0	0	0	0	0	0	0	0	0	0	0	0	0	0	0	0	0	0	0	0	0	0	0	0	0	0	0	0	0	0	0	0	0	0	0	0	0	0	0
AC_DB_134	Peduoviridae	0	0	0	0	0	0	0	4.81086	0	0	0	0	0	2343.7	93.0197	182.509	24.5974	99.0702	0	0	0	0	0	0	0	0	0	2.76813	0	0	0	0	0	0	0	0	0	0	0	0	0	0	2.86474	0	189.856	25.6716	0	1.11135
AC_FN_266	Autographiviridae	0	0	0	0	0	0	0	0	0	0	0	0	0	0	0	0	0	0	0	0	0	0	0	0	0	0	0	371.491	2572.56	640.205	0	0	0	0	0	0	0	0	0	0	0	0	0	0	0	0	0	0
AC_LW_117	Unknown	0	0	0	49.5847	0	0	0	0	0	0	0	0	0	0	0	137.848	0	0	0	0	0	0	0	0	0	0	0	0	9.65566	0	0	0	0	0	2.95789	0	0	37.214	18.2305	0	0	0	2.411	60.675	0	0	0	2.33831
AC_DB_248	Unknown	0	0	0	0	0	0	0	0	0	0	0	0	0	1459.93	64.6396	794.921	0	0	0	0	0	0	0	0	0	0	0	6.26946	0	0	0	0	0	0	0	0	0	0	0	0	0	0	0	0	809.741	0	0	0
AC_BL_408	Casjensviridae	0	0	0	0	0	0	0	645.52	21.5035	0	0	0	0	0	0	0	0	0	0	0	0	0	0	0	0	0	0	0	0	0	0	0	0	0	0	0	0	0	0	0	14.5606	0	0	0	0	0	14.8075	4.11682
AC_DX_212	Unknown	0	0	0	69.9097	0	0	0	0	0	0	0	0	0	0	0	0	0	0	0	0	0	0	0	0	0	0	0	0	0	0	0	0	0	0	140616	605.294	43.4796	7864.4	610.786	0	0	0	358.058	0	0	639.321	5.74933	5.86098
AC_XS_338	Peduoviridae	0	0	0	0	0	0	0	0	0	0	0	0	0	0	0	0	0	0	0	0	0	0	0	0	0	0	0	0	87.005	0	0	0	0	0	0	0	0	0	0	0	0	0	0	0	0	0	1.72239	5.26751
AC_BDH_58	Mesyanzhinovviridae	0	0	0	0	0	0	0	0	0	0	0	0	0	0	0	0	0	0	0	0	0	0	0	0	0	0	0	0	0	0	0	0	0	0	0	0	0	0	0	0	0	0	0	0	0	0	0	0
AC_FZB_702	Orlajensenviridae	0	0	0	0	0	0	0	0	0	0	0	0	0	0	0	0	0	0	0	0	0	0	0	0	0	0	0	0	0	0	0	0	0	0	0	0	0	0	0	0	0	0	0	0	0	0	0	1.74974
AC_FN_78	Drexlerviridae	0	0	0	0	0	0	0	0	0	0	0	0	0	0	0	0	0	0	0	0	0	0	0	0	0	0	0	0	64.7611	7934.02	0	0	0	0	0	0	0	0	0	0	0	0	0	0	0	0	0	0
AC_SJC_224	Unknown	0	0	0	0	0	0	0	0	0	0	0	0	0	0	0	14.3716	0	0	0	0	0	0	0	0	0	0	0	0	0	0	0	0	0	0	0	0	0	0	0	0	0	0	0	0	0	0	0	0
AC_BL_202	Autographiviridae	0	0	0	0	0	0	0	0	0	0	0	0	0	0	0	0	0	0	0	0	0	0	0	0	0	0	0	0	0	0	0	0	0	0	0	0	0	0	0	0	0	0	0	0	0	0	0	0
AC_LW_7	Peduoviridae	0	0	0	4.59019	0	0	0	0	0	0	0	0	0	0	0	0	0	0	0	0	0	0	0	0	0	0	0	0	0	0	0	0	0	0	0	0	0	0	0	0	0	0	0	0	0	0	0	0
AC_BDH_231	Zierdtviridae	0	0	0	0	0	0	0	0	0	0	0	0	0	0	0	0	0	0	0	0	0	0	0	0	0	0	0	0	19.9796	0	0	0	0	0	0	0	0	0	0	0	0	0	0	0	0	0	0	0
AC_SB_67	Zobellviridae	0	0	0	0	0	0	0	0	0	0	0	0	0	0	0	0	0	0	0	0	0	0	0	0	0	0	0	0	0	0	0	0	0	0	0	0	0	0	0	0	0	0	0	0	0	0	0	0
AC_XS_388	Unknown	0	0	0	0	0	0	0	0	0	0	0	0	0	0	0	0	0	0	0	0	0	0	0	0	0	0	0	31.5699	69.7838	11.1601	97.0934	0	0	0	0	0	0	0	0	0	0	0	0	0	0	3.61455	8.28882	4.22489
AC_DH_12	Unknown	0	0	0	0	0	0	0	12.3401	4.06091	0	0	0	0	0	0	0	63.0936	254.12	0	0	0	0	0	0	0	0	0	0	0	75.301	0	0	0	0	0	149.275	0	0	0	0	0	0	571.691	0	0	348.756	0	2.85067
AC_BDH_85	Schitoviridae	0	0	0	0	0	0	0	0	2.42564	0	0	0	0	30.1352	0	0	0	0	0	0	0	0	0	0	0	0	0	1.21177	0	0	0	0	0	0	0	0	0	0	0	0	0	0	1.00324	0	0	0.416218	1.19308	0
AC_BDH_240	Unknown	0	0	0	0	0	0	0	0	0	0	0	0	0	0	0	0	0	0	0	0	0	0	0	0	0	0	0	0	0	0	0	0	0	0	0	0	0	0	0	0	0	0	0	0	0	0	0	0
AC_FZB_635	Unknown	0	0	0	0	0	0	0	0	0	0	0	0	0	0	0	0	0	0	0	0	0	0	0	0	0	0	0	0	0	0	0	0	0	0	0	0	0	0	0	0	0	0	0	0	0	0	0	0
AC_XS_86	Casjensviridae	0	0	0	0	0	0	0	0	0	0	0	0	0	0	0	0	0	0	0	0	0	0	0	0	0	0	0	0	0	0	0	0	0	0	0	0	0	0	0	0	0	0	0	0	0	0	0	0
AC_LW_108	Unknown	109.455	0	0	17.0035	0	0	0	0	0	0	0	0	0	0	0	0	0	0	0	0	0	0	0	0	0	0	0	0	0	0	0	0	0	0	2.70483	0	0	0	0	0	0	0	0	0	0	0	0	0
AC_EM_309	Unknown	0	0	0	0	0	0	0	0	0	0	0	0	0	0	0	0	0	0	0	0	0	0	0	0	0	0	0	0	0	0	0	0	0	0	0	0	0	0	0	0	0	0	0	0	0	0	0	0
AC_LW_75	Unknown	3798.36	1642.33	1323.55	839.651	0	0	0	0	0	0	0	0	0	33.1868	2.8027	0	122.286	10.945	0	0	0	0	0	0	0	0	0	11.0094	0	7.78376	22.573	0	0	0	585.213	5143.45	4087.83	3300.33	326.227	0	0	0	288.638	5122.92	19.6128	443.698	30.3509	17.6802
AC_DH_401	Orlajensenviridae	0	0	0	0	0	0	0	38.2602	0	0	0	0	0	0	0	0	0	0	0	0	0	0	0	0	0	0	0	0	0	0	0	0	0	0	0	0	0	0	0	0	0	0	4827.7	0	19.6092	560.819	0	2.20961
AC_FZB_306	Unknown	0	0	0	0	0	0	0	0	0	0	0	0	0	0	0	0	0	0	0	0	0	0	0	0	0	0	0	0	0	0	0	0	0	0	0	0	0	0	0	0	0	0	0	0	0	0	0	0
AC_SL_53	Unknown	0	0	0	0	0	0	0	6226.38	213.604	0	0	0	0	0	0	0	0	0	0	0	0	0	0	0	0	0	0	0	0	0	4.05882	0	0	0	0	0	0	0	0	0	0	0	0	0	0	0	0	0
AC_BL_407	Unknown	0	0	0	7.26722	0	0	0	0	0	0	0	0	0	0	0	0	0	0	0	0	0	0	0	0	0	0	0	0	0	0	0	0	0	0	0	0	0	0	0	0	0	0	26.8554	0	0	0	0	0
AC_DB_415	Mesyanzhinovviridae	0	0	0	0	0	0	0	0	0.596416	0	0	0	0	3169.81	74.0675	511.258	9.26642	3.11017	0	0	0	0	0	0	0	0	0	2.08564	3.45766	2.21186	4.81081	0	0	0	0	0	0	0	0	0	0	0	0.863372	0	0	0.716378	0.410696	0
AC_SL_193	Unknown	0	0	0	0	0	0	0	1580.73	5600.67	0	0	0	0	0	0	0	0	0	0	0	0	0	0	0	0	0	0	0	0	0	0	0	0	0	0	0	0	0	0	0	0	0	0	0	0	0	0	1.29797
AC_FZB_591	Unknown	0	0	0	0	0	0	0	0	0	0	0	0	0	0	0	0	0	0	0	0	0	0	0	0	0	0	0	0	0	0	0	0	0	0	0	0	0	0	0	0	0	0	0	0	0	0	0	0
AC_BL_435	Unknown	0	0	0	0	0	0	0	0	0	0	0	0	0	0	14.325	0	0	0	0	0	0	0	0	0	0	0	0	0	0	0	5.76868	0	0	0	0	0	0	0	0	0	0	0	0	0	13.3659	18.0393	5.90963	21.0854
AC_EM_113	Unknown	0	0	0	0	0	0	0	0	0	0	0	0	0	0	0	0	0	0	0	0	0	0	0	0	0	0	0	0	0	0	0	0	0	0	0	0	0	0	0	0	0	0	0	0	17.9534	0	0	0
AC_BDH_171	Unknown	0	0	0	0	0	0	0	0	0	0	0	0	0	2.72133	0	0	0	28.7199	0	0	0	0	0	0	0	0	0	2.4074	0	5.10616	0	0	0	0	0	5.62353	0	0	0	0	0	0	9.96565	0	0	0	0	0
AC_SJ_126	Mesyanzhinovviridae	0	0	0	0	0	0	0	0	0	0	0	0	0	0	0	0	0	2.33756	0	0	0	0	0	0	0	0	0	0	0	0	0	0	0	0	0	0	0	0	0	0	0	0	0	0	0	0	0	0
AC_DB_36	Unknown	0	0	0	0	0	0	0	7694.03	409.778	0	0	0	0	1990.23	1091.06	3205.44	368.8	2873.09	0	0	0	0	0	0	0	0	0	515.521	57.9427	92.6643	665.1	44.965	0	0	0	10.2053	0	0	0	0	0	0	0	0	171.224	27.011	1.72059	5.26199
AC_SJC_409	Unknown	0	0	0	0	0	0	0	5.07477	0	0	0	0	0	0	0	0	0	0	0	0	0	0	0	0	0	0	0	0	0	0	0	0	0	0	0	0	0	0	0	0	0	0	0	0	15.6055	0	0	0
AC_DB_18	Unknown	0	0	0	0	0	0	0	88.3133	0	0	0	0	0	2877.8	471.521	1172.61	8.46629	221.646	0	0	0	0	0	0	0	0	0	15.2444	0	0	0	0	0	0	0	0	0	0	0	0	0	0	36.2858	0	0	437.22	6.00374	10.7106
AC_DB_7	Unknown	0	0	0	0	0	0	0	0	1.1548	0	0	0	0	0	2764.93	0	0	3.01102	0	0	0	0	0	0	0	0	0	0	0	0	0	0	0	0	0	0	0	0	0	0	0	0	0	0	0	0	0	0
AC_DB_165	Zobellviridae	0	0	0	0	0	0	0	4.39045	4.33444	0	0	0	0	0	3213.79	0	0	0	0	16.9659	0	0	0	0	0	0	0	0	0	0	0	0	0	0	1.92445	0	0	0	0	0	0	0	0	0	0	0	2.98473	0.760672
AC_BL_500	Unknown	0	0	0	0	0	0	0	0	0	0	0	0	0	0	0	0	0	0	0	0	0	0	0	0	0	0	0	0	0	0	0	0	0	0	0	0	0	0	0	0	0	0	0	0	0	0	0	1.85093
AC_XS_15	Unknown	0	0	0	0	0	0	0	0	0	0	0	0	0	0	0	0	0	0	0	0	0	0	0	0	0	0	0	0	0	0	0	0	0	0	0	0	0	0	0	0	0	0	0	0	0	0	0	0
AC_EM_128	Unknown	0	0	0	0	0	0	0	0	0	0	0	0	0	0	0	0	0	0	0	0	0	0	0	0	0	0	0	0	0	0	0	0	0	0	0	0	0	0	0	0	0	0	0	0	0	0	0	2.45435
AC_BL_58	Unknown	0	0	0	0	0	0	0	0	0	0	0	0	0	0	0	0	0	0	0	0	0	0	0	0	0	0	0	0	14.5641	0	0	0	0	0	0	0	0	0	0	0	0	0	0	0	0	0	0	0
AC_BL_531	Unknown	0	0	0	0	0	0	0	0	0	0	0	0	0	0	0	0	0	0	0	0	0	0	0	0	0	0	0	0	0	0	0	0	0	0	0	0	0	0	0	0	0	0	2.06181	0	0	372.949	1.96156	19.9965
AC_FZB_716	Unknown	0	0	0	0	0	0	0	0	0	0	0	0	0	0	0	0	0	0	0	0	0	0	0	0	0	0	0	0	0	0	0	0	0	0	0	0	0	0	0	0	0	0	0	0	0	46.4917	0	1.87386
AC_XS_18	Unknown	0	0	0	0	0	0	0	0	0	0	0	0	0	0	0	0	151.649	0	0	0	0	0	0	0	0	0	0	505.16	62.2448	57.9168	20.9949	0	0	7.39593	610.172	0	0	59.9746	24.9289	0	0	0	1427.08	35.5581	139.853	757.36	802.514	938.688
AC_DH_21	Unknown	0	0	0	0	0	0	0	0	0	0	0	0	0	14.3663	0	0	18.8219	25.2695	0	0	0	0	0	0	0	0	0	0	0	0	0	0	0	0	0	0	0	0	0	0	0	0	0	0	2188.6	0	0	0
AC_BL_393	Unknown	0	0	0	0	0	0	0	0	0	0	0	0	0	0	0	0	43.3945	24.2748	0	0	0	0	0	0	0	0	0	0	0	0	0	0	0	0	0	0	0	0	0	0	0	0	6.73859	0	0	11.1826	0	0
AC_DH_143	Unknown	0	0	0	0	0	0	0	0	0	0	0	0	0	0	0	0	0	0	0	0	0	0	0	0	0	0	0	0	0	0	0	0	0	0	0	0	0	0	0	0	0	0	0	0	9589.3	0	0	0
AC_LW_130	Unknown	0	0	0	0	0	0	0	0	0	0	0	0	0	0	0	0	0	0	0	0	0	0	0	0	0	0	0	0	0	0	0	0	0	0	0	0	0	0	0	0	0	0	0	0	0	0	0	0
AC_HYG_420	Unknown	0	0	0	0	0	0	0	0	0	54.0794	0	63.9393	38.2965	0	0	0	0	0	0	0	0	103.434	1331.64	999.483	0	0	0	0	0	0	0	0	0	0	0	0	0	0	0	0	0	0	0	0	0	0	0	0
AC_DX_32	Mesyanzhinovviridae	0	0	0	0	0	0	0	0	0	0	0	0	0	0	0	0	0	0	0	0	0	0	0	0	0	0	0	0	0	0	0	0	0	0	1678.53	0	0	0	0	0	0	0	0	0	0	0	0	0
AC_BL_477	Unknown	0	0	0	0	0	0	0	50.4525	2.49045	0	0	0	0	34.4563	315.934	0	19.3468	12.9871	0	0	0	0	0	0	0	0	0	95.7989	0	0	66.9614	0	0	0	0	0	0	0	0	0	0	0	0	0	0	116.663	1769.82	746.499
AC_SJ_172	Unknown	0	0	0	0	0	0	0	0	0	0	139.924	0	0	0	0	0	0	0	0	0	0	0	0	0	0	0	0	0	0	0	0	0	0	0	0	0	0	0	0	0	0	0	0	0	0	0	0	0
AC_DBS_101	Unknown	0	185.484	10745.6	0	0	0	0	0	0	0	0	0	0	0	0	0	0	0	0	0	0	0	0	0	0	0	0	0	0	0	0	0	0	0	0	0	0	0	0	0	0	0	0	0	0	0	0	0
AC_FZB_648	Unknown	0	0	0	0	0	0	0	0	0	0	0	0	0	0	0	0	0	0	0	0	0	0	0	0	0	0	0	0	0	0	0	0	0	0	0	0	0	0	0	0	0	0	0	0	0	0	0	0
AC_SJ_110	Zobellviridae	0	0	0	0	0	0	0	0	0	0	0	0	0	0	0	293.672	0	0	85.2729	0	0	0	0	0	0	0	0	0	0	0	0	208.586	2692.23	0	0	0	0	0	0	0	0	0	0	0	309.462	0	0	0
AC_FZB_533	Unknown	0	0	0	0	0	0	0	0	0	0	0	0	0	0	0	0	0	0	0	0	0	0	0	0	0	0	0	0	0	0	0	0	0	0	0	0	0	0	0	0	0	0	0	0	0	0	0	0
AC_SL_164	Mesyanzhinovviridae	0	0	0	0	0	0	0	0	1114.11	0	0	0	0	0	0	0	0	0	0	0	0	0	0	0	0	0	0	0	0	0	0	0	0	0	0	0	0	0	0	0	0	0	0	0	0	0	0	0
AC_DX_336	Unknown	0	0	0	0	0	0	0	0	13.2082	0	0	0	0	0	0	0	38.4775	0	0	0	0	0	0	0	0	0	0	0	0	0	17.7566	0	0	0	1061.44	0	0	18.4451	0	0	0	0	0	0	0	0	0	4.63593
AC_BL_15	Unknown	0	0	0	0	0	0	0	3.56051	0	0	0	0	0	0	2.34694	0	0	0	0	0	0	0	0	0	0	0	0	0	0	0	0	0	0	0	0	0	0	0	0	0	0	0	0	0	0	0	0	3.70128
AC_FZB_506	Unknown	0	0	0	0	0	0	0	0	0	0	0	0	0	0	0	0	0	0	0	0	0	0	0	0	0	59.5666	0	0	0	0	0	0	37.7005	0	0	0	0	0	0	0	0	0	0	0	0	0	0	0
AC_DX_193	Unknown	0	0	0	0	0	0	0	0	0	0	0	0	0	0	0	0	0	0	0	0	0	0	0	0	0	0	0	0	0	0	0	0	0	0	134.128	0	15.7321	2436.33	11.0224	0	0	0	0	0	0	0	0	0
AC_HYG_597	Unknown	0	0	0	0	0	0	0	0	0	145.909	12.9201	34.5023	20.6652	0	0	0	0	0	0	18.5094	18.5209	951.941	2361.85	264.879	45.6227	48.6633	123.571	0	0	0	0	0	13.6887	0	0	0	0	0	0	0	0	0	0	0	0	0	0	0
AC_LW_37	Unknown	3.66687	5.16679	0	486.659	0	0	0	0	0	0	0	0	0	0	0	0	0	0	0	0	0	0	0	0	0	0	0	0	0	0	0	0	0	0	26.9127	4.58471	572.87	9.40544	0	0	0	0	0	0	0	0	0	0
AC_BL_168	Mesyanzhinovviridae	0	0	0	0	0	0	0	0	0	0	0	0	0	0	0	0	0	0	0	0	0	0	0	0	0	0	0	0	0	0	0	0	0	0	0	0	0	0	0	0	0	0	0	0	0	0	0	0
AC_BDH_39	Mesyanzhinovviridae	0	0	0	0	0	0	0	0	0	0	0	0	0	0	0	0	0	0	0	0	0	0	0	0	0	0	0	0	0	0	0	0	0	0	0	0	0	0	0	0	0	0	0	0	0	0	0	0
AC_FZB_385	Unknown	0	0	0	0	0	0	0	0	0	0	0	0	0	0	0	0	0	0	0	0	0	0	0	0	0	0	0	0	0	0	0	0	0	0	0	0	0	0	0	0	0	0	0	0	0	0	0	0
AC_FN_174	Unknown	0	0	0	0	0	0	0	0	0	0	60.2	0	0	5.44355	7.35553	32.5643	32.0932	0	8.51006	21.5607	0	0	0	0	0	0	0	0	12605.9	3462.55	0	79.301	7.97268	0	0	0	0	0	0	0	0	0	0	0	0	0	0	2.90004
AC_FZB_275	Unknown	0	0	0	0	0	0	0	0	0	0	0	0	0	0	0	0	0	0	0	0	0	0	0	0	0	0	0	0	0	0	0	0	0	0	0	0	0	0	0	0	0	0	0	0	0	0	0	1.08036
AC_SJC_95	Unknown	0	0	0	0	0	0	0	0	0	0	0	0	0	0.70322	0	0	0	0	0	0	0	0	0	0	0	0	0	0	0	0	0	0	0	0	0	0	0	0	0	0	0	0	0	0	0	0	0	0
AC_DX_73	Unknown	0	0	0	0	0	0	0	0	0	0	0	0	0	0	0	0	0	0	0	0	0	0	0	0	0	0	0	0	0	0	0	0	0	0	519.449	1631.18	3.84701	6555.97	0	0	0	0	0	0	0	0	0	0
AC_SL_157	Unknown	0	0	0	0	0	0	0	384.542	891.868	0	0	0	0	0	0	66.0104	0	0	0	0	0	0	0	0	0	0	0	0	0	0	0	0	0	0	0	0	0	0	0	0	0	0	0	0	0	0	0	0
AC_BDH_37	Orlajensenviridae	0	0	0	0	0	0	0	0	0	0	0	0	0	0	0	0	0	0	0	0	0	0	0	0	0	0	0	0	0	0	0	0	0	0	0	0	0	0	0	0	0	0	0	0	0	0	0	0
AC_FN_167	Schitoviridae	0	0	0	0	0	0	0	0	0	0	0	0	0	0	3.50409	0	0	0	0	0	0	0	0	0	0	0	0	0	0	3342.83	0	0	0	0	0	0	0	0	0	0	0	0	0	0	0	0	0	0
AC_HYG_186	Unknown	0	0	0	0	0	0	0	0	0	0	0	0	0	0	0	0	0	0	0	0	0	0	6643.74	725.767	0	0	0	0	0	0	0	0	0	0	0	0	0	0	0	0	0	0	0	0	0	0	0	0
AC_DBS_120	Straboviridae	5523.18	953.15	578.876	365.448	0	0	0	0	0	0	0	0	0	0	0	0	0	0	0	0	0	0	0	0	0	0	0	0	0	0	0	0	0	0	0	0	75.5974	0	0	0	0	0	0	0	0	0	0	0
AC_JG_104	Unknown	0	0	0	0	0	0	0	0	0	0	0	0	0	0	0	0	0	0	0	0	0	0	0	0	0	0	0	0	0	0	0	0	0	0	0	0	0	0	0	0	0	0	0	0	0	0	0	0
AC_XS_374	Unknown	0	0	0	0	0	0	0	0	0	0	0	0	0	0	0	0	0	0	0	0	0	0	0	0	0	0	0	10.0385	8.3211	0	7.71835	0	0	0	0	23.4492	0	0	0	0	0	0	1018.1	0	196.715	68.9604	197.673	193.452
AC_XS_146	Unknown	0	0	0	0	0	0	0	0	0	0	0	0	0	0	0	0	0	0	0	0	0	0	0	0	0	0	0	0	0	0	0	0	0	0	0	0	0	0	0	0	0	0	5.93953	59.7895	2.55606	0	0	0
AC_SJ_182	Zierdtviridae	22.6624	0	0	0	0	0	0	28.1084	83.2494	684.99	151.638	0	0	181.681	37.0557	2204.46	0	36.1772	578.773	0	760.804	0	0	0	0	0	0	39.4224	40.2192	1370.02	9.32648	674.161	873.584	0	0	162.926	0	0	0	0	0	0	0	0	388.965	89.5781	2.38859	4.86995
AC_HYG_402	Unknown	0	0	0	0	0	0	0	0	0	0	0	0	0	0	0	0	0	0	0	0	0	4498	221.318	0	0	0	0	0	0	0	0	0	0	0	0	0	0	0	0	0	0	0	0	0	0	0	0	0
AC_FZB_86	Unknown	0	0	0	0	0	0	0	0	0	0	0	0	0	0	0	0	0	0	0	0	0	2.16937	0	1.11635	0	0	0	0	0	1.53366	0	0	0	0	0	0	0	0	0	0	0	0	0	0	0	0	0	0
AC_SJ_273	Unknown	0	0	0	0	0	0	0	0	0	0	0	0	0	0	0	0	0	0	0	0	0	0	0	0	0	0	0	0	0	0	0	0	0	0	0	0	0	0	0	0	0	0	0	0	0	0	0	0
AC_BDH_345	Mesyanzhinovviridae	0	0	0	0	0	0	0	30.4486	184.656	0	0	0	0	8.48765	0	0	0	0	0	0	0	0	0	0	0	0	0	0	0	0	0	0	0	0	0	0	0	0	0	0	0	0	0	0	0	0	0	0
AC_FN_113	Autographiviridae	0	0	0	0	0	0	0	2.52328	0	0	0	0	0	0	15.8008	0	33.8658	373.477	0	0	0	0	0	0	0	0	0	9216.51	3.61047	36.9537	9788.97	0	0	0	0.553011	0	0	0	0	0	0	0	54.9933	0	0	8.22842	54.8923	56.3955
AC_SJ_148	Unknown	0	0	0	0	0	0	0	0	0	0	0	0	0	0	0	0	0	0	0	0	0	0	0	0	0	0	0	0	0	0	0	0	0	0	0	0	0	0	0	0	0	0	0	0	0	0	0	0
AC_JG_86	Unknown	301.749	315.455	789.199	44.3554	0	0	0	0	0	0	0	0	0	0	0	0	0	0	0	0	0	0	0	0	0	0	0	0	0	0	0	0	0	0	322.805	1095.32	211.036	274.637	0	10.9149	0	0	0	1275.49	0	0	0	2.09171
AC_SJC_31	Peduoviridae	0	0	0	0	0	0	0	1504.33	544.083	0	0	0	0	50.7687	9.35461	69.0244	90.701	0	14.4306	0	0	0	0	0	0	0	0	244.974	230.14	43.2999	213.469	0	0	0	0	57.2245	0	0	0	0	0	0	0	0	29.0943	58.9009	3.21596	4.91762
AC_LW_55	Casjensviridae	28.2244	0	0	91.1016	0	0	0	0	0	0	0	0	0	0	0	0	0	0	0	0	0	0	0	0	0	0	0	0	0	0	0	0	0	0	474.4	2964.29	5.99926	20.1097	3.67786	0	0	0	0	13.115	0	6.91864	3.96643	0
AC_SJC_528	Unknown	0	0	0	0	0	0	0	0	0	0	0	0	0	0	0	0	0	0	0	0	0	0	0	0	0	0	0	0	0	0	0	0	0	0	0	0	0	0	0	0	0	0	0	0	0	0	0	0
AC_BL_140	Autographiviridae	0	0	0	0	0	0	0	0	0	0	0	0	0	0	0	0	0	0	0	0	0	0	0	0	0	0	0	0	0	0	0	0	0	0	0	0	0	0	0	0	0	0	0.393827	0	0	0	0	0
AC_EM_101	Unknown	0	0	0	0	0	0	0	0	0	0	0	0	0	0	0	0	0	0	0	0	0	0	0	0	0	0	0	0	0	0	0	0	0	0	0	0	0	0	0	0	0	0	0	0	0	0	0	0
AC_BL_60	Unknown	0	0	0	0	0	0	0	0	0	0	0	0	0	0	0	0	0	0	0	0	0	0	0	0	0	0	0	0	0	0	0	0	0	0	0	0	0	0	0	0	0	0	0	0	0	0	0	0
AC_SL_82	Casjensviridae	0	0	0	0	0	0	0	0	1753.91	0	69.7226	57.2892	0	0	0	0	9.53071	0	0	0	0	0	0	0	0	0	0	0	0	9.09977	0	0	0	0	0	0	0	0	0	0	0	0	0	0	0	0	0.337927	24.1143
AC_HYG_71	Mesyanzhinovviridae	0	0	0	0	0	0	0	0	0	0	0	0	0	0	0	0	0	0	0	0	0	587.038	1235.58	4567.75	0	0	0	0	0	0	0	0.747247	0	0	0	0	0	0	0	0	0	0	0	0	0	0	0	0
AC_SJC_378	Unknown	0	0	0	0	0	0	0	0	0	0	0	0	0	66.6752	0	0	0	0	0	0	0	0	0	0	0	0	0	0	0	0	0	0	0	0	0	0	0	0	0	0	0	0	0	0	0	0	0	0
AC_FZB_48	Unknown	0	0	0	0	0	0	0	0	0	0	0	0	0	0	0	0	0	0	0	0	0	0	0	0	0	0	0	0	0	0	0	0	0	0	0	0	0	0	0	0	0	0	0	0	0	0	0	0
AC_FZB_212	Unknown	0	0	0	0	0	0	0	0	0	0	0	0	0	0	0	0	0	0	0	0	0	0	0	0	0	0	0	0	0	0	0	0	0	0	0	0	0	0	0	0	0	0	0	0	0	0	0	0
AC_DBS_1	Mesyanzhinovviridae	4634.36	60.9808	7832.35	8.21712	0	0	0	4.47318	0	0	0	0	0	0	0	0	0	0	0	0	0	0	0	0	0	0	0	0	0	0	0	0	0	0	0	0	0	0	0	0	0	0	0	0	0	0	0	0
AC_FZB_263	Orlajensenviridae	0	0	0	0	0	0	0	0	0	0	0	0	0	0	0	0	0	0	0	0	0	0	0	0	0	0	0	0	0	0	0	0	0	0	0	0	0	0	0	0	0	0	0	0	0	0	0	0
AC_DX_58	Unknown	0	0	0	0	0	0	0	0	0	0	0	0	0	0	0	0	0	0	0	0	0	0	0	0	0	0	0	0	0	0	0	0	0	0	2156.68	0	0	0	0	0	0	0	0	0	0	0	0	0
AC_SL_142	Unknown	0	0	0	0	0	0	0	0	1058.78	30.1796	0	0	0	0	0	0	0	0	0	0	0	0	0	0	0	0	0	0	3.54399	0	0	0	0	0	0	0	0	0	0	0	0	0	0	0	0	0	0	0
AC_FZB_177	Mesyanzhinovviridae	0	0	0	0	0	0	0	0	0	0	0	0	0	0	0	0	0	0	0	0	0	0	0	0	0	0	0	0	0	0	0	0	0	0	0	0	0	0	0	0	0	0	0	0	0	0	0	0.825103
AC_DH_175	Unknown	0	0	0	0	0	0	0	0	0	0	0	0	0	0	0	0	0	0	0	0	0	0	0	0	0	0	0	34.217	0	0	7.51677	0	0	0	0	0	0	0	0	0	0	0	452.252	0	87.0807	20.1478	88.555	37.2873
AC_SJC_258	Unknown	0	0	0	0	0	0	0	0	0	0	0	0	0	0	0	0	0	0	0	0	0	0	0	0	0	0	0	0	0	0	0	0	0	0	0	0	0	0	0	0	0	0	0	0	0	0	0	0
AC_HYG_164	Unknown	0	0	0	0	0	0	0	0	0	0	0	0	0	0	0	0	0	0	0	0	0	0	2821.25	14.6456	0	0	0	0	0	0	0	0	0	0	0	0	0	0	0	0	0	0	0	0	0	0	0	0
AC_FN_357	Unknown	0	0	0	0	0	0	0	0	0	0	0	0	0	0	0	0	0	0	0	0	0	0	0	0	0	0	0	0	1610.14	960.565	0	0	0	0	0	0	0	0	0	0	0	0	0	0	0	0	0	0
AC_FZB_330	Autographiviridae	0	0	0	0	0	0	0	0	0	0	0	0	0	0	0	0	0	0	0	0	0	0	0	0	0	0	0	0	0	0	0	0	0	0	0	0	0	0	0	0	0	0	0	0	0	0	0	0
AC_FN_8	Unknown	0	0	0	0	0	0	0	11.789	8.72894	0	0	0	0	0	0	0	0	0	0	0	0	0	0	0	0	0	0	5138.33	4.2171	91.7205	0	0	0	0	0	23.7679	0	0	0	0	0	0	11.583	0	4.53156	17.4744	11.0198	5.10627
AC_HYG_251	Unknown	0	0	0	0	0	0	0	0	0	0	0	0	0	0	0	0	0	0	0	0	0	3048.23	69.4587	0	0	0	0	0	0	0	0	0	0	0	0	0	0	0	0	0	0	0	0	0	0	0	0	0
AC_BL_490	Ackermannviridae	0	0	0	0	0	0	0	0	0	0	0	0	0	0	0	0	0	0	0	0	0	0	0	0	0	0	0	0	0	0	0	0	0	0	0	0	0	0	0	0	0	0	0	0	0	0	0	0
AC_BDH_195	Unknown	0	0	0	0	0	0	0	0	52.8767	0	0	0	0	0	0	83.3596	0	0	0	0	0	0	0	0	0	0	0	0	0	143.805	0	12.6874	0	0	0	0	0	0	0	0	0	0	0	0	0	0	0	0
AC_DBS_11	Unknown	4027.23	710.801	0	7772.54	0	0	0	0	0	0	0	0	0	0	0	0	0	0	0	0	0	0	0	0	0	0	0	0	0	0	0	0	0	0	50.2795	0	160.837	0	0	0	0	0	0	0	0	0	0	0
AC_HYG_24	Unknown	0	0	0	0	0	0	0	0	0	0	0	0	0	0	0	0	0	0	0	0	0	1802.23	0	0	0	0	0	0	0	0	0	0	0	0	0	0	0	0	0	0	0	0	0	0	0	0	0	0
AC_XS_268	Unknown	0	0	0	0	0	0	0	3.86875	0	0	0	0	0	41.5195	168.308	56.4493	22.2531	0	0	0	0	0	0	0	0	0	0	0	11.0713	7.08228	5.13468	0	11.0563	0	0	0	0	0	0	0	0	0	1.38224	0	0	0	0	0
AC_SJC_272	Unknown	0	0	0	0	0	0	0	0	0	0	0	0	0	0	0	0	0	0	0	0	0	0	0	0	0	0	0	0	0	0	0	0	0	0	0	0	0	0	0	0	0	0	0	0	4.88205	0	4.31713	0
AC_BL_439	Autographiviridae	0	0	0	0	0	0	0	0	0	0	0	0	0	0	0	0	0	0	0	0	0	0	0	0	0	0	0	0	0	0	11.7487	0	0	0	0	0	0	0	0	0	0	0	7.90681	0	0	0	37.6117	23.0053
AC_SB_81	Unknown	0	0	0	0	0	0	0	0	0	0	0	0	0	0	0	0	0	0	0	0	0	0	0	0	0	0	0	0	0	0	0	0	0	0	0	0	0	0	0	0	0	0	0	0	0	0	0	0
AC_HYG_392	Unknown	0	0	0	0	0	0	0	0	0	0	0	0	0	0	0	0	0	0	0	0	0	1701.07	0	730.835	0	0	0	0	0	0	0	0	0	0	0	0	0	0	0	0	0	0	0	0	0	0	0	0
AC_FZB_37	Unknown	0	0	0	0	0	0	0	0	0	0	0	0	0	0	0	0	0	0	0	0	0	0	0	0	0	0	0	0	0	0	0	0	0	0	0	0	0	0	0	0	0	0	0	0	0	12.7915	7.33334	7.47573
AC_SJ_211	Unknown	0	0	0	0	0	0	0	0	0	0	0	0	0	0	11.0265	0	0	0	0	0	0	0	0	0	0	0	0	0	0	15.3116	11.1009	29.7195	47.8064	0	0	0	0	0	0	0	0	0	0	0	0	0	28.4304	24.6351
AC_HYG_418	Straboviridae	0	0	0	0	0	0	0	0	0	0	0	0	0	0	0	0	0	0	0	0	0	599.12	1154.28	1015.94	0	0	0	0	0	0	0	0	0	0	0	0	0	0	0	0	0	0	0	0	0	0	0	0
AC_BDH_151	Unknown	0	0	0	0	0	0	0	0	0	0	0	0	0	0	0	0	0	0	0	0	0	0	0	0	0	0	0	0	0	0	0	0	0	0	0	0	0	0	0	0	0	0	0	0	0	0	0	0
AC_SL_201	Unknown	0	0	0	0	0	0	0	2422.09	55.1229	0	0	0	0	0	2.53822	0	0	9.9122	0	0	0	0	0	0	0	0	0	0	0	0	0	0	0	0	0	0	0	0	0	0	0	0	0	0	35.5241	6.84934	1.3089	1.33432
AC_HYG_223	Unknown	0	0	0	0	0	0	0	0	0	0	0	0	0	0	0	0	0	0	0	0	0	5243.24	14.3439	0	0	0	0	0	0	0	0	0	0	0	0	0	0	0	0	0	0	0	0	0	0	0	0	0
AC_SB_133	Unknown	0	0	0	0	0	0	0	0	0	0	0	0	0	0	0	0	0	0	0	0	0	0	0	0	0	0	0	0	0	0	0	0	0	0	0	0	0	0	0	0	0	0	0	0	0	0	0	0
AC_XS_105	Mesyanzhinovviridae	0	0	0	0	0	0	0	178.547	8.123	0	0	0	0	0	0	0	0	0	0	0	0	0	0	0	0	0	0	0	0	0	0	24.8505	0	0	0	0	0	0	0	0	0	0	0	0	80.9663	0	0.559356	0.570217
AC_FZB_490	Unknown	0	0	0	0	0	0	0	0	0	0	0	0	0	0	0	0	0	0	0	0	0	0	0	0	0	0	0	0	0	0	0	0	0	0	0	0	0	0	0	0	0	0	0	0	0	0	0	0
AC_FZB_94	Kyanoviridae	0	0	0	0	0	0	0	0	3.44954	0	0	0	0	0	0	0	0	0.499682	0	0	0	0	0	0	0	0	0	40.5447	0.277755	2.48751	2.06109	0	0	0	0	24.6559	0	0	0	0	0	0	4.64678	0	19.1019	6.33015	3.49708	17.6232
AC_DBS_7	Unknown	2761.67	4358.69	1002.21	16.4288	0	0	0	0	0	0	0	0	0	0	0	0	0	0	0	0	0	0	0	0	0	0	0	0	0	0	0	0	0	0	0	0	0	0	0	0	0	0	0	0	0	0	0	0
AC_HYG_313	Unknown	0	0	0	0	32.9904	0	0	0	0	0	0	0	0	0	0	0	0	0	0	0	0	3411.66	62.8807	96.199	0	0	0	0	0	0	0	0	0	0	0	0	0	0	0	0	0	24.977	0	0	0	0	0	0
AC_BL_132	Unknown	0	0	0	0	0	0	0	0	0	0	0	0	0	0	0	0	0	0	0	0	0	0	0	0	0	0	0	0	0	0	0	0	0	0	0	0	0	0	0	0	0	0	0	0	0	0	0	0
AC_XS_317	Unknown	0	0	0	0	0	0	0	0	0	0	25.6315	0	0	50.9897	3.13178	13.865	0	24.4603	0	0	0	0	0	0	0	0	0	16.4027	0	0	50.4468	0	0	0	0	47.8947	0	0	0	0	0	0	397.22	0	21.9157	202.825	16.1498	19.7561
AC_SJ_228	Unknown	0	0	0	0	0	0	0	0	0	0	0	0	0	0	0	0	0	0	0	0	0	0	0	0	0	0	0	0	0	0	12.1641	0	0	0	0	0	0	0	0	0	0	0	0	0	0	0	0	0
AC_SJ_1	Casjensviridae	0	0	0	0	0	0	0	0	0	0	0	0	0	0	0	280.628	0	0	117.339	0	0	0	0	0	0	0	0	0	0	0	0	151.864	3230.7	0	0	0	0	0	0	0	0	0	0	0	246.431	0	0	1.48098
AC_DH_138	Unknown	0	0	7.03418	51.8888	0	0	0	81.3509	12.2701	55.0692	0	0	0	350.546	53.6231	13.1889	2686.26	572.962	0	69.8583	0	0	0	0	0	107.138	116.596	222.341	25.8671	53.7781	881.757	0	0	0	90.1361	514.819	302.063	171.35	439.141	0	2.07709	0	1039.09	142.228	72.9645	1209.86	173.594	176.965
AC_SJC_249	Unknown	0	0	0	0	0	0	0	0	7.04814	0	0	0	0	5.57221	0	0	0	33.079	0	0	0	0	0	0	0	0	0	0	0	0	0	0	0	0	0	143.935	0	0	0	0	0	0	8.16232	0	0	13.5453	0	0
AC_BDH_173	Unknown	0	0	0	0	0	0	0	141.954	7.15015	0	0	0	0	0	5.72877	0	0	52.201	0	0	0	0	0	0	0	0	0	5.00075	0	0	0	0	0	0	0	0	0	0	0	0	0	0	24.8413	0	13.363	8.58831	33.4807	12.0462
AC_DX_229	Unknown	0	0	0	0	0	12.9851	0	0	0	0	0	0	0	0	0	0	0	0	0	0	0	0	0	0	0	0	0	0	0	0	0	0	0	0	808.68	0	9.80375	762.41	16.3134	0	0	0	0	21.4321	0	0	0	0
AC_BL_52	Unknown	0	0	0	0	0	0	0	0	0	0	0	0	0	0	0	0	0	0	0	0	0	0	0	0	0	0	0	0	0	0	0	0	0	0	0	0	0	0	0	0	0	0	0	0	0	0	1.65926	0
AC_SJ_238	Kyanoviridae	0	0	0	0	0	0	0	0	0	0	0	0	0	0	0	0	0	0	0	0	0	0	0	0	0	0	0	0	0	0	0	0	0	0	0	0	0	0	0	0	0	0	0	0	0	0	0	0
AC_FN_250	Unknown	0	0	0	0	0	0	0	0	2.05874	0	0	0	0	0	0	0	0	0	0	0	0	0	0	0	0	0	0	21.598	274.513	3031.1	0	0	0	0	0	0	0	0	0	0	0	0	0	0	0	0	0	0
AC_FZB_695	Peduoviridae	0	4.20397	0	13.5956	0	0	0	0	0	0	0	0	0	1.80519	0	0	3.54757	0	0	0	0	0	0	0	0	0	0	0.798471	0	0	0	0	0	0	0	3.73035	1.90252	0	0.33324	0.836391	1.70071	0	0	74.864	5.6898	4.38815	0.628927	0
AC_BL_156	Mesyanzhinovviridae	0	0	0	0	0	0	0	0	0	0	0	0	0	0	0	0	0	0	0	0	0	0	0	0	0	0	0	0	0	0	0	0	0	0	0	0	0	0	0	0	0	0	0	0	0	0	0	0
AC_DBS_162	Unknown	3106.25	4233.99	25177.7	0	0	0	0	0	0	0	0	0	0	0	0	0	0	0	0	0	0	0	0	0	0	0	0	0	0	0	0	0	0	0	0	0	0	0	0	0	0	0	0	0	0	0	0	0
AC_HYG_107	Unknown	0	0	0	0	0	0	0	0	0	0	0	0	0	0	0	0	0	0	0	0	0	1294.33	5770.13	30515.4	0	0	0	0	0	0	0	0	0	0	0	0	0	0	0	0	0	0	0	0	0	0	0	0
AC_SJC_273	Unknown	0	0	0	0	0	0	0	54.0949	2288.56	0	0	0	0	0	0	0	0	0	0	0	0	0	0	0	0	0	0	10.9856	0	11.6504	0	11.3066	0	0	0	0	0	0	0	0	0	0	0	0	0	0	0	0
AC_XS_325	Straboviridae	0	0	0	0	0	0	0	0	0	0	1795.65	0	21.1182	0	0	0	0	0	0	0	0	0	0	0	0	0	0	0	0	0	0	8.69632	0	0	0	0	0	0	0	0	0	0	0	0	15.0523	0	0	5.08839
AC_DB_141	Unknown	0	0	0	0	0	0	0	0	0	0	0	0	0	0	2131.05	0	0	0	0	0	0	0	0	0	0	0	0	0	0	0	0	0	0	0	0	0	0	0	0	0	0	0	0	0	0	0	0	0
AC_BL_123	Zobellviridae	0	0	0	0	0	0	0	0	0	0	0	0	0	0	0	0	0	0	0	0	0	0	0	0	0	0	0	0	0	0	0	0	0	0	0	0	0	0	0	0	0	0	0	0	0	0	0	0
AC_DX_87	Unknown	0	0	0	0	0	0	0	0	0	0	8.415	0	0	0	0	0	0	0	0	0	0	0	0	0	0	0	0	0	0	0	0	0	0	0	1281.98	0	0	0	0	0	0	0	0	0	0	0	0	0
AC_SJ_8	Unknown	0	0	0	0	0	0	0	0	0	0	0	0	0	0	0	0	0	0	0	0	0	0	0	0	0	0	0	0	0	0	0	0	0	0	0	0	0	0	0	0	0	0	0	0	255.534	0	0	0
AC_BL_205	Peduoviridae	0	0	0	0	0	0	0	0	0	0	0	0	0	1.51507	3.07082	0	0	0	0	0	0	0	0	0	0	0	0	2.68058	2.22199	0	0	0	0	0	0	0	0	0	0	0	0	0	4.43861	0	0	6.44509	2.1114	1.0762
AC_SJC_54	Unknown	0	0	0	0	0	0	0	0	14.2697	0	0	0	0	0	0	0	0	7.44134	0	0	0	0	0	0	0	0	0	0	0	0	0	0	0	0	0	0	0	0	0	0	0	0	0	0	0	0	0	0
AC_EM_167	Unknown	163.675	27.9546	0	33.9018	0	0	0	0	0	0	0	0	0	0	0	0	0	0	0	0	0	0	0	0	0	0	0	0	0	0	0	0	0	0	63.367	6.20132	420.643	25.4438	0	0	0	0	0	193.594	0	0	0	0
AC_FZB_636	Unknown	0	0	0	0	0	0	0	0	0	0	0	0	0	0	0	0	0	0	0	0	0	0	0	0	0	0	0	0	0	0	0	0	0	0	0	0	0	0	0	0	0	0	0	0	0	0	0	0
AC_BDH_160	Unknown	0	0	0	0	0	0	0	0	0	0	0	0	0	0	0	0	0	0	0	0	0	0	0	0	0	0	0	0	0	0	0	0	14.0325	0	0	0	0	0	0	0	0	0	0	0	0	0	0	0
AC_SJC_247	Demerecviridae	0	0	0	0	0	0	0	0	0	0	0	0	0	0	0	0	0	0	0	0	0	0	0	0	0	0	0	0	0	0	0	0	0	0	0	0	0	0	0	0	0	0	0	0	0	0	0	0
AC_BL_401	Unknown	0	0	0	0	0	0	0	1303.78	13.4078	0	0	0	0	7.57151	86.9628	0	0	0	0	0	0	0	0	0	0	0	0	0	0	0	0	0	0	0	0	0	0	0	0	0	0	0	26.341	0	101.425	23.0066	21.1033	16.1348
AC_HYG_587	Casjensviridae	0	0	0	0	0	0	0	0	0	0	0	0	0	0	0	0	0	0	0	0	0	2099.67	64.5589	606.316	0	0	0	0	0	0	0	0	0	0	0	0	0	0	0	0	0	0	0	0	0	0	0	0
AC_DH_357	Mesyanzhinovviridae	0	0	0	0	0	0	0	0	0	0	0	0	0	0	0	0	0	0	0	0	0	0	0	0	0	0	0	0	0	0	0	0	0	0	0	0	0	0	0	0	0	0	0	0	2779.41	1267.66	4.23758	0
AC_HYG_94	Straboviridae	0	0	0	0	0	0	0	0	0	0	0	0	0	0	0	0	0	0	0	0	0	10058.5	27.525	2.88655	2.1162	0	0	0	0	0	0	0	0	0	0	0	0	0	0	0	0	0	0	0	0	0	0	0
AC_DH_388	Autographiviridae	0	0	0	0	0	0	0	15.3146	0.521354	0	0	0	0	0	0	0	0	0	0	0	0	0	0	0	0	0	0	0	0	0	0	0	0	0	0	0	0	0	0	0	0	0	1073.77	0	1.62394	349.117	8.07768	13.7242
AC_DB_230	Casjensviridae	0	0	0	0	0	0	0	0	0	0	0	0	7551.03	6.55496	0	0	0	0	0	0	0	0	0	0	0	0	0	0	0	0	0	0	0	0	0	0	0	0	0	0	0	0	0	0	0	0	0	0
AC_HYG_547	Unknown	0	0	0	0	0	0	0	0	0	0	0	0	0	0	0	0	0	0	0	0	0	17.3838	0	1583.38	0	0	0	0	0	0	0	0	0	0	0	0	0	0	0	0	0	0	0	0	0	0	0	0
AC_XS_213	Unknown	0	0	0	0	0	0	0	3.0019	1.4818	0	0	0	0	0	0	0	0	0	0	0	0	0	0	0	0	0	0	0	0	0	0	0	0	0	0	0	0	0	0	0	0	0	0	0	0	0	0	1.0402
AC_BL_275	Mesyanzhinovviridae	0	0	0	0	0	0	0	315.65	9.66276	0	0	0	0	0	185.483	0	18.7661	6.29863	0	0	0	0	0	0	0	0	0	0	0	0	0	0	0	0	0	0	0	0	0	0	0	0	648.685	0	165.54	13.0571	49.9038	32.2195
AC_JG_46	Unknown	0	0	0	0	0	0	0	0	0	0	0	0	0	0	0	0	0	0	0	0	0	0	0	0	0	0	0	0	0	0	0	0	0	0	0	0	0	0	0	0	0	0	0	0	0	0	0	0
AC_EM_326	Unknown	0	0	0	0	0	0	0	0	0	0	0	0	0	0	0	0	0	0	0	0	0	0	0	0	0	0	0	0	0	0	0	0	0	0	0	0	0	0	0	0	0	0	0	0	0	0	0	0
AC_DBS_20	Unknown	6967.93	348.761	113.42	274.851	0	0	0	0	0	0	0	0	0	0	0	0	0	0	0	0	0	0	0	0	0	0	0	0	0	0	0	0	0	0	0	89.0897	653.649	0	0	0	0	0	0	0	0	0	0	0
AC_HYG_93	Unknown	0	0	0	0	0	0	0	0	0	0	3.83823	0	0	0	0	0	0	0	0	0	0	66.3238	7.87383	4331.67	0	0	18.3549	0	0	1.30245	0	0	0	0	0	0	0	0	0	0	0	0	0	0	0	0	0	0
AC_FN_163	Unknown	0	0	0	0	0	0	0	0	0	156.584	0	0	0	0	182.967	0	108.413	0	0	0	0	0	0	0	0	0	0	383.761	6704.16	18.8201	781.155	45.6619	0	0	2.25314	10.3635	0	0	0	0	0	0	0	0	0	0	25.3352	24.046
AC_SJ_230	Unknown	0	0	0	0	0	0	0	0	0	0	0	0	0	0	0	0	0	0	28.4906	0	0	0	0	0	0	0	0	0	0	0	0	0	0	0	0	0	0	0	0	0	0	0	0	0	0	0	0	0
AC_FN_213	Unknown	0	0	0	0	0	0	0	0	0	0	0	0	0	0	4.72622	0	41.2422	0	0	27.7071	0	0	0	0	0	0	0	21.6594	87.2049	2999.25	0	0	0	0	0	505.95	0	0	0	0	0	0	299.725	64.4688	0	401.738	12.186	22.3607
AC_HYG_66	Unknown	0	0	0	0	0	0	0	0	0	0	0	0	0	0	0	0	0	0	0	0	0	3231.01	0	0	0	0	0	0	0	0	0	0	0	0	0	0	0	0	0	0	0	0	0	0	0	0	0	0
AC_EM_10	Ackermannviridae	0	0	0	0	0	0	0	0	0	0	0	0	0	0	0	0	0	0	0	0	0	0	0	0	0	0	0	0	0	0	0	0	0	0	0	0	0	0	0	0	0	0	0	0	0	0	0	0
AC_SL_42	Mesyanzhinovviridae	0	0	0	0	0	0	0	179.655	535.375	0	0	0	0	0	0	0	0	0	0	0	0	0	0	0	0	0	0	0	0	0	0	0	0	0	0	0	0	0	0	0	0	0	0	0	0	0	0	0
AC_FZB_200	Unknown	0	0	0	1.70917	0	0	0	0	0	0	40.1554	0	0	0	2.45319	0	0	16.7652	1754.04	7.19085	0	0	0	0	0	0	0	11.2425	0	0	0	9.91809	23.9312	0	0	0	13.3938	0	0	0	0	0	0	0	35.7647	3.8616	0.632525	6.44808
AC_DB_375	Unknown	0	0	0	0	0	0	0	0	0	0	0	0	0	323.283	905.433	509.856	0	0	0	0	0	0	0	0	0	0	0	0	0	0	0	0	0	0	0	0	0	0	0	0	0	0	0	0	546.533	21.4324	0	0
AC_FZB_49	Peduoviridae	0	0	0	0	0	0	0	0	0	0	0	0	0	0	0	0	0	0	0	0	0	0	0	0	0	0	0	0	0	0	0	0	0	0	0	0	0	0	0	0	0	0	0	0	0	0	0	0
AC_BL_386	Casjensviridae	0	0	0	0	0	0	0	0	0	0	0	0	0	0	0	0	0	0	0	0	0	0	0	0	0	0	0	0	0	0	0	0	0	0	0	0	0	0	0	0	0	0	0	0	11.434	0	0	5.15364
AC_BL_445	Kyanoviridae	0	0	0	0	0	0	0	0	0	0	0	0	0	0	48.0955	0	0	23.4776	13.9112	0	0	0	0	0	0	0	0	0	0	0	0	0	0	0	0	0	0	0	0	0	0	0	0	0	0	0	6.20041	0
AC_XS_131	Mesyanzhinovviridae	0	0	0	0	0	0	0	0	0	0	0	0	0	0	0	0	0	0	0	0	0	0	0	0	0	0	0	0	0	0	0	0	0	0	0	0	0	0	0	0	0	0	0	0	0	0	0	0
AC_DB_199	Unknown	0	0	0	0	0	0	0	0	0	0	0	0	9618.7	0	0	0	0	0	0	0	0	0	0	0	0	0	0	0	0	0	0	0	0	0	0	0	0	0	0	0	0	0	0	0	0	0	0	0
AC_DX_319	Zierdtviridae	0	0	0	0	0	0	0	589.434	18.9755	0	0	0	0	0	0	18.6967	12.2841	24.7382	0	0	0	0	0	0	0	0	0	60.8268	55.0044	23.4574	127.55	11.3826	0	0	351.039	0	0	2764.74	0	0	0	88.6652	2.28908	0	29.553	3.7987	74.0444	26.6408
AC_HYG_508	Unknown	0	0	0	0	0	0	0	0	0	0	0	0	0	0	0	0	0	0	0	0	0	9949.02	0	0	0	0	0	0	0	0	0	0	0	0	0	0	0	0	0	0	0	0	0	0	0	0	0	0
AC_XS_409	Unknown	0	0	0	0	0	0	0	0	16.0531	0	0	0	0	25.383	0	0	0	0	0	0	0	0	0	0	0	0	0	23701.1	9.30664	47.6274	34.53	0	0	0	0	0	0	0	0	0	0	0	0	0	0	0	46.428	15.7765
AC_HYG_345	Unknown	0	0	0	0	0	0	0	0	0	0	0	0	0	0	0	0	0	0	0	0	0	2326.22	59.0273	251.292	20.0976	0	0	0	0	0	0	0	0	0	0	0	0	0	0	0	0	0	0	0	0	0	0	0
AC_LW_94	Unknown	0	0	0	0	0	0	0	0	0	0	0	0	0	0	0	0	0	0	0	0	0	0	0	0	0	0	0	0	0	0	0	0	0	0	0	0	0	0	0	0	0	0	0	0	0	0	0	0
AC_SL_126	Unknown	0	0	0	0	0	0	0	3.81638	1189.65	0	0	0	0	0	0	0	0	0	0	0	0	0	0	0	0	0	0	0	0	0	0	0	0	0	0	0	0	0	0	0	0	0	0	0	0	0	0	0
AC_SL_309	Unknown	0	0	0	0	0	0	0	118.304	687.793	0	0	0	0	0	0	0	0	0	0	0	0	0	0	0	0	0	0	0	0	0	0	0	0	0	0	0	0	0	0	0	0	0	0	0	0	0	6.70216	36.439
AC_HYG_209	Unknown	0	0	0	0	0	0	0	0	0	0	0	0	0	0	0	0	0	0	0	0	0	1791.51	619.73	211.822	0	36.7047	0	0	0	0	0	0	0	6.75653	0	0	0	0	0	0	0	0	0	0	0	0	0	0
AC_DX_235	Unknown	0	0	0	0	0	0	0	0	0	0	0	0	0	0	0	0	0	0	0	0	0	0	0	0	0	0	0	0	0	0	0	0	0	0	858.456	0	0	0	0	0	0	0	0	0	0	0	0	3.33484
AC_FZB_11	Mesyanzhinovviridae	0	0	0	0	0	0	0	3.41839	0	0	0	0	0	40.0213	0	0	65.5419	39.5972	0	0	0	0	0	0	0	0	0	0	0	0	0	0	0	0	0	0	0	0	0	0	0	0	0	0	0	0	0	4.73806
AC_FZB_390	Unknown	0	0	0	0	0	0	0	0	0	0	0	0	0	0	0	0	0	0	0	0	0	0	0	0	0	0	0	0	0	0	0	0	0	0	0	0	0	0	0	0	0	0	0	0	0	0	0	0
AC_DH_355	Unknown	0	0	0	11.2965	0	0	0	0	0	299.722	33.1751	0	0	17.999	555.329	0	0	0	0	0	0	0	0	0	0	0	0	0	0	0	0	0	0	0	0	0	0	0	0	0	0	0	1054.62	0	18.9105	455.761	71.0697	53.2719
AC_FN_19	Unknown	0	0	0	0	0	0	0	0	0	0	0	0	0	0	0	0	0	0	0	0	0	0	0	0	0	0	0	1739.96	0	0	924.192	0	0	0	0	0	0	0	0	0	0	0	8.69897	0	7.48715	167.456	96.0015	35.4342
AC_XS_261	Unknown	0	0	0	0	0	0	0	0	0	0	0	0	0	0	0	0	0	0	0	0	0	0	0	0	0	0	0	0	0	0	0	0	0	0	0	0	0	0	0	0	0	0	0	0	0	0	0	0
AC_HYG_387	Unknown	0	0	0	0	0	0	0	0	0	0	0	0	0	0	0	0	0	0	0	0	0	2258.25	4725.4	1739.11	0	0	0	0	0	0	0	0	0	0	0	0	0	0	0	0	0	0	0	0	0	0	0	0
AC_FZB_320	Unknown	0	0	0	0	0	0	0	0	2.86488	0	0	55.7412	0	3.77493	8.92645	28.2279	0	0	0	0	14.961	0	2.3789	0	0	0	0	5.00919	8.30444	14.1662	5.13527	0	0	0	0	3.90038	0	0	0	0	0	0	0	0	8.9237	2.29408	0	1.34072
AC_DH_152	Unknown	0	0	0	119.654	9.15871	0	0	0	0	0	0	0	0	4.88843	0	0	9.6068	0	0	0	0	0	0	0	0	0	0	0	0	0	0	0	0	0	11317.2	636.412	25.76	65745.5	78682.6	0	0	0	1146.61	45.0513	0	197.556	3.40625	10.4172
AC_DX_139	Unknown	0	0	0	0	0	0	0	0	0	0	0	0	0	0	0	0	0	0	0	0	0	0	0	0	0	0	0	0	0	0	0	0	0	0	1479.21	0	0	0	0	0	0	0	0	0	0	0	0.957504	0
AC_FZB_463	Unknown	0	0	0	0	0	0	0	149.104	0	0	0	0	0	0	0	0	0	0	0	0	0	0	0	0	0	0	0	0	0	0	0	0	0	0	0	0	0	0	0	0	0	0	2.59865	0	0	0	0	1.26015
AC_DB_172	Mesyanzhinovviridae	0	0	0	0	0	0	0	4.6138	0	0	0	0	0	2615.31	273.71	47.1243	35.3848	733.375	0	0	0	0	0	0	0	0	0	414.14	19.8052	164.701	9.18528	0	0	0	0	158.134	0	0	0	0	0	0	11.5391	0	19923.5	481.459	0	5.59559
AC_HYG_499	Chaseviridae	0	0	0	0	0	0	0	0	0	0	0	0	0	0	0	0	0	0	0	0	0	14.6361	2418.7	75.3171	0	0	0	0	0	0	0	0	0	0	0	0	0	0	0	0	0	0	0	0	0	0	0	0
AC_XS_236	Demerecviridae	0	0	0	0	0	0	0	0	0	0	0	0	0	0	0	0	0	0	0	0	0	0	0	0	0	0	0	0	0	0	0	0	0	0	0	0	0	0	0	0	0	0	0	0	0	0	0	0
AC_EM_76	Unknown	0	0	0	0	0	0	0	0.766771	6.05593	0	0	0	0	0	0	53.7025	0	0	0	0	0	0	0	0	0	0	0	11.9122	2.19429	2.80736	0	0	8.76528	0	0	0	0	0	0	0	0	0	0	0	11.7896	2.27312	0	0
AC_FZB_283	Peduoviridae	0	0	0	0	0	0	0	0	0	0	0	0	0	0	0	0	0	0	0	0	0	0	0	0	0	0	0	0	0	0	0	0	0	0	0	0	0	0	0	0	0	0	0	0	0	0	0	0
AC_BL_179	Demerecviridae	0	0	0	0	0	0	0	0	0	0	0	0	0	0	0	0	0	0	0	0	0	0	0	0	0	0	0	0	0	0	0	0	0	0	0	0	0	0	0	0	0	0	0	0	0	0	0	0
AC_SJC_285	Peduoviridae	0	0	0	0	0	0	0	0	0	0	0	0	0	0	0	0	0	0	0	0	0	0	0	0	0	0	0	0	0	0	8.85381	0	0	0	0	0	0	0	0	0	0	0	0	0	0	0	1.13377	1.15578
AC_DX_282	Unknown	0	0	0	0	0	0	0	0	0	0	0	0	0	0	0	0	0	0	0	0	0	0	0	0	309.243	6219.66	15156	0	0	0	0	0	0	0	3180.08	22.9985	0	56121.8	0	0	0	0	0	0	0	0	0	0
AC_HYG_298	Unknown	0	0	0	0	0	0	0	0	0	0	0	0	0	0	0	0	0	0	0	0	0	1085.22	607.925	583.059	124.905	38.4887	0	0	0	0	0	0	0	0	0	0	0	0	0	0	0	7.86415	0	0	0	0	0	0
AC_FZB_93	Unknown	0	0	0	0	0	0	0	0	0	0	0	0	0	0	0	0	0	0	0	0	0	0	0	0	0	0	0	0	0	0	0	0	0	0	0	0	0	0	0	0	0	0	0	0	0	0	0	0
AC_BDH_43	Schitoviridae	0	0	0	0	0	0	0	0	0	0	0	0	0	0	0	0	0	0	0	0	0	0	0	0	0	0	0	0	0	0	0	0	0	0	0	0	0	0	0	0	0	0	0	0	0	0	0	0
AC_BL_584	Unknown	0	0	0	0	0	0	0	0	0	0	0	0	0	0	8.54013	0	0	366.857	0	0	0	0	0	0	0	0	0	0	0	0	0	0	0	0	2.8395	0	0	0	0	0	0	0	9.25802	0	0	0	4014.18	3724
AC_FZB_664	Unknown	0	0	0	0	0	0	0	0	0	0	0	0	0	0	0	0	0	0	0	0	0	0	0	0	0	0	0	0	0	0	0	0	0	0	0	0	0	0	0	0	0	0	0	0	0	0	0	0
AC_FZB_584	Unknown	0	0	0	0	0	0	0	59.2253	53.1544	131.209	29.046	0	0	0	7.09797	0	0	0	0	0	0	0	0	0	0	0	0	0	0	344.973	0	0	0	0	0	0	0	0	0	0	0	0	0	0	57.9489	6.38457	0	0
AC_SB_118	Unknown	0	0	0	0	0	0	0	0	0	0	0	0	0	0	0	0	0	0	0	0	0	0	0	0	0	0	0	0	0	0	0	0	0	0	0	0	0	0	0	0	0	0	0	0	0	0	0	0
AC_BL_136	Unknown	0	0	0	0	0	0	0	0	0	0	0	0	0	0	0	0	0	0	0	0	0	0	0	0	0	0	0	0	0	0	0	0	0	0	0	0	0	0	0	0	0	0	0	0	0	0	0	0
AC_HYG_112	Unknown	0	0	0	0	0	0	0	0	0	0	0	0	0	0	0	0	0	0	0	0	0	2522.29	1460.98	228.19	0	0	0	1.40762	0	0	0	0	0	0	0	0	0	0	0	0	0	0	0	0	0	0	0	0
AC_FZB_598	Unknown	0	0	0	0	0	0	0	0	0	0	0	242.541	0	5.47516	0	16.3767	21.5197	0	34.2379	0	0	0	0	0	0	0	0	0	8.02984	0	7.44819	0	0	0	0	135.771	0	0	0	0	0	0	2.00503	0	17.2572	6.65466	0	1.94459
AC_BL_206	Unknown	0	0	0	0	0	0	0	6.31186	1.55784	0	0	0	0	0	67.6084	13.8145	18.1529	631.622	0	0	0	0	0	0	0	0	0	2.72384	0	0	0	0	0	0	0	0	0	2.1755	0	0	0	0	2.25513	0	2.42622	5.61353	63.2915	33.9006
AC_HYG_295	Unknown	0	0	0	0	0	0	0	0	0	0	0	0	0	0	0	0	0	0	0	0	0	4831.1	31729.5	1244.9	0	0	0	0	0	0	0	0	0	0	0	0	0	0	0	0	0	0	0	0	0	0	0	0
AC_DX_252	Unknown	0	0	0	0	0	0	0	0	0	0	0	0	0	0	0	0	0	0	0	0	0	0	0	0	0	0	0	0	0	0	0	0	0	0	1439.39	0	0	0	0	0	0	0	0	0	0	0	0	0
AC_SJ_293	Unknown	0	0	0	0	0	0	0	0	2.98145	0	0	0	0	0	0	7.55394	0	0	0	0	0	0	0	0	0	0	0	0	0	0	0	0	0	0	0	0	0	0	0	0	0	0	0	0	0	0	0	0.149494
AC_FZB_389	Unknown	0	0	0	0	0	0	0	0	0	0	0	0	0	0	0	0	0	0	0	0	0	0	0	0	0	0	0	0	0	0	14.6366	0	0	0	0	0	0	0	0	0	0	0	0	0	0	0	0	0
AC_HYG_283	Straboviridae	0	0	0	0	0	0	0	0	0	0	0	0	0	0	0	0	0	0	0	0	0	710.134	1619.99	845.512	0	0	0	0	0	0	0	0	0	0	0	0	0	0	0	0	0	0	0	0	0	0	0	0
AC_FZB_622	Unknown	0	0	0	0	0	0	0	47.6457	0	0	128.518	0	0	0	0	0	0	0	0	0	0	0	0	0	0	0	0	0	0	0	0	0	17.0205	0	0	0	0	0	0	0	0	0	0	0	0	0	0	0
AC_DX_283	Unknown	0	0	0	0	0	0	0	0	0	0	0	0	0	0	0	0	0	0	0	0	0	0	0	0	0	0	0	0	0	0	0	0	0	0	1289.71	0	0	0	0	0	0	0	0	0	0	0	0	0
AC_SJC_529	Mesyanzhinovviridae	0	0	0	0	0	0	0	42.7025	11.8569	130.081	0	76.8986	0	2.60388	0	23.3653	0	6.8701	8.14147	0	0	0	0	0	0	0	0	11.5175	15.2754	4.8858	14.1689	0	0	4.9913	0	0	0	0	0	0	0	0	0	0	0	3.16483	0	0.924809
AC_DH_331	Unknown	0	0	0	135.932	0	0	0	0	0	0	0	0	0	0	0	0	0	0	0	0	0	0	0	0	0	0	0	0	0	0	0	0	0	0	8246.03	516.421	40.9702	47179.9	47949.6	0	0	0	1795.77	0	0	215.995	5.80448	13.8068
AC_FZB_287	Unknown	0	0	0	0	0	0	0	30.444	10.0186	0	0	0	0	16.5013	331.113	0	0	0	0	0	0	0	0	0	0	0	0	0	0	517.069	0	0	0	0	0	0	0	0	0	0	0	0	68.2844	0	0	0	0	0
AC_EM_77	Unknown	0	0	0	0	0	0	0	0	0.758366	0	0	0	0	2.9978	0	0	0	25.7056	0	0	0	0	0	0	0	0	0	0	0	0	0	0	2.1953	0	0	0	0	0	0	0	0	0	0	0	0	0	0	0
AC_XS_256	Unknown	0	0	0	0	0	0	0	0	0	0	0	0	0	0	0	0	0	0	0	0	0	0	0	0	0	0	0	0	0	0	0	0	0	0	0	0	0	0	0	0	0	0	0	0	0	0	0	0
AC_HYG_140	Unknown	0	0	0	0	0	0	0	0	0	0	0	0	0	0	0	0	0	0	0	0	0	3504.87	0	0	0	0	0	0	0	0	0	0	0	0	0	0	0	0	0	0	0	0	0	0	0	0	0	0
AC_DH_151	Unknown	0	0	0	0	0	0	0	24.7501	0	0	0	0	0	0	0	0	0	12.742	0	0	0	0	0	0	0	0	0	2.13615	0	0	0	0	0	0	0	0	0	0	0	0	0	0	714.498	0	64.6931	283.218	131.24	71.1825
AC_SB_33	Unknown	0	0	0	0	0	0	0	0	0	0	0	0	0	0	0	0	8.72553	1.17145	0	0	0	0	0	0	0	0	0	0	0	0	0	0	0	0	0	0	0	0	0	0	0	0	1.62595	0	0	0	1.23751	2.52309
AC_HYG_424	Unknown	0	0	0	0	0	0	0	0	0	0	0	0	0	0	0	0	0	0	0	0	0	1992.95	0	0	0	0	0	0	0	0	0	0	0	0	0	0	0	0	0	0	0	0	0	0	0	0	0	0
AC_HYG_481	Unknown	0	0	0	0	0	0	0	0	0	0	0	0	0	0	0	0	0	0	0	0	0	373.323	40.139	1181.67	0	0	0	0	7.78447	19.9188	0	0	0	0	0	0	0	0	0	0	0	0	0	0	0	0	0	0
AC_BL_8	Chaseviridae	0	0	0	0	0	0	0	0	0	0	0	0	0	0	0	0	0	0	0	0	0	0	0	0	0	0	0	0	0	0	0	0	0	0	0	0	0	0	0	0	0	0	0	0	0	0	0	0
AC_DB_218	Unknown	0	0	0	0	0	0	0	0	0	0	0	0	9015.93	0	0	0	0	0	0	0	0	0	0	0	0	0	0	0	0	0	0	0	0	0	0	0	0	0	0	0	0	0	0	0	0	0	0	0
AC_BL_183	Unknown	0	0	0	0	0	0	0	0	0	0	0	0	0	0	0	0	0	0	0	0	0	0	0	0	0	0	0	0	0	0	0	0	0	0	0	0	0	0	0	0	0	0	666.676	0	26.3558	15.9708	2.0809	3.81836
AC_XS_173	Casjensviridae	0	0	0	0	0	0	0	2.20495	4.35366	0	0	0	0	0	0	0	0	0	0	0	0	0	0	0	0	0	0	1.90307	0	0	0	0	0	0	0	0	0	0	0	0	0	0	6.30236	0	0	22.2247	2.99796	3.05617
AC_SB_1	Peduoviridae	0	0	0	0	0	0	0	0	0	0	0	0	0	0	0	0	0	0	0	0	0	0	0	0	0	0	0	0	0	0	0	0	0	0	0	0	0	0	0	0	0	0	0	0	0	0	0	0
AC_FN_20	Zierdtviridae	0	0	0	0	0	0	0	19.523	0	0	0	0	0	0	0	0	0	0	0	0	0	0	0	0	0	0	0	0	6306.26	0	110.123	0	0	0	4.27871	0	0	0	0	0	0	0	0	0	0	0	0	0
AC_FZB_135	Mesyanzhinovviridae	0	0	0	0	0	0	0	0	0	0	0	0	0	0	0	0	0	0	0	0	0	0	0	0	0	0	0	0	0	0	0	0	0	0	0	0	0	0	0	0	0	0	0	0	0	0	1.06008	3.4221
AC_SB_56	Unknown	0	0	0	0	0	0	0	111.196	0	0	0	0	0	0	40.72	0	31.5852	37.1043	0	0	0	0	0	0	0	0	0	0	0	0	0	0	0	0	0	0	0	11.3558	0	0	0	0	0	0	0	0	4.19966	26.4008
AC_SJC_87	Unknown	0	0	0	0	0	0	0	1.55827	0	0	0	0	0	0.760151	0	2.27368	0	0	0	0	0	0	0	0	0	0	0	0	0	0	2.06816	0	0	0	0	0	0	0	0	0	0	0	0.278372	0	1.19797	0	0	0
AC_FZB_282	Unknown	0	0	0	0	0	0	0	0	0	0	0	0	0	0	0	0	0	0	0	0	0	0	0	0	0	0	0	0	0	0	0	0	0	0	0	0	0	0	0	0	0	0	0	0	0	0	0	0
AC_BL_139	Peduoviridae	0	0	0	0	0	0	0	0	0	0	0	0	0	26.1727	0.721744	0	0	1.40927	0	0	0	0	0	0	0	0	0	18.4282	9.40033	7.01559	15.9856	0	0	0	0	2.20755	0	0	0	0	0	0	68.4612	0	5.89242	27.9157	5.76887	11.9515
AC_EM_243	Unknown	0	0	0	0	0	0	0	0	0	0	0	0	0	0	0	0	0	0	0	0	0	0	0	0	0	0	0	39.1204	0	18.4391	0	0	0	0	0	0	0	0	0	0	0	0	0	0	0	0	0	0
AC_XS_333	Unknown	0	0	0	0	0	0	0	0	0	0	0	0	0	0	0	0	0	0	0	0	0	0	0	0	0	0	0	0	0	0	0	0	0	0	0	0	0	0	0	0	0	0	0	0	0	0	0	0
AC_SJC_498	Herelleviridae	0	0	0	0	0	0	0	0	0	0	0	0	0	24.862	0	0	24.4295	0	19.4337	0	0	0	0	0	0	0	0	0	54.6936	0	0	0	0	0	0	423.855	0	0	0	0	0	0	4.55229	0	0	0	0	0
AC_HYG_16	Unknown	0	0	0	0	0	0	0	0	0	0	0	0	0	0	0	0	0	0	0	0	0	0	1750.47	129.703	0	0	0	0	0	0	0	0	0	0	0	0	0	0	0	0	0	0	0	0	0	0	0	0
AC_SJC_200	Unknown	0	0	0	0	0	0	0	0	0	0	0	0	0	0	0	0	0	0	0	0	0	0	0	0	0	0	0	0	0	0	0	0	0	0	0	0	0	0	0	0	0	0	0	0	0	0	0	0
AC_DX_147	Mesyanzhinovviridae	0	0	0	0	0	0	0	0	0	0	0	0	0	0	0	0	0	0	0	22.6909	0	0	0	0	0	0	0	0	0	0	0	0	0	0	1218.71	0	0	0	0	0	0	0	0	0	0	0	10.9777	12.2083
AC_SJ_31	Unknown	0	0	0	0	0	0	0	24.8464	27.5957	0	0	0	0	24.2411	0	36.2536	23.8194	7.99473	37.8968	0	0	0	0	0	0	0	0	0	44.4398	0	8.24416	0	0	0	2.72271	0	0	8.5638	73.8365	0	0	0	4.43861	0	19.1015	3.68291	0	2.1524
AC_DX_183	Unknown	0	0	0	0	0	0	0	0	0	0	0	0	0	0	0	0	0	0	0	0	0	0	0	0	0	0	0	0	0	0	0	0	0	0	1002.31	0	0	453.183	0.643497	0	0	0	0	0	0	0	0	11.1425
AC_DBS_25	Unknown	14327.3	683.913	8996.55	0	0	0	0	0	0	0	0	0	0	0	0	0	0	0	0	0	0	0	0	0	0	0	0	0	0	0	0	0	0	0	0	0	0	0	0	0	0	0	0	0	0	0	0	0
AC_BL_70	Mesyanzhinovviridae	0	0	0	0	0	0	0	0	0	0	0	0	0	0	0	0	0	0	0	0	0	0	0	0	47.9254	0	0	0	0	0	0	0	0	0	0	0	0	0	0	0	0	0	13.6327	0	0	0	62.9962	67.9972
AC_DB_120	Orlajensenviridae	0	0	0	0	0	0	0	0	0	0	0	0	8873.96	0	0	0	0	0	0	0	0	0	0	0	0	0	0	0	0	0	0	0	0	0	0	0	0	0	0	0	0	0	0	0	0	0	0	0
AC_EM_72	Casjensviridae	0	0	0	0	0	0	0	25.3866	36.1199	0	32.2246	32.2702	0	0	4.92171	19.6104	2.86321	0	4.55538	0	0	0	0	0	0	0	0	59.9327	0	0	0	45.1024	23.4724	0	0	3.01073	0	0	0	0	0	0	0.533543	0	453.477	28.7758	4.5684	2.84602
AC_DX_313	Unknown	308.408	294.38	0	277.673	0	0	0	0	0	0	0	0	0	0	0	0	0	0	0	0	0	0	0	0	0	0	0	0	0	0	0	0	0	0	27.0434	1467.78	3565.28	0	0	0	0	0	0	0	0	0	0	0
AC_EM_17	Mesyanzhinovviridae	0	0	0	0	0	0	0	0	0	0	0	0	0	0	0	0	0	0	0	0	0	0	0	0	0	0	0	0	0	0	0	0	0	0	0	0	0	0	0	0	0	0	0	0	16.6549	0	0	0
AC_FZB_610	Casjensviridae	0	0	0	0	0	0	0	17.1602	0	0	0	0	0	0	0	0	0	0	0	0	0	0	0	0	0	0	0	0	0	0	0	0	0	0	0	0	0	0	0	0	0	0	0	0	0	0	1.94431	25.7669
AC_SJC_530	Unknown	0	0	0	0	0	0	0	0	0	0	0	0	0	2.51787	1.70112	0	0	0	0	0	0	0	0	0	0	0	0	6.68222	3.69269	0	0	0	0	0	0	0	0	0	0	0	0	0	0	0	186.499	10.711	0	0
AC_XS_432	Unknown	0	0	0	0	0	0	0	0	0	0	0	0	0	0	0	0	0	0	0	0	0	0	0	0	0	0	0	0	0	0	0	0	0	0	0	0	0	0	0	0	0	0	0	0	0	0	1.81181	0.923497
AC_BL_81	Unknown	0	0	0	10.8602	0	0	0	0	0	0	0	0	0	0	0	0	0	0	0	0	0	0	0	0	0	0	0	15.3077	0	0	1106.36	0	0	0	0	0	0	0	0	0	0	0	71.8168	0	0	56.0843	6.02866	2.04858
AC_XS_271	Unknown	0	0	0	0	0	0	0	0	0	0	0	0	0	0	0	0	0	0	0	0	0	0	0	0	0	0	0	0	0	0	0	0	0	0	0	0	0	0	0	0	0	0	0	0	0	0	0	0
AC_HYG_134	Unknown	0	0	0	0	1.86807	5.56735	6.22642	0	0	0	0	14.723	0	0	0	0	0	0	0	0	0	1567.97	2228.1	1217.46	0	0	52.7308	0	0	0	0	0	0	0	0.447959	0	0	0	0	7.85353	14.0906	19.8004	0	0	0	0	0	0
AC_FZB_201	Unknown	0	0	0	0	0	0	0	0	1.38515	0	20.1843	0	0	0	0	0	0	0	0	0	0	0	0	0	0	0	0	0	1.33838	0	0	0	0	0	0	0	0	0	0	0	0	0	0	0	0	0	0	0
AC_EM_87	Mesyanzhinovviridae	0	2.02139	0	0	0	0	0	206.401	101.006	54.2017	23.9975	320.42	19.1916	2970.24	228.706	6093.33	0	8.01534	143.836	0	6.88007	0	0	0	26.0734	0	0	4.60712	0	3.25729	0	14.2253	10.1701	0	0	0	0	0	0	0	0	0	0.317861	0	5.47163	1.58246	0	0
AC_BDH_70	Mesyanzhinovviridae	0	0	0	0	0	0	0	0	0	0	0	0	0	0	0	0	0	0	0	0	0	0	0	0	0	0	0	0	0	0	0	0	0	0	0	0	0	0	0	0	0	0	0	0	0	0	0	0
AC_EM_171	Unknown	0	0	0	0	0	0	0	0	0	0	0	0	0	30.6503	0	9.16778	0	0	0	0	0	0	0	0	0	0	0	0	0	0	0	0	0	0	0	0	0	0	0	0	0	0	0	0	38.6428	0	0	0
AC_FN_344	Unknown	0	0	0	0	0	0	0	0	23.7278	0	0	0	0	17.5866	0	0	0	0	0	0	0	0	0	0	0	0	0	10.3719	524.446	3222.87	63.7977	96.075	0	0	0	0	0	0	0	0	0	0	0	0	0	0	0	4.1641
AC_HYG_143	Kyanoviridae	0	0	0	0	0	0	0	0	0	0	0	0	0	0	0	0	0	0	0	0	0	2.92361	1700.72	1168.98	0	0	0	0	0	0	0	0	0	0	0	0	0	0	0	0	0	0	0	0	0	0	0	0
AC_BDH_98	Orlajensenviridae	0	0	0	0	0	0	0	0	0	0	0	0	0	0	0	0	0	0	0	0	0	0	0	0	0	0	0	0	0	0	0	0	0	0	0	0	0	0	0	0	0	0	0	0	0	0	0	0
AC_SL_84	Unknown	0	0	0	0	0	0	0	73.1162	3341.5	0	0	0	0	0	0	0	0	0	0	0	0	0	0	0	0	0	0	0	0	0	0	0	0	0	0	0	0	0	0	0	0	0	0	0	0	0	0	0
AC_LW_11	Unknown	3583.07	3111.12	695.141	2.39898	0	0	0	0	0	0	0	0	0	0	0	0	0	0	0	0	0	0	0	0	0	0	0	0	0	0	0	0	0	0	0	0	18.7995	0	0	0	0	0	0	0	0	0	0	0
AC_EM_168	Unknown	0	0	0	0	0	0	0	0	0	0	0	0	0	0	0	0	0	0	0	0	0	0	0	0	0	0	0	0	0	0	0	0	0	0	0	0	0	0	0	0	0	0	0	0	0	0	0	0
AC_SJC_176	Unknown	0	0	0	0	0	0	0	0	0	0	0	0	0	0	7.829	0	0	7.64339	0	0	0	0	0	0	0	0	0	0	0	0	2.62728	0	0	0	0	0	0	0	0	0	0	0	4.95081	0	0	2.34737	2.69148	1.37187
AC_LW_27	Unknown	43.1271	0	5.74164	393.046	0	0	0	0	0	0	0	0	0	0	0	0	0	0	0	0	0	0	0	0	0	0	0	0	0	0	0	0	0	0	4.851	0	169.746	5.08598	0	0	0	0	0	0	0	0	0	0
AC_SJ_250	Unknown	0	0	0	0	0	0	0	0	0	0	0	0	0	0	0	0	0	0	0	0	0	0	0	0	0	0	0	0	0	0	0	0	0	0	0	0	0	0	0	0	0	0	0	0	0	0	0	0
AC_DX_249	Unknown	32.4258	0	0	0	0	0	0	0	0	0	0	0	0	0	0	0	0	0	0	0	0	0	0	0	0	0	0	0	0	0	0	0	0	0	0	121.627	2429.54	0	0	0	0	0	0	0	0	0	0	0
AC_FN_150	Unknown	0	0	0	0	0	0	0	0	0	0	0	0	0	0	0	0	49.4088	0	0	0	0	0	0	0	0	0	0	20.2194	5410.23	3156.42	68.4036	4.16206	0	0	0	0	0	0	0	0	0	0	0	0	0	0	0	0
AC_EM_135	Mesyanzhinovviridae	0	0	0	0	0	0	0	0	0	0	0	0	0	0	0	0	0	0	0	0	0	0	0	0	0	0	0	0	0	0	0	0	0	0	0	0	0	0	0	0	0	0	0	0	0	0	0	0
AC_BL_554	Unknown	0	0	0	0	0	0	0	0	0	0	0	0	0	0	0	0	0	0	0	0	0	0	0	0	0	0	0	0	0	0	0	0	0	0	0	0	0	0	0	0	0	0	0	0	0	0	0	0
AC_DX_205	Unknown	0	0	0	0	0	0	0	0	0	0	0	0	0	0	0	0	0	0	0	0	0	0	0	0	0	27.9282	0	0	0	0	0	0	0	0	1171.19	0	0	386.569	0	0	0	0	0	0	0	0	0	0
AC_EM_224	Unknown	0	0	0	0	0	0	0	0	0	0	0	0	0	0	0	0	0	0	0	0	0	0	0	0	0	0	0	0	0	0	0	0	0	0	0	0	0	0	0	0	0	0	0	0	0	0	0	0
AC_EM_323	Unknown	0	0	0	0	0	0	0	23.0928	0	31.2646	13.8422	0	0	0	0	0	0	0	15.6543	0	19.8428	0	0	0	0	0	0	2.21457	0	0	0	0	0	0	0	0	0	0	0	0	0	0	0	0	74.9584	34.9905	0	1.77821
AC_DB_231	Unknown	0	0	0	0	0	0	0	50.7782	6.68406	0	0	0	0	33.0274	1932.38	79.0302	12.9811	0	0	0	0	0	0	0	0	0	0	14.6087	14.5313	0	13.4787	0	0	0	0	6.82499	0	0	0	0	0	0	3.62844	0	10.4099	4.01424	1.15067	2.34604
AC_BL_519	Unknown	0	0	0	0	0	0	0	0	0	0	0	0	0	0	0	0	0	0	0	0	0	0	0	0	0	0	0	0	0	0	0	0	0	0	0	0	0	0	0	0	0	0	0	0	0	0	0	0
AC_DB_121	Zierdtviridae	0	0	0	0	0	0	0	0	0	0	0	0	9328.3	0	0	0	0	0	0	0	0	0	0	3.65857	0	0	0	0	0	0	0	0	0	0	0	0	0	0	0	0	0	0	0	0	0	0	0	0
AC_DB_338	Unknown	0	0	0	0	0	0	0	0	0	0	0	0	7286.01	0	0	0	0	0	0	0	0	0	0	0	0	0	0	0	0	0	0	0	0	0	0	0	0	0	0	0	0	0	0	0	0	0	0	0
AC_EM_123	Schitoviridae	0	0	0	0	0	0	0	0	0	0	0	0	0	0	0	0	0	0	0	0	0	0	0	0	0	0	0	0	0	0	0	0	0	0	0	0	0	0	0	0	0	0	0	0	0	0	0	0
AC_XS_108	Kyanoviridae	0	0	0	0	0	0	0	11.4306	0.434031	0	0	0	0	0	0	0	0	0	0	0	0	0	0	0	0	0	0	0	0	0	0	0	0	0	0	0	0	0	0	0	0	0	0	0	0	0	0.298877	0.30468
AC_BDH_349	Vilmaviridae	0	0	0	0	0	0	0	0	0	0	0	0	0	0	0	0	0	0	0	0	0	0	0	0	0	0	0	0	0	0	0	0	0	0	0	0	0	0	0	0	0	0	0	0	0	0	0	0
AC_DX_322	Casjensviridae	480.051	14.7046	0	814.373	0	0	0	0	0	0	0	0	0	0	0	0	49.6348	0	0	0	0	0	0	0	0	0	0	0	0	0	0	0	0	0	575.868	1135.18	6.65462	428.284	4.66243	0	0	0	383.84	0	0	23.0233	0	0
AC_FZB_63	Unknown	0	0	0	0	0	0	0	0	0	0	0	0	0	0	0	0	0	0	0	0	0	0	0	0	0	0	0	0	0	0	0	0	0	0	0	0	0	0	0	0	0	0	0	0	0	0	0	0
AC_DH_325	Unknown	0	0	0	0	0	0	0	0	0	0	0	0	0	0	0	0	0	0	0	0	0	0	0	0	0	0	0	0	0	0	0	0	0	0	0	0	0	0	0	0	0	0	690.02	0	0	740.153	173.155	50.4337
AC_ZP_1	Mesyanzhinovviridae	0	0	0	0	0	0	0	0	0	0	0	0	0	0	0	0	0	0	0	0	0	0	0	0	0	0	0	0	0	0	0	0	0	0	0	0	0	0	0	0	0	0	0	0	0	0	0	0
AC_SJC_466	Unknown	0	0	0	0	0	0	0	0	0	0	0	0	0	0	0	0	0	0	0	0	0	0	0	0	0	0	0	0	0	0	0	0	0	0	0	0	0	0	0	0	0	0	0	0	0	0	0	0
AC_HYG_489	Unknown	0	0	0	0	0	0	0	0	0	0	0	0	0	0	0	0	0	0	0	0	0	0	1540.39	154.425	0	0	0	0	0	0	0	0	0	0	0	0	0	0	0	0	0	0	0	0	0	0	0	0
AC_DX_179	Unknown	498.798	7.89697	0	1130.09	0	0	0	0	0	0	0	0	0	0	0	0	0	0	0	0	0	0	0	0	0	0	0	0	0	0	0	0	0	0	4.57039	154.161	2369.42	9.58357	0.625977	0	0	0	0	0	0	0	0	0
AC_HYG_342	Unknown	0	0	0	0	0	0	0	0	0	0	0	0	0	0	0	0	0	0	0	0	0	2240	3316.28	2020.61	0	0	0	0	0	0	0	0	0	0	0	0	0	0	0	0	0	0	0	0	0	0	0	0
AC_XS_164	Unknown	0	0	0	0	0	0	0	0	0	0	0	0	0	0	0	0	0	0	0	0	0	0	0	0	0	0	0	0	2.88771	0	0	0	0	0	0	0	0	0	0	0	0	0	0	0	0	0	0	0
AC_DB_2	Casjensviridae	0	0	0	0	0	0	0	3.71659	0	0	0	0	0	84.1242	4050.54	0	0	0	0	0	0	0	0	0	0	0	0	1.2831	0	2.72149	1.97309	0	0	0	0	4.49585	0	0	0	0	0	0	0	0	2.2858	0	2.0213	1.80298
AC_EM_132	Unknown	0	0	0	0	0	0	0	0	0	0	0	0	0	0	0	0	0	0	0	0	0	0	0	0	0	0	0	0	0	17.3915	0	0	0	0	0	0	0	0	0	0	0	0	0	0	0	0	0	0
AC_DB_225	Unknown	0	0	0	0	0	0	0	0	0	0	0	0	0	3122.32	0	6470.7	0	0	0	0	0	0	0	0	0	0	0	0	0	0	0	0	0	0	0	0	0	0	0	0	0	0	0	0	0	0	0	0
AC_FZB_204	Mesyanzhinovviridae	0	0	0	0	0	0	0	0	0	0	0	0	4.17997	0	0	0	0	0	0	0	0	0	0	0	0	0	0	0.836204	0	3.54723	0	0	0	0	0	0	0	0	0	0	0	0	0	0	0	0	0	0
AC_FZB_179	Unknown	0	0	0	0	0	0	0	16.0541	24.5665	9.78082	428.71	0	0	0	3.17466	4.68494	0	5.16566	898.651	49.63	0	0	0	0	0	0	0	0.692805	0	0	0	403.587	913.018	0	0	0	0	0	0	0	0	0	0.286794	0	440.613	29.5077	3.00133	8.90071
AC_EM_322	Unknown	0	0	0	0	0	0	0	0	0	0	0	0	0	0	0	0	0	0	0	0	0	0	0	0	0	0	0	0	0	0	0	0	0	0	0	0	0	0	0	0	0	0	0	0	0	0	0	0
AC_JG_94	Peduoviridae	0	126.98	7671.9	0	0	0	0	47.504	0	0	0	0	0	0	0	0	0	0	0	0	0	0	0	0	0	0	0	0	0	0	0	0	0	5.2259	0	0	0	0	0	0	0	0	0	0	0	0	0	0
AC_EM_81	Unknown	0	0	0	0	0	0	0	0.782739	0	0	4.22269	0	0	16.037	1.0319	4.5684	0	0	0	0	0	0	0	0	0	0	0	0.675572	0	0	0	2.78126	11.1848	0	0	0	0	0	0	0	0	0	0	0	2.40702	0	0	0
AC_FZB_415	Unknown	0	0	0	0	0	0	0	0	0	0	0	0	0	20.2943	0	0	0	0	0	0	0	0	0	0	0	0	0	0	0	0	0	0	0	0	0	0	0	0	0	0	0	0	0	0	0	0	0	0
AC_FZB_355	Unknown	0	0	0	0	0	0	0	0	1.13889	0	0	0	0	63.0281	10.6457	40.3978	17.6948	95.0251	0	0	0	0	0	0	0	0	0	27.8786	9.90394	38.0131	18.3731	0	0	0	0	181.413	0	0	0	0	0	0	249.773	0	131.257	1053.34	5.48974	3.19792
AC_SJC_418	Unknown	0	0	0	0	0	0	0	10.4152	5.14115	0	0	0	0	25.4035	20.5957	75.9842	9.98465	0	0	0	0	0	0	0	0	0	0	364.062	193.735	905.652	0	0	0	0	0	0	0	0	0	0	0	0	0	0	0	15.4381	0	0
AC_DX_240	Mesyanzhinovviridae	0	0	0	0	0	0	0	0	0	0	0	141.897	0	0	0	0	0	0	0	0	0	0	0	0	0	0	0	0	0	0	0	166.24	0	0	1293.04	9.92897	0	0	0	0	0	0	0	0	0	0	18.4139	5.1195
AC_DH_291	Unknown	0	0	0	0	0	0	0	29.7175	0	0	0	0	0	0	0	0	0	0	0	114.837	0	0	0	0	0	0	0	4.2748	0	9.06699	0	0	0	0	4.34198	0	0	0	0	0	0	0	1854.54	0	30.4616	70.479	10160.2	207.666
AC_XS_342	Unknown	0	0	0	0	0	0	0	10.2154	0	0	0	0	0	0	0	0	0	0	0	0	0	0	0	0	0	0	0	0	0	0	0	0	0	0	0	0	0	0	0	0	0	0	0	0	0	0	0	3.53977
AC_HYG_184	Unknown	0	0	0	0	0	0	0	0	0	0	0	0	0	0	0	0	0	0	0	0	0	1294.22	71.9612	9747.64	0	0	0	0	0	0	0	0	0	0	0	0	0	0	0	0	0	0	0	0	0	0	0	0
AC_FZB_509	Unknown	0	0	0	0	0	0	0	0	0	0	0	0	0	0	0	0	0	0	0	0	0	0	0	0	0	0	0	0	0	0	0	0	0	0	0	0	0	0	0	0	0	0	0	0	0	0	0	1.53128
AC_EM_214	Unknown	0	0	0	0	0	0	0	16.544	2.04162	0	0	0	0	0	0	0	0	0	0	0	0	0	0	0	0	0	0	0	0	0	0	0	0	0	0	0	0	0	0	0	0	0	0	0	31.7968	0	0	0
AC_BL_573	Unknown	0	0	0	0	0	0	0	38.3905	0	0	0	0	0	0	0	0	0	16.4703	0	0	0	0	0	0	0	0	0	0	0	0	0	0	0	0	0	0	0	0	0	0	0	0	18.2884	0	68.8657	22.762	2.17489	2.21713
AC_XS_406	Unknown	0	0	0	0	0	0	0	12.9512	6.39298	0	0	0	0	12.6356	12.8053	0	0	0	0	0	0	0	0	0	0	0	0	22.356	27.797	0	8.5945	0	0	0	0	26.1111	0	0	0	0	0	0	305.398	0	139.392	19.1971	68.2348	65.0721
AC_XS_433	Mesyanzhinovviridae	0	0	0	0	0	0	0	0	0	0	0	0	0	0	0	0	0	0	0	0	0	0	0	0	0	0	0	0	0	0	0	0	0	0	0	0	0	0	0	0	0	0	0	0	0	0	0	0
AC_DX_211	Mesyanzhinovviridae	0	0	0	0	0	0	0	0	0	0	0	0	0	0	0	0	8.07021	0	0	0	0	0	0	0	0	0	0	0	0	0	0	0	0	0	2485.15	50.9161	0	0	0	0	0	0	0	0	0	0	2.86143	2.917
AC_FN_298	Mesyanzhinovviridae	0	0	0	0	0	0	0	0	0	0	0	0	0	0	0	0	0	0	0	0	0	0	0	0	0	0	0	0	2549.49	0	0	0	0	0	0	0	0	0	0	0	0	0	0	0	0	0	0	0
AC_FZB_557	Unknown	0	0	0	0	0	0	0	0	0	0	0	0	0	0	0	0	0	0	0	0	0	0	0	0	0	0	0	0	0	0	0	0	0	0	0	0	0	0	0	0	0	0	0	0	0	0	0	0
AC_DB_316	Unknown	0	0	0	0	0	0	0	19.4082	57.4818	0	0	0	0	4326.72	83.1549	3412.39	9.30297	112.408	0	0	0	0	0	0	0	0	0	209.387	111.082	26.647	77.2765	0	0	0	0	1438	0	0	0	0	0	0	0	0	999.681	235.899	6.59705	0
AC_DX_214	Vilmaviridae	0	0	0	39.7581	0	0	0	95.2303	0	0	0	0	0	0	54.2121	0	165.989	167.137	0	0	0	0	0	0	0	146.592	558.363	11.208	0	0	0	0	0	0	45.5367	0	0	4499.73	0	0	0	0	0	0	0	0	170.678	2126.9
AC_SJ_209	Unknown	0	0	0	0	0	0	0	0	0	0	0	0	0	0	0	0	0	0	0	0	0	0	0	0	0	0	0	0	0	0	0	0	0	0	0	0	0	0	0	0	0	0	0	0	0	0	0	0
AC_JG_18	Unknown	0	0	0	0	0	0	0	0	0	0	0	0	0	0	0	0	0	0	0	0	0	0	0	0	0	0	0	0	0	0	0	0	0	0	0	0	0	0	0	0	0	0	0	0	0	0	0	0
AC_SJC_274	Unknown	0	0	0	0	0	0	0	0	0	0	0	0	0	0	0	18.6016	0	0	0	0	0	0	0	0	0	0	0	0	0	0	0	0	0	0	0	0	0	0	0	0	0	0	0	0	0	0	0	0
AC_SJC_146	Casjensviridae	0	0	0	0	0	0	0	2.81903	0	0	0	0	0	0	96.6259	0	0	0	0	0	0	0	0	0	0	0	0	2.43307	0	0	0	0	0	0	0.617829	0	0	0	0.761579	0	0	0	0	0	0	0.835714	0.958222	0
AC_FN_158	Unknown	0	0	0	0	0	0	0	0	0	0	0	0	0	0	0	0	0	0	0	0	0	0	0	0	0	0	0	4.36589	4212.49	87.9719	0	0	0	0	0	0	0	0	0	0	0	0	0	0	0	0	0	0
AC_FZB_139	Mesyanzhinovviridae	0	0	0	0	0	0	0	0	0	0	0	0	0	0	0	0	0	0	0	0	0	0	0	0	0	0	0	0	0	0	0	0	0	0	0	0	0	0	0	0	0	0	0	0	0	0	0	0
AC_HYG_500	Unknown	0	0	0	0	0	0	0	0	0	0	0	0	0	0	0	0	0	0	0	0	0	3871.7	1107.32	724.497	0	0	0	0	0	0	0	0	0	0	0	0	0	0	0	0	0	0	0	0	0	0	0	0
AC_HYG_42	Unknown	0	0	0	0	0	0	0	0	0	0	0	0	0	0	0	0	0	0	0	0	0	1414.22	1327.06	17.4313	0	0	0	0	0	0	0	0	0	0	0	0	0	0	0	0	0	0	0	0	0	0	0	0
AC_SL_17	Unknown	0	0	0	0	0	0	0	9.78124	888.395	0	0	0	0	0	0	0	0	0	0	0	0	0	0	0	0	0	0	0	0	134.294	0	0	0	0	0	0	0	0	0	0	0	0	0	0	0	0	0	0
AC_BL_353	Unknown	0	0	0	0	0	0	0	0	0	0	0	0	0	0	0	0	0	0	0	0	0	0	0	0	0	0	0	0	0	0	0	0	0	0	0	0	0	0	0	0	0	0	0	0	0	0	0	0
AC_DBS_139	Unknown	8.03009	2896.58	1519.15	0	0	0	0	0	0	0	0	0	0	0	0	0	0	0	0	0	0	0	0	0	0	0	0	0	0	0	0	0	0	0	0	0	0	0	0	0	0	0	0	0	0	0	0	0
AC_SJ_128	Unknown	0	0	0	0	0	0	0	0	0	0	0	0	0	0	0	16.346	0	0	0	0	0	0	0	0	0	0	0	0	0	6.83602	0	0	10.6719	0	0	0	0	0	0	0	0	0	0	0	0	0	0	0
AC_EM_187	Unknown	0	0	0	0	0	0	0	0	0	0	0	0	0	0	0	0	0	0	0	0	0	0	0	0	0	0	0	0	0	0	0	0	0	0	0	0	0	0	0	0	0	0	0	0	0	0	0	0
AC_LW_97	Unknown	17.1293	36.2041	0	1278.16	0	0	0	0	0	0	0	0	0	0	0	0	0	0	0	0	0	0	0	0	0	0	0	0	0	0	0	0	0	0	0	32.1253	464.22	0	1.91321	0	0	0	0	0	0	0	0	5.52142
AC_SJ_119	Mesyanzhinovviridae	0	0	0	0	0	0	0	3.24462	0	0	0	0	0	0	0	250.915	0	0	29.693	0	0	0	0	0	0	0	0	0	0	0	0	138.347	1993.62	0	0	0	0	0	0	0	0	0	0	0	264.407	0	0	0
AC_SJC_449	Unknown	0	0	0	0	0	0	0	0	0	0	0	0	0	0	0	0	0	0	0	0	0	0	0	0	0	0	0	0	64.9825	0	0	0	0	0	0	45.7809	0	0	0	0	0	0	12.1695	0	0	0	11.5778	9.83551
AC_LW_2	Unknown	0	0	0	5.45345	0	0	0	0	0	0	0	0	0	0	0	0	0	0	0	0	0	0	0	0	0	0	0	0	0	0	0	0	0	0	0	0	0	28.6502	37.4273	0	0	0	0	160.157	0	0	0	0
AC_SJC_129	Mesyanzhinovviridae	0	0	0	0	0	0	0	0	0	0	0	0	0	0	0	0	0	0	0	0	0	0	0	0	0	0	0	0	0	0	0	0	0	0	0	0	0	0	0	0	0	0	0	0	0	0	0	0
AC_BDH_61	Mesyanzhinovviridae	0	0	0	0	0	0	0	0	0	0	0	0	0	0	0	0	0	0	0	0	0	0	0	0	0	0	0	0	0	0	0	0	0	0	0	0	0	0	0	0	0	0	0	0	0	0	0	0
AC_FN_7	Zobellviridae	0	0	0	0	0	0	0	0	0	0	0	0	0	0	0	0	0	0	0	0	0	0	0	0	0	0	0	0	2236.95	570.618	0	0	0	0	0	0	0	0	0	0	0	0	0	0	0	0	0	0
AC_SJC_117	Casjensviridae	0	0	0	0	0	0	0	0	0	0	0	29.5316	0	0	0	0	0	0	0	0	0	0	0	0	0	0	0	0	0	0	0	0	0	0	0	0	0	0	0	0	0	0	0	0	0	0	0.696783	1.06547
AC_EM_112	Herelleviridae	0	0	0	0	0	0	0	0	0	0	0	0	0	0	0	0	0	0	0	0	0	0	0	0	0	0	0	0	0	0	0	10.1516	4.08245	0	0	0	0	0	0	0	0	0	0	0	0	0	0	0
AC_EM_138	Unknown	0	0	0	0	0	0	0	0	0	0	0	0	0	0	0	0	0	0	0	0	0	0	0	0	0	0	0	0	0	0	0	0	0	0	0	0	0	0	0	0	0	0	0	0	0	0	0	0
AC_DX_318	Peduoviridae	0	0	0	0	0	0	0	0	0	0	0	0	0	0	0	0	0	0	0	0	0	0	0	0	0	0	0	0	0	0	0	0	0	0	3431.04	192.299	0	26.2999	0	0	0	0	0	0	0	0	0	0
AC_SJC_217	Mesyanzhinovviridae	0	0	0	0	0	0	0	0	0	0	0	0	0	37.5983	3.17526	14.0575	0	49.5998	0	0	0	0	0	0	0	0	0	0	0	0	0	0	0	0	0	0	0	0	0	0	0	0	0	0	3.70333	0	1.6374	0
AC_BL_384	Peduoviridae	0	0	0	0	0	0	0	0	0	0	0	0	0	0	17.0588	0	0	0	0	0	0	0	0	0	0	0	0	0	0	0	0	0	0	0	1.62053	0	0	0	0	0	0	0	6.60456	0	0	0	6.28343	10.2487
AC_SL_300	Unknown	0	0	0	0	0	0	0	0	1050.62	0	278.355	0	0	44.0476	0	37.643	0	0	118.047	0	0	0	0	0	0	0	0	0	0	0	0	0	0	0	0	0	0	0	0	0	0	0	0	0	0	0	0	0
AC_SL_32	Mesyanzhinovviridae	0	0	0	0	0	0	0	793.306	420.177	0	0	0	0	0	0	0	0	0	0	0	0	0	0	0	0	0	0	0	0	0	0	0	0	0	0	0	0	0	0	0	0	0	0	0	0	0	0	0
AC_DH_181	Unknown	0	0	0	0	0	0	0	14.3865	4.26089	0	0	0	0	0	0	0	0	0	0	0	0	0	0	0	0	0	0	0	0	0	0	0	0	0	0	0	0	0	0	0	0	0	1334.36	0	4.42402	25.5896	7.82421	1.99404
AC_DX_239	Zierdtviridae	0	0	0	0	0	0	0	0	0	0	0	0	0	0	0	0	0	0	0	0	0	0	0	0	0	0	0	0	0	0	0	0	0	0	979.078	0	0	0	0	0	0	0	0	0	0	0	0	0
AC_SJ_275	Unknown	0	0	0	0	0	0	0	0	0	0	0	181.744	0	0	0	0	0	0	0	0	0	0	0	0	0	0	0	0	0	11.5472	0	0	0	0	0	0	0	0	0	0	0	0	0	0	0	0	0	0
AC_BDH_360	Unknown	0	0	0	0	0	0	0	9681.94	4920.47	284.614	0	0	0	17.0918	3.84918	102.246	0	52.6109	213.761	0	0	0	0	0	17.1141	39.5517	0	181.441	41.7779	363.462	162.757	0	0	0	23.0366	23.5464	0	8.05082	0	0	0	0	25.0365	0	35.9146	13.8492	65.5025	174.018
AC_SJC_76	Unknown	0	0	0	0	0	0	0	182.877	88.0246	0	0	0	0	31.0942	11.0041	62.0036	282.254	538.137	0	0	0	0	0	0	0	0	0	229.881	24.9728	166.696	99.7054	0	0	0	0	97.9124	0	0	0	0	0	0	20.8759	0	255.516	294.243	3.0952	4.73296
AC_SJC_368	Unknown	0	0	0	0	0	0	0	0	0	0	0	0	0	0	0	0	0	0	0	0	0	0	0	0	0	0	0	0	0	0	0	0	0	0	0	0	0	0	0	0	0	0	0	0	13.6178	13.1281	0	0
AC_DB_202	Unknown	0	0	0	0	0	0	0	8.77368	7.21814	0	0	0	0	413.73	5226.13	34.138	0	37.641	0	0	0	0	0	0	0	0	0	2.52415	0	0	15.5261	0	0	0	0	283.021	0	0	0	0	0	0	2.0898	0	139.398	10.404	0	0
AC_BL_96	Unknown	0	0	0	0	0	0	0	0	0	0	0	0	0	30.5086	0	0	23.9824	0	0	0	0	0	0	0	0	0	0	37.7848	0	0	33.2022	0	0	0	0	0	0	0	0	0	0	0	0	0	0	0	0	0
AC_XS_434	Unknown	0	0	0	0	0	0	0	0	0	0	0	0	0	0	0	0	0	0	0	0	0	0	0	0	0	0	0	0	0	0	0	0	0	0	0	0	0	0	0	0	0	0	0	0	0	0	0	0
AC_SJC_27	Mesyanzhinovviridae	0	0	0	0	0	0	0	73.7705	25.0352	0	0	0	0	0	36.4699	0	0	0	0	0	0	0	0	0	0	0	0	0	65.9723	135.047	783.276	0	0	0	0	18.5913	0	0	0	0	0	0	0	0	0	0	0	0
AC_EM_299	Unknown	0	0	0	0	0	0	0	37.4691	0	0	0	0	0	18.2781	20.5818	54.6716	0	0	0	0	0	0	0	0	0	0	0	0	0	0	0	0	0	0	0	0	0	0	0	0	0	0	0	0	76.8149	3.70263	0	0
AC_XS_148	Unknown	0	0	0	0	0	0	0	0	0	0	0	0	0	0	0	0	0	0	0	0	0	0	0	0	0	0	0	0	0	0	0	0	0	0	0	0	0	0	0	0	0	0	0	0	0	0	0	0
AC_DH_94	Unknown	0	0	0	0	0	0	0	1.41299	40.454	0	0	0	0	0	0	0	0	25.4605	0	0	0	0	0	0	0	0	0	0	0	0	0	0	0	0	0	0	0	0	0	0	0	0	1199.5	38.1142	0	30.1599	1.92117	0
AC_HYG_22	Unknown	0	0	0	0	0	0	0	0	0	0	0	0	0	0	0	0	0	0	0	0	0	2266.62	318.483	389.864	0	0	0	0	0	0	0	0	0	0	0	0	0	0	0	0	0	0	0	0	0	0	0	0
AC_FZB_148	Unknown	0	0	0	0	0	0	0	0	0	0	0	0	0	0	0	0	0	0	0	0	0	0	0	0	0	0	0	0	0	0	0	0	0	0	0	0	0	0	0	0	0	0	0	0	0	0	0	0
AC_FZB_100	Unknown	0	0	0	0	0	0	0	0	0	0	0	0	0	0	0	0	0	0	0	0	0	0	0	0	0	0	0	0	0	0	0	0	0	0	0	0	0	0	0	0	0	0	0	0	0	0	0	0
AC_LW_47	Vilmaviridae	0	0	0	28.9033	0	0	0	20.9789	0	0	0	0	0	0	0	0	0	0	0	0	0	0	0	0	0	0	0	0	0	0	0	0	0	0	0	0	0	0	0	0	0	0	0	0	0	0	3.56548	1.81736
AC_EM_22	Unknown	0	0	0	0	0	0	0	0	0	0	0	0	0	0	0	0	0	0	0	0	0	0	0	0	0	0	0	0	0	0	0	0	0	0	0	0	0	0	0	0	0	0	0	0	52.9756	0	0	0
AC_SL_326	Unknown	0	0	0	0	0	0	0	62.6529	1024.71	0	0	0	0	0	0	0	16.0169	0	12.7415	0	0	0	0	0	0	0	0	0	0	7.64632	0	215.2	1790.53	0	0	0	0	0	0	0	0	0	0	0	0	42.1004	5.67905	0
AC_FZB_188	Unknown	0	0	0	0	0	0	0	0	0	0	0	0	0	0	0	0	0	0	0	0	0	0	0	0	0	0	0	0	0	0	0	0	0	0	0	0	0	0	0	0	0	0	0	0	0	0.513351	0	0
AC_LW_124	Unknown	552.204	0	45.1212	13.3138	0	0	0	0	0	0	0	0	0	0	0	0	34.7404	0	0	0	0	0	0	0	0	0	0	0	0	0	0	0	0	0	18.2668	0	11.1785	0	0	0	0	0	0	0	0	0	0	0
AC_FZB_517	Unknown	0	0	0	0	0	0	0	0	0	0	0	0	0	0	0	0	0	0	0	0	0	0	0	0	0	0	0	0	0	0	0	0	0	0	0	0	0	0	0	0	0	0	189.609	0	0	2.68934	0	0
AC_FZB_423	Unknown	0	0	0	0	0	0	0	0	0	0	0	0	0	0	0	0	0	0	0	0	0	0	0	0	0	0	0	0	0	0	0	0	0	0	0	0	0	0	0	0	0	0	0	0	0	0	0	0
AC_BL_471	Zobellviridae	0	0	0	0	0	0	0	0	0	0	0	0	0	0	0	0	0	0	0	0	0	0	0	0	0	0	0	0	0	0	0	0	0	0	0	0	0	0	0	0	0	0	3.56109	0	0	0	16.9397	39.7179
AC_BL_588	Unknown	0	0	0	0	0	0	0	0	6.47102	0	0	0	0	0	0	0	0	0	0	0	0	0	0	0	0	0	0	11.3144	9.37877	0	8.69941	0	0	0	0	0	0	0	0	0	0	0	4.68372	0	0	3.88629	2.22799	13.6275
AC_DB_167	Unknown	0	0	0	0	0	0	0	0	0	0	0	0	0	0	14972.5	0	0	0	0	0	0	0	0	0	0	0	0	0	12.6035	48.3746	0	0	0	0	0	0	0	0	0	0	0	0	0	0	0	0	0	0
AC_FZB_332	Unknown	0	0	0	0	0	0	0	0	0	0	0	0	0	0	0	0	0	0	0	0	0	0	0	0	0	0	0	0	0	0	0	0	0	0	0	0	0	0	0	0	0	0	0	0	12.4994	0	0	0
AC_BL_323	Unknown	0	0	0	0	0	0	0	0	0	0	0	0	0	0	0	0	0	0	0	0	0	0	0	0	0	0	0	0	0	0	0	0	0	0	0	0	0	0	0	0	0	0	0	0	0	0	0	0
AC_HYG_421	Unknown	0	0	0	0	0	0	0	0	0	0	0	0	0	0	0	0	0	0	0	0	0	2082.36	16.3898	88.8047	0	0	0	0	0	0	0	0	0	0	0	0	0	0	0	0	0	0	0	0	0	0	0	0
AC_BDH_93	Unknown	0	0	0	0	0	0	0	0	0	0	0	0	0	0	0	0	0	0	0	0	0	0	0	0	0	0	0	0	0	0	0	0	0	0	0	0	0	0	0	0	0	0	0	0	0	0	0	0
AC_BL_346	Unknown	0	0	0	0	0	0	0	0	0	0	0	0	0	0	0	0	0	0	0	0	0	0	0	0	0	0	0	0	0	0	0	0	0	0	0	0	0	0	0	0	0	0	0	0	0	0	0	2.28209
AC_BL_454	Unknown	0	0	0	0	0	0	0	0	0	0	0	0	0	0	0	0	0	0	0	0	0	0	0	0	0	0	0	0	0	0	0	0	0	0	0	0	0	0	0	0	0	0	0	0	0	0	0	0
AC_HYG_73	Unknown	0	0	0	0	0	0	0	0	0	0	0	0	0	0	0	0	0	0	0	0	0	1163.19	110.155	1884.68	0.631106	0	0	0	0	0	0	0	0	0	0	0	0	0	0	0	0	0	0	0	0	0	0	0
AC_LW_38	Peduoviridae	5786.6	1563.42	0	527.372	0	0	0	9.11386	0	0	0	0	0	0	0	0	0	0	0	0	0	0	0	0	0	0	0	0	0	0	0	0	0	0	49.9356	3527.93	3207.31	326.692	0.820722	0	0	0	6.51248	3103.71	0	0	0	0
AC_DB_1	Unknown	0	0	0	0	0	0	0	0	0	0	0	0	0	4233.49	5.7492	40.7245	0	0	0	0	13.4902	0	0	0	0	0	0	0	0	0	0	1.54957	0	0	0	1.75847	0	0	0	0	0	0	0.623248	0	0	0	0.296472	0
AC_FZB_32	Autographiviridae	0	0	0	0	0	0	0	0	0	0	0	0	0	0	0	0	0	0	0	0	0	0	0	0	0	0	0	0	0	0	0	0	0	0	0	0	0	0	0	0	0	0	0	0	0	0	0	0
AC_BDH_317	Unknown	0	0	0	0	0	0	0	0	0	0	0	0	0	0	0	0	0	0	0	0	0	0	0	0	0	0	0	0	0	0	0	0	0	0	0	0	0	0	0	0	0	0	0	0	0	0	0	0
AC_BL_95	Unknown	0	0	0	0	0	0	0	0	0	0	0	0	0	0	0	0	0	0	0	0	0	0	0	0	0	0	0	0	0	0	0	0	0	0	0	0	0	0	0	0	0	0	0	0	0	0	0	0
AC_DX_23	Unknown	0	0	0	0	0	0	0	0	0	0	0	0	0	0	0	0	0	0	0	0	0	0	0	0	0	0	0	0	0	0	0	0	0	0	164.851	179.584	0	1275.8	0	0	0	0	0	0	0	0	0	0
AC_FZB_676	Unknown	0	0	0	0	0	0	0	0	0	0	0	0	0	0	0	0	0	0	0	0	0	0	0	0	0	0	0	0	0	0	0	0	0	0	0	0	0	0	0	0	0	0	0	0	4.13926	0	0	0.310948
AC_HYG_409	Unknown	0	0	0	0	0	0	0	0	0	0	0	0	0	0	0	0	0	0	0	0	0	0	2179.87	315.346	0	0	0	0	0	0	0	0	0	0	0	0	0	0	0	0	0	0	0	0	0	0	0	0
AC_DH_267	Unknown	0	0	0	0	0	0	0	31.0068	0	0	0	0	0	842.717	181.026	568.76	16.9858	125.424	0	0	0	0	0	0	0	0	0	7.64617	31.6903	0	0	0	0	0	0	0	0	0	0	0	0	0	674.189	0	102.16	606.678	21.0791	7.67445
AC_HYG_534	Unknown	0	0	0	0	0	0	0	0	0	0	0	0	0	0	0	0	0	0	0	0	0	49.8372	599.546	1042.94	0	0	0	0	0	0	0	0	0	0	0	0	0	0	0	0	0	0	0	0	0	0	0	0
AC_SJ_298	Unknown	0	0	0	0	0	0	0	0	0	0	0	0	0	0	0	0	0	0	0	0	0	0	0	0	0	0	0	0	0	0	0	0	0	0	0	0	0	0	0	0	0	0	0	0	0	0	0	0
AC_DH_111	Unknown	0	0	0	0	0	0	0	23.4619	2.67261	0	0	0	0	0	0	0	0	0	0	0	0	0	0	0	0	0	0	0	0	0	0	0	0	0	0	0	0	0	0	0	0	0	1367.64	0	8.32478	191.54	0	2.50148
AC_HYG_470	Drexlerviridae	0	0	0	0	0	0	0	0	0	0	0	0	0	0	0	0	0	0	0	0	0	81.146	2742.33	62.6363	0	0	0	0	0	0	0	0	0	0	0	0	0	0	0	0	0	0	0	0	0	0	0	0
AC_SJC_149	Unknown	0	0	0	0	0	0	0	6.11974	0	0	0	0	0	14.9266	0	8.92936	0	0	0	0	0	0	0	0	0	0	0	0	0	0	0	0	0	0	0	0	0	0	0	0	0	0	0	0	0	0	0	0
AC_EM_56	Unknown	0	0	0	0	0	0	0	0	0	0	0	0	0	0	0	0	0	3.39065	0	0	0	0	0	0	0	0	0	0	0	0	3.49643	0	0	0	0	0	0	0	0	0	0	0	0	0	0	0	0	0
AC_BL_354	Unknown	0	0	0	0	0	0	0	6.7949	0	0	0	0	0	0	0	9.91449	26.0561	52.4728	0	0	0	0	0	0	0	0	0	11.7292	0	0	0	0	0	0	0	0	0	0	0	0	0	0	91.0391	0	5.22379	14.1006	76.2189	18.8361
AC_XS_391	Unknown	0	0	0	0	0	0	0	0	0	0	0	0	0	0	0	0	0	0	0	0	0	0	0	0	0	0	0	0	0	0	0	0	0	0	0	0	0	0	0	0	0	0	0	0	0	0	0	0
AC_FZB_563	Unknown	0	0	0	0	0	0	0	34.8952	0	0	0	0	0	0	3.28593	0	0	0	0	38.5271	0	0	0	0	0	0	0	17.2101	0	0	0	0	0	0	0	0	0	0	0	0	0	0	0	0	0	0	0	0
AC_DBS_27	Unknown	6631.11	665.872	295.315	0	0	0	0	0	0	0	0	0	0	0	0	0	0	0	0	0	0	0	0	0	0	0	0	0	0	0	0	0	0	0	0	0	0	0	0	0	0	0	0	0	0	0	0	0
AC_DH_141	Unknown	0	0	0	0	0	0	0	2.32737	0	0	0	0	0	0	0	0	0	0	0	0	0	0	0	0	0	0	0	0	0	0	0	0	0	0	0	0	0	0	0	0	0	0	702.646	0	0	202.848	0	0
AC_DX_156	Unknown	0	0	0	0	0	0	0	0	0	0	0	0	0	0	0	0	0	0	0	0	0	0	0	0	4.65323	0	0	0	0	0	0	0	0	0	2172.75	0	0	8.75592	0	0	0	0	0	0	0	0	0	0
AC_DX_314	Kyanoviridae	0	0	0	0	0	0	0	0	0	0	0	0	0	0	0	0	0	0	0	0	0	0	0	0	0	0	0	0	0	0	0	0	0	0	685.414	0	0	0	0	0	0	0	0	0	0	0	0	0
AC_FZB_8	Unknown	0	0	0	0	0	0	0	0	0	0	0	0	0	0	0	0	0	0	0	0	0	0	0	0	0	0	0	0	0	0	0	0	0	0	0	0	0	0	0	0	0	0	0	0	0	0	0	0
AC_SL_115	Unknown	0	0	0	0	0	0	0	1731.03	107.651	0	0	0	0	0	0	0	0	0	0	0	0	0	0	0	0	0	0	0	0	0	0	0	0	0	0	0	0	0	0	0	0	0	0	0	0	0	6.37045	14.7595
AC_SJC_459	Autographiviridae	0	0	0	0	0	0	0	7690.15	24953.2	0	0	0	0	22.9795	42.6947	68.7336	0	0	35.9245	0	0	0	0	0	0	0	0	20.3286	0	194.029	31.2603	585.834	84.1398	0	0	0	0	0	0	0	0	0	0	0	0	0	20.0151	32.646
AC_BL_378	Unknown	0	0	0	0	0	0	0	0	0	0	0	0	0	0	0	0	0	0	0	0	0	0	0	0	0	0	0	21.805	0	0	0	0	0	0	0	0	0	0	0	0	0	0	5.15794	0	0	6.41965	0	0
AC_HYG_383	Unknown	0	0	0	0	0	0	0	0	0	0	0	0	0	0	0	0	0	0	0	0	0	526.947	1221.72	212.679	0	0	0	0	0	0	0	0	0	0	0	0	0	0	0	0	0	0	0	0	0	0	0	0
AC_DB_356	Unknown	0	0	0	0	0	0	0	0	0	0	0	0	5088.94	0	0	0	0	0	0	0	0	0	0	0	0	0	0	0	0	0	0	0	0	0	0	0	0	0	0	0	0	0	0	0	0	0	0	0
AC_HYG_262	Unknown	0	0	0	0	0	0	0	0	0	0	0	0	0	0	0	0	0	0	0	0	0	398.503	2087.44	7735.82	0	0	0	0	0	0	0	0	0	0	0	0	0	0	0	0	0	0	0	0	0	0	0	0
AC_BL_231	Unknown	0	0	0	0	0	0	0	0	0	0	0	0	0	0	0	0	0	0	0	0	0	0	0	0	0	0	0	0	0	0	0	0	0	0	0	0	0	0	0	0	0	0	0	0	0	0	0	3.95189
AC_SL_19	Mesyanzhinovviridae	0	0	0	0	0	0	0	1646.42	479.551	0	0	0	0	24.9427	0	4371.91	0	0	0	0	0	0	0	0	0	0	0	0	0	74.8822	13.5724	0	0	0	0	876.236	0	0	0	0	0	0	0	0	1147.81	0	3.47602	10.6306
AC_JG_85	Unknown	0	0	0	0	0	0	0	0	0	0	0	0	0	0	0	0	0	0	0	0	0	0	0	0	0	0	0	0	0	0	0	0	0	0	0	0	0	0	0	0	0	0	0	0	0	0	0	0
AC_XS_202	Unknown	0	0	0	0	0	0	0	0	0	0	0	0	0	0	0	0	0	0	0	0	0	0	0	0	0	0	0	0	0	0	0	0	0	0	0	0	0	0	0	0	0	0	0	0	0	0	5.71315	0
AC_HYG_452	Unknown	0	0	0	0	0	0	240.631	0	0	0	0	0	0	0	0	0	0	0	0	0	0	83.0971	406.747	3420.93	65.1106	0	0	0	0	0	0	0	0	0	0	0	0	0	0	0	0	0	0	0	0	0	0	0
AC_SB_58	Straboviridae	0	0	0	0	0	0	0	0	0	0	0	0	0	0	0	0	0	0	0	0	0	0	0	0	0	0	0	0	0	0	0	0	0	0	0	0	0	0	0	0	0	0	0	0	0	0	0	0
AC_DB_14	Unknown	0	0	0	0	0	0	0	24.8769	145.311	0	0	0	0	15464.5	828.089	1536.62	0	0	0	0	0	0	0	0	0	0	0	0	0	15.1802	0	0	0	0	0	0	0	0	0	0	0	0	0	0	25.4998	56.5405	0	2.87338
AC_FN_324	Unknown	0	0	0	0	0	0	0	0	0	0	0	0	0	0	0	0	0	0	0	0	0	0	0	0	0	0	0	0	0	3734.89	0	0	0	0	0	0	0	0	0	0	0	0	0	0	0	0	0	0
AC_SJ_95	Unknown	0	0	0	0	0	0	0	0	0	0	0	0	0	0	0	0	0	0	0	0	0	0	0	0	0	0	0	0	0	0	0	0	0	0	0	0	0	0	0	0	0	0	0	0	0	0	0	0
AC_BL_227	Unknown	0	0	0	0	0	0	0	0	0	0	0	0	0	0	0	0	0	0	0	0	0	0	0	0	0	0	0	0	0	0	0	0	0	0	0	0	0	0	0	0	0	0	9.28546	0	0	40.724	0	0
AC_SL_11	Unknown	0	0	0	0	0	0	0	2318.42	61.5044	0	0	0	0	0	0	0	0	0	0	0	0	0	0	0	0	0	0	19.2034	0	0	23.6241	0	0	0	0	0	0	0	0	0	0	0	0	0	0	0	1.51258	23.1294
AC_FZB_439	Unknown	0	0	0	0	0	0	0	0	0	0	0	0	0	0	0	0	0	0	0	0	0	0	0	0	0	0	0	0	0	0	0	0	0	0	0	0	0	0	0	0	0	0	0	0	0	0	0	0
AC_LW_81	Unknown	0	0	0	0	0	0	0	0	0	0	0	0	0	0	0	0	0	0	0	0	0	0	0	0	0	0	0	0	0	0	0	0	0	0	0	0	0	0	0	0	0	0	0	0	0	0	0	0
AC_BL_88	Unknown	0	0	0	0	0	0	0	0	0	0	0	0	0	0	0	0	11.5615	0	0	0	0	0	0	0	0	0	0	0	0	0	0	0	0	0	0	0	0	0	0	0	0	0	0	0	0	0	0	2.08947
AC_DB_11	Unknown	0	0	0	0	0	0	0	14.9534	33.2161	0	0	0	0	27387.4	7725.18	785.472	0	0	0	0	0	0	0	0	0	0	0	0	0	13.6872	0	0	0	0	0	0	0	0	0	0	0	0	0	0	80.4714	4122.7	0	5.18155
AC_SL_306	Unknown	0	0	0	0	0	0	0	1391.2	4298.51	0	0	0	0	0	0	0	0	0	0	0	0	0	0	0	0	0	0	0	0	0	0	0	0	0	0	0	0	0	0	0	0	0	0	0	0	0	0	0
AC_DBS_31	Unknown	0	0	13586.3	25.379	0	0	0	0	0	0	0	0	0	0	0	0	0	0	0	0	0	0	0	0	0	0	0	0	0	0	0	0	0	0	0	0	0	0	0	0	0	0	0	0	0	0	0	0
AC_SJC_195	Mesyanzhinovviridae	0	0	0	0	0	0	0	8.72035	0	0	0	0	0	0	0	0	0	0	0	0	0	0	0	0	0	0	0	0	0	0	0	0	0	0	0	0	0	0	0	0	0	0	0	0	0	0	0	0
AC_SJC_101	Mesyanzhinovviridae	0	0	0	0	0	0	0	17.6006	11.5841	0	0	0	0	0	11.6016	0	0	0	0	0	0	0	0	0	0	0	0	0	0	0	0	0	9.58095	0	0	0	0	0	0	0	0	0	0	0	0	0	8.54665	11.3264
AC_SJ_198	Ackermannviridae	0	0	0	0	0	0	0	0	0	0	0	0	0	0	0	0	0	0	0	0	0	0	0	0	0	0	0	0	0	0	0	0	0	0	0	0	0	0	0	0	0	0	0	0	0	0	0	0
AC_BL_350	Unknown	0	0	0	0	0	0	0	0	0	0	0	0	0	0	0	0	0	4.34741	0	0	0	0	0	0	0	0	0	0	0	0	0	0	0	0	0	0	0	0	0	0	0	0	3.62047	0	0	2.00271	2.29629	4.68176
AC_DX_310	Unknown	0	0	0	112.089	0	0	0	0	0	0	0	0	0	0	0	0	0	0	0	0	0	0	0	0	0	0	0	0	0	0	0	0	0	0	2.67458	159.926	3293.91	16.8248	14.2865	0	0	0	0	0	0	0	0	0
AC_FZB_109	Autographiviridae	0	0	0	0	0	0	0	0	0	0	0	0	0	0	0	0	0	0	0	0	0	0	0	0	0	0	0	0	0	0	0	0	0	0	0	0	0	0	0	0	0	0	0	0	0	0	0	0
AC_HYG_566	Mesyanzhinovviridae	0	0	0	0	0	0	0	0	0	0	0	0	0	0	0	0	0	0	0	0	0	1737.31	1520.91	422.21	0	6.464	0	0	0	0	0	0	0	0	0	0	0	0	0	0	0	0	0	0	0	0	0	0
AC_SJC_79	Casjensviridae	0	0	0	0	0	0	0	0	0	0	0	12.4462	0	0	0	0	0	0	0	0	0	0	0	0	0	0	0	0	1.23618	0	0	0.767446	0	0	0	0	0	0	0	0	0	0	0	0	0	0	0	0
AC_XS_37	Chaseviridae	0	0	0	0	0	0	0	0	0	0	0	0	0	0	0	0	0	0	0	0	0	0	0	0	0	0	0	0	0	0	0	0	0	0	0	0	0	0	0	0	0	0	0	0	0	0	0	0
AC_DX_228	Unknown	0	0	0	0	0	0	0	0	0	0	0	0	0	0	0	0	0	0	0	0	0	0	0	0	0	0	0	0	0	0	0	0	0	0	1689.49	0	0	19.6814	15.4266	0	30.6173	0	0	0	0	0	1.61748	0
AC_SJ_285	Unknown	0	0	0	0	0	0	0	0	0	0	0	0	0	0	0	0	0	0	0	0	0	0	0	0	0	0	0	0	0	0	0	0	0	0	0	0	0	0	0	0	0	0	0	0	0	0	0	0
AC_BL_158	Autographiviridae	0	0	0	0	0	0	0	0	0	0	0	0	0	0	0	0	0	0	0	0	0	0	0	0	0	0	0	0	0	0	0	0	0	0	0	0	0	0	0	0	0	0	0	0	0	0	0	0
AC_SB_85	Peduoviridae	0	0	0	0	0	0	0	0	0	0	0	0	0	0	0	0	0	0	0	0	0	0	0	0	0	0	0	0	0	0	0	0	0	0	0	0	0	0	0	0	0	0	0	0	0	0	0	0
AC_DB_69	Unknown	0	0	0	0	0	0	0	0	0	0	0	0	0	2689.81	2617.41	36951.3	0	0	0	0	0	0	0	0	0	0	0	0	0	0	0	0	0	0	0	0	0	0	0	0	0	0	0	0	0	0	0	0
AC_SL_70	Unknown	0	0	0	0	0	0	0	2588.87	64.8075	0	0	0	0	0	0	0	0	0	0	0	0	0	0	0	0	0	0	0	0	0	0	0	0	0	0	0	0	0	0	0	0	0	0	0	0	0	0	0
AC_XS_297	Unknown	0	0	0	0	0	0	0	0	0	0	0	0	0	0	0	0	0	0	0	0	0	0	0	0	0	0	0	0	0	0	0	0	0	0	0	0	0	0	0	0	0	0	0	0	0	0	0	0
AC_FZB_729	Unknown	0	0	0	0	0	0	0	0	0	0	0	0	0	0	0	0	0	0	0	0	0	0	0	0	0	0	0	0	0	0	0	0	0	0	0	0	0	0	0	0	0	0	0	0	0	0	0	0
AC_BDH_82	Unknown	0	0	0	0	0	0	0	0	0	0	0	0	0	0	0	0	0	0	0	0	0	0	0	0	0	0	0	0	0	0	0	0	0	0	0	0	0	0	0	0	0	0	0	0	0	0	0	0
AC_SB_17	Unknown	0	0	0	0	0	0	0	0	0	0	0	0	0	0	0	0	0	0	0	0	0	0	0	0	0	0	0	0	0	0	0	0	0	0	0	0	0	0	0	0	0	0	0	0	0	0	0	0
AC_FN_148	Mesyanzhinovviridae	0	0	0	0	0	0	0	0	0	0	0	0	0	0	0	0	99.1089	0	0	0	0	0	0	0	0	0	0	3580.75	1878.01	135.77	3794.17	0	0	0	0	36.2488	0	0	0	0	0	0	0	0	20.7334	5.33009	0	4.67259
AC_FZB_655	Orlajensenviridae	0	0	0	0	0	0	0	0	0	0	0	0	0	0	0	0	0	0	0	0	0	0	0	0	0	0	0	0	0	0	0	23.0049	0	0	0	0	0	8.92602	1.16605	0	0	0	0	0	0	0	0	0
AC_EM_270	Unknown	0	0	0	0	0	0	0	0	0	0	0	0	0	288.44	33.7285	116.139	0	0	0	0	0	0	0	0	0	0	0	0	0	0	0	0	0	0	0	0	0	0	0	0	0	0	0	0	26.2252	0	0	0
AC_FN_102	Straboviridae	0	0	0	0	0	0	0	0	0	0	0	0	0	0	0	0	0	0	0	0	0	0	0	0	0	0	0	2397.38	0	54.6977	0	0	0	0	0	0	0	0	0	0	0	0	0	0	0	0	0	0
AC_FZB_492	Unknown	0	0	0	0	0	0	0	0	0	0	0	0	0	0	0	0	0	0	0	0	0	0	0	0	0	0	0	0	0	0	0	0	0	0	0	0	0	0	0	0	0	0	0	0	0	0	0	0
AC_DX_203	Peduoviridae	0	0	0	0	0	0	0	0	0	0	0	0	0	0	0	0	0	0	0	0	0	0	0	0	0	0	0	0	0	0	0	0	0	0	728.481	0	0	0	0	0	0	0	0	0	0	0	67.6798	271.752
AC_SJC_180	Unknown	0	0	0	0	0	0	0	0	0	0	10.8197	0	0	0	0	0	0	0	0	0	0	0	0	0	0	0	0	8.65503	17.2184	0	0	0	0	0	0	0	0	0	0	0	0	0	0	0	0	2.37827	2.7269	0
AC_DH_17	Mesyanzhinovviridae	0	0	0	0	0	0	0	27.8729	2.29311	0	0	0	0	0	0	0	0	0	0	0	0	0	0	0	0	0	0	0	0	0	0	0	0	0	0	0	0	0	0	0	0	0	0	0	2807.09	0	0	0
AC_DX_217	Unknown	0	0	0	0	0	0	0	0	0	0	0	0	0	0	0	0	0	0	0	0	0	0	0	0	0	0	0	0	0	0	0	0	0	0	696.062	0	0	0	0	0	0	0	0	0	0	0	0	0
AC_DB_125	Unknown	0	0	0	0	0	0	0	0	0	0	0	0	0	2616.12	190.258	5058.07	0	26.0047	0	0	0	0	0	0	0	0	0	0	0	0	0	0	0	0	0	0	0	0	0	0	0	0	0	0	0	0	0	0
AC_FZB_485	Unknown	0	18.1898	0	981.654	0	0	0	0	0	0	0	0	0	0	0	0	0	0	0	0	0	0	0	0	0	0	0	0	0	0	0	0	0	0	12.282	0	308.695	0	0	0	0	0	0	0	0	0	0	0
AC_DB_6	Kyanoviridae	0	0	0	0	0	0	0	0	0	0	0	0	7870.68	0	0	0	0	0	0	0	0	0	0	0	0	0	0	0	0	0	0	0	0	0	0	0	0	0	0	0	0	0	0	0	0	0	0	0
AC_FZB_498	Unknown	0	0	0	0	0	0	0	8.49213	0	0	0	0	0	0	0	0	8.14111	0	0	0	0	0	0	0	0	0	0	0	0	0	0	0	0	0	0	0	0	0	0	0	0	0	40.9604	0	39.1715	50.3506	8.65972	19.1271
AC_FZB_228	Herelleviridae	0	0	0	0	0	0	0	0	0	0	0	0	0	0	0	0	0	0	0	0	0	0	0	0	0	0	0	0	0	0	0	0	0	0	0	0	0	0	0	0	0	0	0	0	0	1.43347	0	0
AC_BL_75	Unknown	0	0	0	0	0	0	0	0	0	0	0	0	0	0	0	0	0	0	0	0	0	0	0	0	0	0	0	0	0	0	0	0	0	0	0	0	0	0	0	0	0	0	8.08451	0	0	0	0	0
AC_HYG_591	Unknown	0	0	0	0	0	0	0	0	0	0	0	0	0	0	0	0	0	0	0	0	0	0	1281.33	3377.08	10.9067	0	0	0	0	0	0	0	0	0	0	0	0	0	0	0	0	0	0	0	0	0	0	0
AC_BL_514	Zobellviridae	0	0	0	0	0	0	0	0	0	0	0	0	0	0	0	0	0	0	0	0	0	0	0	0	0	0	0	0	0	0	0	0	0	0	0	0	0	0	0	0	0	0	0	0	0	0	0	0
AC_DB_322	Unknown	0	0	0	0	0	0	0	0	0	0	0	0	0	0	15654.4	0	0	0	0	0	0	0	0	0	0	0	0	0	0	0	0	0	0	0	0	19.913	0	0	0	0	0	0	0	0	0	0	0	0
AC_FZB_328	Orlajensenviridae	0	0	0	0	0	0	0	0	0	0	0	0	0	0	0	0	0	0	0	0	0	0	0	0	0	0	0	0	0	0	0	0	0	0	0	0	0	0	0	0	0	0	0	0	0	0	0	0
AC_DH_64	Unknown	0	0	0	0	0	0	0	31.4251	10.3414	0	0	0	0	0	0	0	0	0	0	0	0	0	0	0	0	0	0	0	0	0	0	0	0	0	0	27.1529	0	0	0	0	0	0	2393.1	13.455	0	0	0	0
AC_FZB_137	Casjensviridae	0	0	0	0	0	0	0	0	0.141762	0	0	8.27468	0	0	0.189302	0	0	0	0	0	0	0	0	0	0	0	0	0	0	0.525737	0	0	0	0	0	0	0	0	0	0	0	0	0	0	0	0	0	0
AC_DBS_32	Salasmaviridae	416.571	4292.93	15.7679	0	0	0	0	0	0	0	0	0	0	0	0	0	0	0	0	0	0	0	0	0	0	0	0	0	0	0	0	0	0	0	0	0	0	0	0	0	0	0	0	0	0	0	0	0
AC_FN_346	Unknown	0	0	0	0	0	0	0	0	0	0	0	0	0	0	0	0	0	0	0	0	0	0	0	0	0	0	0	0	1737.97	0	0	0	0	0	0	0	0	0	0	0	0	0	0	0	0	0	0	0
AC_SJC_39	Unknown	0	0	0	0	0	0	0	10.4055	84.7506	0	0	0	0	0	0	0	0	0	0	0	0	0	0	0	0	0	0	0	0	0	0	0	0	0	0	0	0	0	0	0	0	0	0	0	0	0	0	0
AC_BL_196	Unknown	0	0	0	0	0	0	0	0	0	0	22.8244	20.3171	0	0	0	0	0	1.81512	0	0	0	0	0	0	0	0	0	0	0	5.16343	0	0	0	0	0	34.1195	0	0	0	0	0	0	596.079	0	62.8834	355.371	28.2829	22.9679
AC_DX_29	Zobellviridae	0	0	0	0	0	0	0	0	0	0	0	0	0	0	0	0	0	0	0	0	0	0	0	0	0	0	0	0	0	0	0	0	0	0	925.244	0	0	15.0787	0	0	0	0	0	0	0	0	0	0
AC_BDH_348	Mesyanzhinovviridae	0	0	0	0	0	7.93442	0	109.237	20.1307	0	78.5741	0	0	555.612	119.047	582.298	22.3406	286.813	0	0	0	0	0	0	0	0	0	18.8562	4.16807	0	3.86615	0	0	0	0	2.93645	0	0	0	0	0	0	169.124	0	1327.99	42.3146	41.5865	66.6192
AC_BL_294	Unknown	0	0	0	0	0	0	0	0	0	0	0	0	0	0	0	0	0	3.46099	0	0	0	0	0	0	0	0	0	0	0	0	0	0	15.3699	0	0	0	0	0	0	0	0	0	4.80379	0	0	0	27.4213	47.5214
AC_EM_216	Unknown	0	0	0	0	0	0	0	0	0	0	0	0	0	0	16.5745	0	0	0	0	0	0	0	0	0	0	0	0	0	0	0	0	0	0	0	0	0	0	0	0	0	0	0	0	0	0	0	0	0
AC_XS_312	Unknown	0	0	0	0	0	0	0	0	0	0	0	0	0	0	0	0	0	0	0	0	0	0	0	0	0	0	0	36.4606	591.028	103.112	261.649	0	0	0	0	9.46332	0	0	0	0	0	0	0	0	0	0	0	0
AC_BDH_271	Unknown	0	0	0	0	0	0	0	5.37727	15.926	0	0	0	0	0	0	0	0	0	0	0	0	0	0	0	0	0	0	0	0	0	0	0	0	0	0	0	0	0	0	0	0	0	0	0	0	0	0	0
AC_DX_50	Drexlerviridae	0	0	0	0	0	0	0	0	3.16558	0	0	0	0	0	0	0	0	0	0	0	0	0	0	0	0	0	0	0	0	0	0	0	0	0	177.091	51.7172	0	1379.26	15.015	0	0	0	0	0	0	0	0	0
AC_FN_369	Unknown	0	0	0	0	0	0	0	0	0	0	0	0	0	0	0	0	0	0	0	0	0	0	0	0	0	0	0	0	8692.93	5741.39	0	0	0	0	0	0	0	0	0	0	0	0	0	0	0	0	0	0
AC_SJC_197	Casjensviridae	0	0	0	0	0	0	0	0	0	0	0	0	0	12.8213	4.33116	0	0	0	0	0	0	0	0	0	0	0	0	0	0	0	0	0	0	0	0	0	0	0	0	0	0	0	0	0	0	0	0	0
AC_FZB_430	Unknown	0	0	0	0	0	0	0	0	0	0	0	0	0	18.9281	211.005	0	0	0	0	0	0	0	0	0	0	0	0	11.163	0	0	0	0	0	0	0	0	0	0	0	0	0	0	0	0	0	0	0	0
AC_EM_1	Unknown	0	0	0	0	0	0	0	0	0	0	0	0	0	0	0	0	0	0	0	0	0	0	0	0	0	0	0	0	0	0	0	0	0	0	0	0	0	0	0	0	0	0	0	0	0	0	0	0
AC_XS_410	Unknown	0	0	0	0	0	0	0	0	0	0	0	0	0	6.37024	0	0	0	0	0	0	0	0	0	0	0	0	0	22.5415	9.34257	0	17.3316	11.6001	0	0	0	0	0	0	0	0	0	0	0	0	0	0	4.43878	9.04995
AC_SJC_198	Unknown	0	0	0	0	0	0	0	103.236	241.786	0	0	0	0	0	0	0	0	0	0	0	0	0	0	0	0	0	0	0	0	0	0	0	0	0	0	0	0	0	0	0	0	0	0	0	0	0	0	0
AC_SL_283	Unknown	0	0	0	0	0	0	0	1153.24	509.967	0	0	0	0	3551.24	67.3066	4715.08	115.164	525.688	36.6453	0	0	0	0	0	0	0	0	124.419	189.077	186.926	111.606	32.0136	68.6624	0	0	460.17	0	0	0	0	0	0	38.6282	0	212.412	217.238	2.04167	10.4066
AC_FN_141	Unknown	0	0	0	0	0	0	0	0	0	0	0	0	0	0	0	0	0	0	0	0	0	0	0	0	0	0	0	4299.17	212.068	137.626	28.5083	0	0	0	0	8.66113	0	0	0	0	0	0	0	0	13.2106	26.7446	0.73012	4.46579
AC_FZB_160	Herelleviridae	0	0	0	0	0	0	0	0	0	0	0	0	0	0	0	0	0	0	0	0	0	0	0	0	0	0	0	0	0	0	0	0	0	0	0	0	0	0	0	0	0	0	0	0	0	0	0	0
AC_SJC_208	Unknown	0	0	0	0	0	0	0	905.3	1088.34	0	0	0	0	29.0688	12.0858	0	0	61.9461	0	0	0	0	0	0	0	0	0	0	0	0	0	0	0	0	0	0	0	0	0	0	0	0	7.36972	0	63.4308	9.5122	1.55808	24.6193
AC_DB_348	Mesyanzhinovviridae	0	0	0	0	0	0	0	49.2248	59.3963	0	0	0	0	538.954	5440.28	207.493	0	0	0	0	0	0	0	0	0	0	0	37.7647	0	0	0	0	0	0	0	661.621	0	7.54057	0	0	0	0	27.3579	0	798.91	123.229	11.1547	3.79045
AC_SJ_246	Herelleviridae	0	0	0	0	0	0	0	36.4362	418.81	0	0	0	0	5.07836	0	30.3797	0	0	0	0	0	0	0	0	0	0	0	0	0	0	0	0	0	0	0	0	0	0	0	0	0	0	0	0	0	0	0	0
AC_XS_324	Unknown	0	0	0	0	0	0	0	0	0	0	0	0	0	0	0	0	0	0	0	0	0	0	0	0	0	0	0	0	0	0	0	0	0	0	0	0	0	0	0	0	0	0	0	0	0	0	0	0
AC_SJ_25	Unknown	0	0	0	10.8849	0	0	0	112.584	78.9732	794.206	447.53	853.643	0	352.646	359.335	484.169	136.333	1235.48	650.718	0	229.119	0	0	0	798.829	0	0	271.052	144.135	75.9314	62.9149	94.7455	203.209	0	0	59.7321	0	0	0	0	0	0	463.638	0	573.977	516.448	50.3532	67.757
AC_SJ_154	Unknown	0	0	0	0	0	0	0	40.8032	201.414	0	0	0	0	0	0	0	0	0	0	0	0	0	0	0	0	0	0	4.40209	0	0	0	0	0	0	0	0	0	0	0	0	0	0	0	0	0	0	0	0
AC_DB_187	Unknown	0	0	0	0	0	0	0	0	0	0	0	0	0	5.05812	3294.34	0	69.5819	180.163	0	0	0	0	0	0	0	0	0	15.6612	0	0	13.7617	0	0	0	0	0	0	0	0	0	0	0	0.926157	0	31.8855	0	43.1751	52.9959
AC_FN_222	Unknown	0	0	0	0	0	0	0	0	0	0	0	0	0	0	0	0	0	0	0	0	0	0	0	0	0	0	0	0	0	4610.83	0	0	0	0	0	0	0	0	0	0	0	0	0	0	0	0	0	0
AC_HYG_438	Drexlerviridae	0	0	0	0	0	0	0	0	0	0	0	0	0	0	0	0	0	0	0	0	0	42.9157	1816.69	0	0	0	0	0	0	0	0	0	0	17.7113	0	0	0	0	0	0	0	0	0	0	0	0	0	0
AC_SJ_117	Unknown	0	0	0	0	0	0	0	0	0	0	0	0	0	0	0	0	0	2.06475	0	0	0	0	0	0	0	0	0	0	0	0	0	0	0	0	0	0	0	0	0	0	0	0	0	0	0	0	0	0
AC_HYG_548	Zobellviridae	0	0	0	0	0	0	0	0	0	0	0	0	0	0	0	0	0	0	0	0	0	0	165.496	2161.05	0	0	0	0	0	0	0	0	0	0	0	0	0	0	0	0	0	0	0	0	0	0	0	0
AC_EM_122	Peduoviridae	0	0	0	0	0	0	0	0	0	0	0	0	0	0	2.15839	0	0	0	0	0	0	0	0	0	0	0	0	0	0	0	0	0	0	0	0	0	0	0	0	0	0	0	1.16991	0	0	0.970726	0	0
AC_XS_166	Unknown	0	0	0	0	0	0	0	14.3211	0	0	0	0	0	13.9722	31.0167	0	19.613	100.06	0	0	0	0	0	0	0	0	0	1.76576	0	0	0	0	0	0	0	0	0	0	0	0	0	0	9.50241	0	3.14565	0	0	0
AC_XS_295	Unknown	0	0	0	0	0	0	0	0	0	0	0	0	0	0	0	0	0	0	0	0	0	0	0	0	0	0	0	0	0	0	0	0	0	0	0	0	0	0	0	0	0	0	0	0	0	0	0	0
AC_FZB_450	Unknown	0	0	0	0	0	0	0	3.46319	8.54753	0	0	0	0	0	41.0902	0	0	0	0	0	0	0	0	0	0	0	0	17.9342	0	0	0	0	0	0	0	0	0	0	0	0	0	0	244.993	0	95.8475	211.495	22.3664	14.4004
AC_EM_20	Unknown	0	0	0	0	0	0	0	0	0	0	0	0	0	0	0	0	0	0	0	0	0	0	0	0	0	0	0	0	0	0	0	0	0	0	0	0	0	0	0	0	0	0	0	0	0	0	0	0
AC_HYG_23	Unknown	0	0	0	0	0	0	0	0	0	59.2998	0	0	0	0	0	0	0	0	0	0	0	938.856	131.656	1913.08	0	0	0	0	0	0	0	0	0	0	0	0	0	0	0	0	0	0	0	0	0	0	0	0
AC_SJC_366	Unknown	0	0	0	0	0	0	0	87.525	25.9226	0	0	0	0	42.6963	14.4232	38.3126	0	5.63251	0	0	0	0	0	0	0	0	0	0	12.5236	0	0	0	0	0	0	17.6461	0	0	0	0	0	0	0	0	0	2.59471	0	1.51643
AC_BL_138	Unknown	0	0	0	0	0	0	0	0	0	0	0	0	0	0	0	0	0	0	0	0	0	0	0	0	0	0	0	0	0	0	0	0	0	0	0	0	0	0	0	0	0	0	2.38397	0	0.78918	0	0	0.53356
AC_FN_15	Unknown	0	0	0	0	0	0	0	0	0	0	0	0	0	0	0	0	0	0	0	0	0	0	0	0	0	0	0	0	59.2604	3055.44	0	0	0	0	0	0	0	0	0	0	0	0	0	0	0	0	0	0
AC_FZB_665	Unknown	0	0	0	0	0	0	0	0	0	0	0	0	0	0	0	0	0	0	0	0	0	0	0	0	0	0	0	0	0	0	0	0	0	0	0	0	0	0	0	0	0	0	0	0	0	0	0	0
AC_HYG_581	Kyanoviridae	0	0	0	0	0	0	0	0	0	0	0	71.8375	21.5136	0	0	0	0	0	0	0	0	10037.2	28.6146	17.719	4.87135	0	0	0	0	0	0	0	0	0	0	0	0	0	0	0	0	0	0	74.7258	0	0	0	0
AC_FZB_126	Casjensviridae	0	0	0	0	0	0	0	0	0	0	0	0	0	0	0	0	0	0	0	0	0	0	0	0	0	0	0	0	0	0	0	0	0	0	0	0	0	0	0	0	0	0	0	0	0	0	0	0
AC_FN_55	Peduoviridae	0	0	0	0	0	0	0	0	0	0	104.164	0	0	0	8.48489	18.7821	0	0	0	0	0	0	0	0	0	0	0	11.1099	2615.43	11.7823	17.0843	0	18.3936	0	0	0	0	0	0	0	0	0	0	0	0	0	8.75089	15.6114
AC_FZB_689	Drexlerviridae	0	0	0	0	0	0	0	2.55424	5.67374	0	13.7795	55.1962	0	46.1023	0.841826	193.8	0	1.64374	89.6044	0	9.87646	0	0	0	0	0	0	0	1.82739	0	0	47.6482	167.892	0	0	0	1.31319	0	0	0	0	0	24.6399	0	19.6365	5.30051	3.47287	2.21269
AC_SL_323	Mesyanzhinovviridae	0	0	0	0	0	0	0	3772.77	91.2746	118.582	0	46.7343	0	322.826	243.767	246.134	335.87	229.638	108.853	0	0	0	3.98901	21.6136	0	0	0	537.572	88.1926	439.455	129.165	34.5801	83.4378	0	2.84386	111.185	0	0	0	0	0	0	489.11	0	822.995	657.801	89.3165	94.4231
AC_HYG_206	Autographiviridae	0	0	0	0	0	0	0	0	0	0	0	0	0	0	0	0	0	0	0	0	0	0	3215.07	19.1167	5.2556	0	0	0	0	0	0	0	0	0	0	0	0	0	0	0	0	0	0	0	0	0	0	0
AC_BL_108	Unknown	0	0	0	0	0	0	0	0	0	0	0	0	0	0	659.322	0	0	197.399	0	0	0	0	0	0	0	0	0	0	0	0	53.1019	0	0	0	5.8458	0	0	0	0	0	0	0	569.414	0	0	7.90741	4.53328	11.5533
AC_BDH_128	Zierdtviridae	0	0	0	0	0	0	0	0	0	0	0	0	0	0	0	0	0	0	0	0	0	0	0	0	0	0	0	0	0	0	0	0	0	0	0	0	0	0	0	0	0	0	0	0	0	0	0	0
AC_BL_544	Unknown	0	0	0	0	0	0	0	0	0	0	0	0	0	0	0	0	0	0	0	0	0	0	0	0	0	0	0	0	0	0	0	0	0	0	0	0	0	0	0	0	0	0	85.871	0	240.203	10.6876	4.08479	4.1641
AC_SJ_207	Unknown	0	0	0	0	0	0	0	0	0	0	0	0	0	0	0	0	0	0	0	0	0	0	0	0	0	0	0	7.01848	0	0	0	0	0	0	0	0	0	0	0	0	0	0	0	0	0	0	0	0
AC_EM_253	Unknown	0	0	0	0	0	0	0	0	0	0	0	0	0	87.6538	10.4507	801.963	0	0	0	0	0	0	0	0	0	0	0	0	0	0	0	28.1676	120.827	0	0	0	0	0	0	0	0	0	0	0	113.761	0	0	0
AC_DH_66	Drexlerviridae	0	0	0	0	0	0	0	0	0	0	0	0	0	0	0	0	0.798172	0	0	0	0	0	0	0	0	0	0	0	0	0	0	0	0	0	6.75147	0	0	0	0.074976	0	0	0	1462.81	0	7.68092	114.773	0.566012	2.30801
AC_FZB_715	Unknown	0	0	0	0	0	0	0	0	0	0	0	0	0	0	0	0	0	0	0	0	0	0	0	0	0	0	0	0	0	0	0	0	0	0	0	0	0	0	0	0	0	0	0	0	0	0	0	0
AC_BL_595	Unknown	0	0	0	0	0	0	0	0	0	0	0	0	0	0	0	0	0	0	0	0	0	0	0	0	0	0	0	0	0	0	0	0	0	0	0	0	0	0	0	0	0	0	0	0	0	0	0	0
AC_LW_29	Unknown	0	0	0	0	0	0	0	0	0	0	0	0	0	0	0	0	0	0	0	0	0	0	0	0	0	0	0	0	0	0	0	0	0	0	0	0	0	0	0	0	0	0	0	0	0	0	0	0
AC_FZB_482	Unknown	0	0	0	0	0	0	0	0	0	0	0	0	0	0	0	0	0	0	0	0	0	0	0	0	0	0	0	0	0	0	0	0	0	0	0	0	0	0	0	0	0	0	0	0	0	0	0	0
AC_FZB_713	Autographiviridae	0	0	0	0	0	0	0	0	0	0	0	0	0	0	0	0	0	0	0	0	0	0	0	0	0	0	0	0	0	0	0	0	0	0	0	0	0	0	0	0	0	0	2.65999	0	0	0	0.632664	0
AC_FZB_717	Unknown	0	0	0	0	0	0	0	0	0	0	0	0	0	0	0	0	0	0	0	0	0	0	0	0	0	0	0	0	0	0	0	0	0	0	0	0	0	0	0	0	0	0	0	0	0	0	0	0
AC_FN_48	Unknown	0	0	0	0	0	0	0	0	3.08089	0	0	0	0	0	0	0	59.8342	0	0	0	0	0	0	0	0	0	0	0	2554.15	0	886.356	0	0	0	0	0	0	0	0	0	0	0	0	0	0	0	0	0
AC_SJC_188	Unknown	0	0	0	0	0	0	0	0	0	0	0	0	0	0	0	0	0	0	0	0	0	0	0	0	0	0	0	0	5.96106	0	0	0	0	0	0	0	0	0	0	0	0	0	0	0	0	0	0	0
AC_DH_100	Unknown	0	0	0	0	0	0	0	0	0	0	0	0	0	0	0	0	0	0	0	0	0	0	0	0	0	0	0	0	0	5.65135	0	0	0	0	0	0	0	0	0	0	0	0	752.226	0	0	22.8796	0	0
AC_SJC_139	Mesyanzhinovviridae	0	0	0	0	0	0	0	0	0	0	0	0	0	0	0	3.82038	0	0	3.99353	0	0	0	0	0	0	0	0	0	0	0	0	41.8655	3.74135	0	0	0	0	0	0	0	0	0	0	0	0	0	0	0
AC_XS_33	Unknown	0	0	0	0	0	0	0	0	0	0	0	0	0	0	0	0	0	0	0	0	0	0	0	0	0	0	0	0	0	0	0	0	0	0	0	0	0	0	0	0	0	0	0	0	0	0	0	0
AC_DB_420	Unknown	0	0	0	0	0	0	0	13.7148	3.86852	0	0	0	0	2242.21	46.4924	2372.77	0	0	41.8366	0	0	0	0	0	0	0	0	5.07301	0	0	0	3.48085	11.1985	0	0	0	0	0	0	0	0	0	0	0	21.0873	1.16166	0	0
AC_SJ_24	Peduoviridae	0	0	0	0	0	0	0	0	0	0	0	0	0	0	23.398	51.7936	0	0	90.2352	0	0	0	0	0	0	0	0	35.7429	0	0	15.704	52.5536	253.611	0	0	0	0	0	0	0	0	0	0	0	54.5785	0	0	0
AC_SJ_185	Orlajensenviridae	0	0	0	0	0	0	0	0	0	0	0	0	0	0	0	0	0	0	0	0	0	0	0	0	0	0	0	0	0	0	0	0	0	0	0	0	0	0	0	0	0	0	0	0	0	0	0	0
AC_SJC_44	Unknown	0	0	0	0	0	0	0	32.7213	2.692	0	0	0	0	0	0	0	0	0	0	0	0	0	0	0	0	0	0	0	0	0	0	0	0	0	0	0	0	0	0	0	0	0	0	0	0	0	0	0
AC_DB_249	Unknown	0	0	0	0	0	0	0	0	0	0	0	0	9129.67	0	0	0	0	0	0	0	0	0	0	0	0	0	0	0	0	0	0	0	0	0	0	0	0	0	0	0	0	0	0	0	0	0	0	0
AC_HYG_244	Unknown	0	0	0	0	0	402.99	19.8836	0	0	0	0	0	0	0	0	0	0	0	0	0	0	811.293	3205.15	1406.13	6.37649	73.6824	0	0	0	0	0	0	0	0	0	0	0	0	0	5.90111	0	0	0	0	0	0	0	0
AC_DB_118	Unknown	0	0	0	0	0	0	0	0	0	0	0	0	11366.2	0	0	0	0	0	0	0	0	0	0	0	0	0	0	0	0	0	0	0	0	0	0	0	0	0	0	0	0	0	0	0	0	0	0	0
AC_HYG_269	Unknown	0	0	0	0	0	0	0	0	0	0	0	0	0	0	0	0	0	0	0	0	0	4411.41	0	0	0	0	0	0	0	0	0	0	0	0	0	0	0	0	0	0	0	0	0	0	0	0	0	0
AC_FN_282	Unknown	0	0	0	0	0	0	0	0	0	0	0	0	0	0	0	0	0	0	0	0	0	0	0	0	0	0	0	1518.07	0	17.6432	12.7914	0	0	0	0	0	0	0	0	0	0	0	0	0	0	74.2857	16.3799	5.00938
AC_FZB_127	Unknown	0	0	0	0	0	0	0	0	0	0	0	0	0	0	0	0	0	0	0	0	0	0	0	0	0	0	0	0	0	0	0	0	0	0	0	0	0	0	0	0	0	0	0	0	0	0	0	0
AC_BL_4	Peduoviridae	0	0	0	0	0	0	0	0	0	0	0	0	0	0	0	0	0	0	0	0	0	0	0	0	0	0	0	0	0	0	0	0	0	0	0	0	0	0	0	0	0	0	0	0	0	0	0	0
AC_XS_8	Mesyanzhinovviridae	0	0	0	0	0	0	0	0	0	0	0	0	0	0	0	0	99.9484	0	0	0	0	0	0	0	0	0	0	2052.75	1100.19	83.5005	2373.96	0	0	0	0	39.4118	0	0	0	0	0	0	0	0	40.0757	0	0	0
AC_SJC_238	Unknown	0	0	0	0	0	0	0	0	0	0	0	0	0	0	0	0	0	0	0	0	0	0	0	0	0	0	0	0	0	0	0	0	0	0	0	0	0	0	0	0	0	0	0	0	0	0	0	0
AC_HYG_515	Unknown	0	0	0	0	0	0	0	0	0	0	0	0	0	0	0	0	0	0	0	0	0	0	1440.38	49.0326	0	0	0	0	0	0	0	0	0	0	0	0	0	0	0	0	0	0	0	0	0	0	0	0
AC_XS_188	Zierdtviridae	0	0	0	0	0	0	0	0	0	0	0	0	0	0	0	0	0	0	0	0	0	0	0	0	0	0	0	0	0	0	0	0	0	0	0	0	0	0	0	0	0	0	0	0	0	0	0	0
AC_BDH_359	Unknown	0	0	0	0	0	0	0	0	0	0	0	0	0	0	0	0	0	0	0	0	0	0	0	0	0	0	0	0	0	0	0	0	0	0	0	0	0	0	0	0	0	0	0	0	0	0	0	0
AC_SJ_243	Unknown	0	0	0	0	0	0	0	0	0	0	0	0	0	0	0	0	0	0	0	0	0	0	0	0	0	0	0	0	0	0	0	0	0	0	0	0	0	0	0	0	0	0	0	0	7.76202	0	0	0
AC_BDH_34	Unknown	0	0	0	0	0	0	0	0	0	0	0	0	0	0	0	0	0	0	0	0	0	0	0	0	0	0	0	0	0	0	0	0	0	0	0	0	0	0	0	0	0	0	0	0	0	0	0	0
AC_FN_349	Zobellviridae	0	0	0	0	0	0	0	0	0	0	0	0	0	0	0	0	0	0	0	0	0	0	0	0	0	0	0	0	2412.27	78.8455	0	0	0	0	0	0	0	0	0	0	0	0	0	0	0	0	0	0
AC_DB_278	Unknown	0	0	0	0	0	0	0	8.36405	266.3	0	0	0	0	1456.61	99.2382	756.651	0	21.5301	0	0	0	0	0	0	0	0	0	0	0	0	0	0	0	0	0	0	0	0	0	0	0	0	0	0	0	0	0	0
AC_SJC_248	Unknown	0	0	0	0	0	0	0	11.4054	1.40749	0	0	0	0	0	63.9027	0	0	0	0	0	0	0	0	0	0	0	0	0	0	0	0	0	0	0	0	0	0	0	0	0	0	0	0	0	8.76825	27.0494	0	0
AC_FN_92	Mesyanzhinovviridae	0	0	0	0	0	0	0	0	0	0	0	0	0	0	0	0	17.3958	0	0	0	0	0	0	0	0	0	0	3.13229	238.871	5389.7	0	0	0	0	0	0	0	0	0	0	0	0	0	0	0	0	0	0
AC_DH_213	Unknown	0	0	0	0	0	0	0	0	0	0	0	0	0	0	9.00759	0	0	219.851	0	0	0	0	0	0	0	0	0	0	0	0	0	0	0	0	0	0	0	0	0	0	0	0	795.829	0	0	62.7925	22.0637	14.2056
AC_FZB_545	Unknown	0	0	0	0	0	0	0	0	0	0	0	0	0	0	0	0	0	0	0	0	0	0	0	0	0	0	0	0	0	0	0	0	0	0	0	0	0	0	0	0	0	0	0	0	0	0	0	0
AC_SB_53	Unknown	0	0	0	0	0	0	0	0	0	0	0	0	0	0	0	0	0	0	0	0	0	0	0	0	0	0	0	0	0	0	0	0	0	0	0	0	0	0	0	0	0	0	0	0	0	0	0	0
AC_DH_245	Unknown	0	0	0	14.6458	0	0	0	0	0	0	0	0	0	0	0	0	0	0	0	0	0	0	0	0	0	0	0	0	0	0	0	0	0	0	0	0	0	0	216.107	0	0	0	1380.12	0	0	42.544	0	0
AC_BL_201	Unknown	0	0	0	0	0	0	0	0	0	0	0	21.3682	0	0	0	0	0	0	0	0	0	0	0	0	0	0	0	0	0	0	0	0	4.2389	0	0	0	0	0	0	0	0	0	0	0	0	0	0	0
AC_DB_89	Unknown	0	0	0	0	0	0	0	0	0.389623	0	0	0	0	2267.13	0	571.24	1552.72	44.6995	0	0	0	0	0	0	0	0	0	0	0	2069.16	24.0946	0	0	0	0	0	0	0	0	0	0	0	0	0	0	0.935981	0	0.273507
AC_XS_6	Peduoviridae	0	0	0	0	0	0	0	0	0	0	0	0	0	0	0	0	0	0	0	0	0	0	0	0	0	0	0	0	0	0	0	0	0	0	0	0	0	0	0	0	0	0	0	0	0	0	0	0
AC_BL_184	Unknown	0	0	0	0	0	0	0	0	0	0	0	0	0	0	0	0	0	0	0	0	0	0	0	0	0	0	0	0	0	0	0	0	0	0	0	0	0	0	0	0	0	0	0	0	0	0	0.835416	2.55492
AC_FZB_207	Peduoviridae	0	0	0	0	0	0	0	0	0	0	0	0	0	0	0	0	0	0	0	0	0	0	0	0	0	0	0	0	0	0	0	0	0	0	0	0	0	0	0	0	0	0	0	0	0	0	0	0
AC_DX_83	Casjensviridae	784.834	148.994	0	36.1384	0	0	0	0	0	0	0	0	0	0	0	0	0	0	0	0	0	0	0	0	0	0	0	0	0	0	0	0	0	0	0	14.6899	7604.35	0	0.787365	0	0	0	0	0	0	0	1.98133	5.55448
AC_FZB_145	Unknown	0	0	0	0	0	0	0	0	0	0	0	0	0	0	0	0	0	0	0	0	0	0	0	0	0	0	0	0	0	0	0	0	0	0	0	0	0	0	0	0	0	0	0	0	0	0	0	0
AC_XS_72	Unknown	0	0	0	0	0	0	0	19.7904	104.203	0	0	0	0	32.1804	4.34834	0	0	0	0	0	0	0	0	0	0	0	0	631.992	15593.4	5398.13	761.719	210.96	56.5581	0	0	0	0	0	0	0	0	0	0	0	10.143	19.5565	73.9968	54.8609
AC_FZB_421	Peduoviridae	0	0	0	0	0	0	0	0	0	0	0	0	0	2.97711	0	0	11.7013	0	0	0	0	0	0	0	0	0	0	10.5347	0	61.4471	186.297	0	0	0	0	1279.63	0	0	0	0	0	0	97.031	0	0	445.071	22.8189	33.8357
AC_SL_229	Unknown	0	0	0	0	0	0	0	21596.3	10348.1	0	49.1176	0	0	0	0	0	0	0	0	0	0	0	0	0	0	0	0	0	0	0	0	0	0	0	0	0	0	0	0	0	0	0	0	0	0	0	0	0
AC_FZB_512	Unknown	0	0	0	0	0	0	0	0	0	0	0	0	0	0	0	0	0	0	0	0	0	0	0	0	0	0	0	0	0	0	0	0	0	0	0	0	0	0	0	0	0	0	0	0	0	0	0	0
AC_BDH_135	Unknown	0	0	0	0	0	0	0	1.64064	4.04929	0	0	0	0	6.40268	0	19.151	6.29131	4.22322	0	0	0	0	0	0	0	0	0	12.7442	0	12.0137	0	0	0	0	0	0	0	0	0	0	0	0	2.93087	0	7.56777	9.72751	0.557673	0.568502
AC_SJC_458	Unknown	0	0	0	0	0	0	0	0	0	0	0	0	0	0	0	0	0	0	0	0	0	0	0	0	0	0	0	0	0	0	0	0	0	0	0	0	0	0	0	0	0	0	0	0	0	0	0	0
AC_DX_132	Unknown	0	0	0	0	0	0	0	0	0	0	0	38.1185	0	0	0	0	0	0	0	0	40.9242	0	0	0	0	0	0	0	0	0	0	0	0	0	1253.73	0	0	10.9437	0	0	0	0	0	0	0	0	0	0
AC_DH_394	Unknown	0	0	0	0	0	0	0	951.211	318.124	0	0	89.2738	0	102.779	42.8892	569.635	23.7627	35.8906	671.067	0	0	0	0	0	0	0	0	26.742	4.4334	28.3603	37.0103	5.5047	17.7096	0	0	87.4546	0	0	3.34821	0	0	0	1606.27	27.8589	195.324	1302.48	165.35	172.855
AC_FZB_185	Casjensviridae	0	0	0	0	0	0	0	0	0	0	0	0	0	0	0	0	0	0	0	0	0	0	0	0	0	0	0	0	0	0	0	0	0	0	0	0	0	0	0	0	0	0	0	0	0	0	0	0
AC_DB_221	Unknown	0	0	0	0	0	0	0	0	0	0	0	0	0	2122.22	67.8726	1295.84	0	0	0	0	0	0	0	0	0	0	0	0	0	0	0	0	0	0	0	0	0	0	0	0	0	0	0	0	0	0	0	0
AC_SJ_60	Unknown	0	0	0	0	0	0	0	0	33.8711	0	0	0	0	34.4872	0	24.2716	0	0	0	0	0	0	0	0	0	0	0	0	0	0	0	0	0	0	0	0	0	0	0	0	0	0	0	0	0	0	0	0
AC_BDH_235	Unknown	0	0	0	0	0	0	0	0	0	0	0	0	0	0	0	0	0	0	0	0	0	0	0	0	0	0	0	0	0	0	0	0	0	0	0	0	0	0	0	0	0	0	0	0	0	0	0	0
AC_HYG_394	Straboviridae	0	0	0	0	0	0	0	0	0	0	0	0	0	0	0	0	0	0	0	0	0	0	4184	843.282	0	361.832	318.047	0	0	0	0	0	0	0	0	0	0	0	0	0	0	0	0	0	0	0	0	0
AC_HYG_176	Unknown	0	0	0	0	0	0	0	0	0	0	0	0	0	0	0	0	0	0	0	0	0	0	7.3951	2299.94	0	0	0	0	0	0	0	0	0	0	0	0	0	0	0	0	0	0	0	0	0	0	0	0
AC_HYG_523	Drexlerviridae	0	0	0	0	0	0	0	0	0	0	0	0	0	0	0	0	0	0	0	0	0	655.764	61.5119	1016.53	0	0	0	0	0	0	0	0	0	0	0	0	0	0	0	0	0	0	0	0	0	0	0	0
AC_BDH_56	Orlajensenviridae	0	0	0	0	0	0	0	0	0	0	0	0	0	0	0	0	0	0.943103	0	5.66314	0	0	0	0	0	0	0	0	0	0	0	2.60366	2.09411	0	0	0	0	0	0	0	0	0	0	0	0	0	0	0
AC_EM_114	Peduoviridae	0	0	0	0	0	0	0	56.2363	6.00205	0	0	0	0	151.253	76.141	39.9186	198.162	719.885	0	0	0	0	0	0	0	0	0	13.1181	6.52431	0	2.01724	0	0	0	0	24.5144	0	0	0	0	0	0	1976.65	0	280.433	665.958	61.4791	26.3332
AC_DX_182	Unknown	0	0	0	0	0	0	0	0	0	0	0	0	0	0	0	0	0	0	0	0	0	0	0	0	0	0	0	0	0	0	0	0	0	0	782.544	0	0	0	0	0	0	0	0	0	0	0	2.4129	7.37926
AC_HYG_2	Casjensviridae	0	0	0	0	0	0	0	0	0	0	0	0	0	0	0	0	0	0	0	0	0	4370.01	234.967	9.01321	4.95585	0	0	0	0	0	0	0	0	0	0	0	0	0	0	0	0	0	0	0	0	0	0	0
AC_SJC_265	Unknown	0	0	0	0	0	0	0	0	0	0	0	0	0	0	0	0	0	0	0	23.9199	95.7394	0	0	0	0	0	0	0	0	0	0	49.4878	0	0	0	0	0	0	0	0	0	0	0	0	0	0	0	0
AC_SJC_88	Unknown	0	0	0	0	0	0	0	0	0	0	5.43612	0	0	0	0	0	0	0	0	0	0	0	0	0	0	0	0	0	0	0	0	0	0	0	0	0	0	0	0	0	0	0	0	0	0	0	0	0
AC_SJC_461	Unknown	0	0	0	0	0	0	0	0	0	0	0	0	0	0	0	0	0	0	0	0	0	0	0	0	0	0	0	15.4182	0	0	23.7094	0	0	0	0	72.0318	0	0	0	0	0	0	0	0	9.15565	10.5917	0	0
AC_FZB_52	Unknown	0	0	0	0	0	0	0	0	0	0	0	0	0	0	27.6948	0	0	185.405	0	0	46.4173	0	0	0	0	0	0	67.3455	0	32.9635	15.9325	0	0	0	0	84.7081	0	0	0	0	0	0	641.202	0	304.549	17.7938	97.9305	79.0338
AC_DBS_13	Unknown	0	6083.02	0	209.395	0	0	0	0	0	0	0	0	0	0	0	0	0	0	0	0	0	0	0	0	0	0	0	0	0	0	0	0	0	0	0	0	0	8.05917	0	0	0	0	0	0	0	0	0	0
AC_DB_75	Unknown	0	0	0	0	0	0	0	85.8888	4.57219	0	9.08529	0	0	617.792	3133.22	216.24	0	0	0	0	0	0	0	0	0	0	0	0	1.20486	0	0	0	2.40645	1.57477	0	0	0	0	0	0	0	0	6.017	0	19.4205	0.998513	0.286222	0
AC_DB_207	Unknown	0	0	0	0	0	0	0	0	0	0	0	0	0	2221.52	128.367	12450.2	0	0	0	0	0	0	0	0	0	0	0	0	0	0	0	0	0	0	0	0	0	0	0	0	0	0	0	0	0	0	0	0
AC_SL_192	Mesyanzhinovviridae	0	0	0	0	0	0	0	710.025	711.978	0	0	0	0	0	0	184.419	0	0	0	0	0	0	0	0	0	0	0	0	0	0	0	0	0	0	0	0	0	0	0	0	0	0	1.32817	0	0	0	0	0
AC_DBS_131	Unknown	0	54.4112	4308.68	8.79824	17.5096	0	0	0	0	0	0	0	0	0	0	0	0	0	0	0	0	0	0	0	0	0	0	0	0	0	0	0	0	0	0	9.65625	0	0	0	0	0	0	0	0	0	0	0	0
AC_DX_286	Unknown	0	0	0	0	0	0	0	0	0	0	0	0	0	0	0	0	0	0	0	0	0	0	0	0	0	0	0	0	0	0	0	0	0	0	6932.74	762.81	0	0	0	0	0	0	0	0	0	0	0	7.94574
AC_BL_367	Unknown	0	0	0	0	0	0	0	0	0	0	0	0	0	0	0	0	0	0	0	0	0	0	0	0	0	0	0	0	0	0	0	0	0	0	0	0	0	0	0	0	0	0	0	0	0	0	0	0
AC_BL_1	Schitoviridae	0	0	0	0	0	0	0	0	0	0	0	0	0	0	0	0	0	0	0	0	0	0	0	0	0	0	0	0	1.40291	0	0	0	0	0	0	0	0	0	0	0	0	0	0	0	0	0	0.999812	7.81407
AC_FZB_383	Unknown	0	0	0	0	0	0	0	0	0	0	0	0	0	0	0	0	0	0	0	0	0	0	0	0	0	0	0	0	0	0	0	0	0	0	0	0	0	0	0	0	0	0	0	0	0	0	0	0
AC_SJC_199	Unknown	0	0	0	0	0	0	0	0	0	0	0	0	0	0	0	0	0	0	0	0	0	0	0	0	0	0	0	0	0	0	0	0	0	0	0	0	0	0	0	0	0	0	0	0	0	0	0	0
AC_JG_102	Unknown	0	0	0	0	0	0	0	0	0	0	0	0	0	0	0	0	0	0	0	0	0	0	0	0	0	0	0	0	0	0	0	0	0	0	0	0	0	0	0	0	0	0	0	0	0	0	0	0
AC_HYG_509	Unknown	0	0	0	0	0	0	0	0	0	0	0	0	0	0	0	0	0	0	0	136.667	0	419.746	1217.7	3754.48	0	0	0	0	0	0	0	0	0	0	0	0	0	0	0	0	0	0	0	0	0	0	0	0
AC_FN_361	Unknown	0	0	0	0	0	0	0	12.7992	0	0	241.671	0	0	0	0	0	0	0	0	0	0	0	0	0	0	0	0	1038.41	0	0	0	170.546	274.338	0	0	0	0	0	0	0	0	0	0	0	39.3593	0	2.17531	0
AC_BL_387	Mesyanzhinovviridae	0	0	0	0	0	0	0	0	0	0	0	0	0	10.9213	0	10.8889	7.15423	0	0	0	0	0	0	0	0	0	0	12.8819	10.6781	0	34.6662	0	0	0	0	105.32	0	0	0	0	0	0	210.638	0	63.109	17.6988	13.9516	9.05071
AC_XS_332	Unknown	0	0	0	0	0	0	0	0	0	0	0	0	0	19.4257	0	43.578	0	0	0	0	0	0	0	0	0	0	0	0	0	0	0	159.183	241.834	0	0	0	0	0	0	0	0	0	0	0	0	23.6105	3.38395	5.1745
AC_SL_185	Unknown	0	0	0	0	0	0	0	161.858	10816.3	0	0	0	0	14.0369	0	0	0	0	0	0	0	0	0	0	0	0	0	0	0	0	0	0	0	0	0	0	0	0	0	0	0	0	0	0	0	0	0	0
AC_DB_364	Unknown	0	0	0	0	0	0	0	0	0	0	0	0	6684.06	0	0	0	0	0	0	0	0	0	0	0	0	0	0	0	0	0	0	0	0	0	0	0	0	0	0	0	0	0	0	0	0	0	0	0
AC_BL_162	Unknown	0	0	0	0	0	0	0	1.65899	0	0	0	0	0	0	0	2.42064	0	0	0	0	0	0	0	0	0	0	0	0.715925	0	0	0	0	0	0	0	0	0	0	0	0	0	0	0	0	0	0	0	0
AC_FN_362	Peduoviridae	0	0	0	0	0	0	0	0	0	0	0	0	0	0	0	0	0	0	0	0	0	0	0	0	0	0	0	0	2227.68	70.3722	0	0	0	0	0	0	0	0	0	0	0	0	0	0	0	0	0	0
AC_FZB_2	Kyanoviridae	0	0	0	0	0	0	0	0	0	0	0	0	0	0	0	0	0	0	0	0	0	0	0	0	0	0	0	0	9.14039	0	20.3479	0	0	0	0	0	0	0	0	0	0	0	0	0	0	0	0	0
AC_DX_257	Unknown	0	0	0	0	0	0	0	0	0	0	0	0	0	0	0	0	0	0	0	0	0	0	0	0	0	0	0	0	0	0	0	0	0	0	1156.48	0	0	0	0	0	0	0	0	0	0	0	0	0
AC_SJC_474	Unknown	0	0	0	0	0	0	0	0	0	0	0	0	0	0	0	0	0	0	0	0	0	0	0	0	0	0	0	0	0	0	0	0	0	0	0	0	0	0	0	0	0	0	0	0	0	0	0	0
AC_BDH_94	Mesyanzhinovviridae	0	0	0	0	0	0	0	0	0	0	4.27732	0	0	0	0	0	0	0	0	0	0	0	0	0	0	0	0	0	4.53793	0	0	5.63448	2.26589	0	0	0	0	0	0	0	0	0	0	0	2.43816	0	0	0
AC_DH_376	Unknown	0	0	0	0	0	0	0	0	0	0	108.028	0	0	0	0	0	0	0	0	0	0	0	0	0	0	0	0	0	0	0	0	23.7175	0	0	0	0	0	0	0	0	0	0	989.706	0	41.0523	724.242	52.1842	13.8776
AC_DB_262	Unknown	0	0	0	0	0	0	0	0	0	0	0	0	0	0	3249.83	0	0	19.7681	0	0	0	0	0	0	0	0	0	0	0	0	0	0	0	0	0	0	0	0	0	0	0	0	0	0	0	0	0	0
AC_FZB_488	Unknown	0	0	0	0	0	0	0	49.0859	0	0	0	0	0	0	0	0	0	0	0	0	0	0	0	0	0	0	0	0	0	7.48822	0	0	0	0	0	57.7285	0	0	10666.9	0	0	0	638.662	36.7792	264.154	33.954	2.78082	9.92185
AC_DB_244	Unknown	0	0	0	0	0	0	0	0	0	0	0	0	0	0	1366.5	0	0	0	0	0	0	0	0	0	0	0	0	0	0	0	0	0	0	0	0	0	0	0	0	0	0	0	0	0	0	0	0	2.48136
AC_EM_316	Kyanoviridae	0	0	0	0	0	0	0	0	0	0	0	0	0	0	0	0	0	0	0	0	0	0	0	0	0	0	0	0	0	0	0	0	0	0	0	0	0	0	0	0	0	0	0	0	0	0	0	0
AC_SJ_256	Unknown	0	0	0	0	0	0	0	0	0	0	0	0	0	0	45.1687	0	0	0	69.6779	0	0	0	0	0	0	0	0	39.4286	0	125.444	0	963.795	1436.12	0	0	0	0	0	0	0	0	0	0	0	61.4607	0	0	3.95745
AC_FN_377	Casjensviridae	0	0	0	0	0	0	0	0	2.79075	0	0	0	0	0	0	0	54.1992	0	0	0	0	0	0	0	0	0	0	1373.6	0	10.3497	15.0072	0	0	0	0	0	0	0	0	0	0	0	0	0	0	36.8728	1.92173	3.91809
AC_JG_25	Unknown	0	0	0	0	0	0	0	0	0	0	0	0	0	0	0	0	0	0	0	0	0	0	0	0	0	0	0	0	0	0	0	0	0	0	0	0	0	0	0	0	0	0	0	0	0	0	0	0
AC_SJC_148	Unknown	0	0	0	0	0	0	0	34.6094	22.2834	0	0	0	0	0	0	0	0	0	0	0	0	0	0	0	0	0	0	0	0	0	1.99714	0	0	0	0	0	0	0	0	0	0	0	0	0	0	2.67655	0	0
AC_BL_112	Mesyanzhinovviridae	0	0	0	0	0	0	0	0	0	0	0	0	0	0	0	0	0	0	0	0	0	0	0	0	0	0	0	0	0	0	0	0	0	0	0	0	0	0	0	0	0	0	1.31563	0	0	0	0	0
AC_DX_356	Unknown	37.1425	32.7097	17.9252	60.825	0	0	0	109.412	2.84253	0	15.5329	41.4797	0	78.6551	5.69366	25.2069	1153.78	37.0579	0	0	0	0	0	0	0	78.006	0	4.97011	12.3595	15.8126	15.2856	0	0	0	1408.45	3337.83	65.1325	10979.8	78.822	0	2.64653	0	90.5267	77.6655	13.2811	46.0927	64.5938	21.9494
AC_XS_206	Unknown	0	0	0	0	0	0	0	0	0	0	0	0	0	0	0	0	0	0	0	0	0	0	0	0	0	0	0	40.1125	0	31.905	254.443	0	0	0	0	0	0	0	0	0	0	0	1.03781	0	0	0	0	0
AC_DBS_122	Unknown	575.015	4811.33	0	0	0	0	0	0	0	0	0	0	0	0	0	0	0	0	0	0	0	0	0	0	0	0	0	0	0	0	0	0	0	0	0	0	0	0	0	0	0	0	0	0	0	0	0	0
AC_SJ_120	Unknown	0	0	0	0	0	0	0	0	0	0	0	0	0	0	0	0	0	0	0	0	0	0	0	0	0	0	0	0	0	0	0	0	0	0	0	0	0	0	0	0	0	0	0	0	0	0	0	0
AC_FZB_619	Unknown	0	0	0	0	0	0	0	0	0	0	0	0	0	0	0	0	0	0	0	0	0	0	0	0	0	0	0	0	0	0	0	0	0	0	0	0	0	0	0	0	0	0	0	0	0	0	0	0
AC_SJ_42	Unknown	0	0	0	0	0	0	0	0	0	0	0	0	0	0	0	0	0	0	0	0	0	0	0	0	0	0	0	0	0	0	0	0	0	0	0	0	0	0	0	0	0	0	0	0	0	0	0	0
AC_SB_74	Peduoviridae	0	0	0	0	0	0	0	0	0	0	0	0	0	0	0	0	0	0	0	0	0	0	0	0	0	0	0	0	0	0	0	0	0	0	0	0	0	0	0	0	0	0	0	0	0	0	0.971746	0.990615
AC_DX_67	Unknown	0	0	0	0	28.9818	10.7967	0	0	0	0	0	0	0	0	0	0	0	0	0	0	5.10893	0	0	0	0	0	0	0	0	0	0	0	0	0	908.391	460.843	141.971	1064.72	0	0	0.607236	0	0	11.88	0	0	0	0.457835
AC_DX_84	Unknown	0	0	0	0	0	0	0	0	0	0	0	0	0	0	0	0	0	0	0	0	0	0	0	0	0	0	0	0	0	0	0	0	0	0	3949.07	0	0	0	0	0	0	0	0	0	0	0	0	0
AC_DBS_125	Unknown	137.002	1473.22	4356.83	8.21441	0	0	0	0	0	0	0	0	0	0	0	0	0	0	0	0	0	0	0	0	0	0	0	0	0	0	0	0	0	0	0	81.1393	441.406	0	0	0	0	0	0	201.034	0	0	0	0
AC_FZB_16	Unknown	0	0	0	0	0	0	0	0	0	0	41.3402	0	0	0	0	0	14.6926	0	0	0	0	0	0	0	0	0	0	0	0	0	0	0	0	0	0	0	0	0	0	0	0	0	0	0	0	4.54347	0	0
AC_DB_314	Unknown	0	0	0	0	0	0	0	48.2161	0	0	0	0	0	1679.38	108.059	196.987	18.4892	7359.98	0	0	0	0	0	0	0	0	0	0	0	0	0	0	0	0	0	0	0	0	0	0	0	0	0	0	0	0	0	0
AC_FZB_5	Unknown	0	0	0	0	0	0	0	0	0	0	0	0	0	0	0	0	0	0	0	0	0	0	0	0	0	0	0	0	0	0	0	0	0	0	0	0	0	0	0	0	0	0	0	0	4.48468	0	0	0
AC_HYG_6	Unknown	0	0	0	0	0	0	0	0	0	0	0	0	0	0	0	0	0	0	0	0	0	0	2861.74	0	0	0	0	0	0	0	0	0	0	0	0	0	0	0	0	0	0	0	0	0	0	0	0	0
AC_EM_185	Unknown	0	0	0	0	0	0	0	0	0	0	0	0	0	0	0	0	0	0	0	0	0	0	0	0	0	0	0	0	0	0	0	0	0	0	0	0	0	0	0	0	0	0	0	0	0	0	0	0
AC_EM_220	Unknown	0	0	0	0	0	0	0	0	0	0	0	0	0	0	0	0	0	0	0	0	0	0	0	0	0	0	0	0	0	0	0	0	0	0	0	0	0	0	0	0	0	0	0	0	0	0	0	0
AC_DX_258	Mesyanzhinovviridae	0	0	0	0	37.9822	0	0	0	0	0	0	0	0	0	0	0	0	0	0	0	0	0	0	0	0	0	0	0	0	0	0	0	0	0	867.54	0	0	0	0	0	0	0	0	0	0	0	0	0
AC_FZB_279	Unknown	0	0	0	0	0	0	0	0	0	0	0	0	0	0	0	0	0	0	0	0	0	0	0	0	0	0	0	0	0	0	0	0	0	0	0	0	0	0	0	0	0	0	0	0	0	0	0	0
AC_LW_15	Unknown	0	0	0	0	0	0	0	0	0	0	0	0	0	0	0	0	0	0	0	0	0	0	0	0	0	0	0	0	0	0	0	0	0	0	0	0	0	0	0	0	0	0	0	0	0	0	0	0
AC_BL_410	Zobellviridae	0	0	0	0	0	0	0	0	0	0	0	0	0	0	0	0	328.503	0	0	0	0	0	0	0	0	0	0	0	0	0	0	0	0	0	0	0	0	0	0	0	0	0	0	0	0	0	0	0
AC_HYG_189	Unknown	0	0	0	0	0	0	0	0	0	0	0	0	0	0	0	0	0	0	0	0	0	2464.41	1367.49	175.744	0	11.0282	0	0	0	0	0	0	0	0	0	0	0	0	0	0	0	0	0	0	0	0	0	0
AC_FN_210	Unknown	0	0	0	0	0	0	0	103.418	61.6114	0	0	0	0	38.2718	18.8052	0	75.2122	22.9493	0	0	0	0	0	0	0	0	0	38409	56.1293	58.7548	2693.1	0	0	0	0	43.1386	0	0	0	0	0	0	5.0965	0	0	4.22879	544.265	221.192
AC_FZB_152	Unknown	0	0	0	0	0	0	0	0	0	0	0	0	0	0	0	0	0	0	0	0	0	0	0	0	0	0	30.8502	0	0	0	0	0	0	0	0	0	0	0	0	0	0	0	0	0	0	0	0	0.828729
AC_FZB_670	Unknown	0	0	0	0	0	1.19206	0	0	0	0	0	0	0	0	0	0	0	0	0	0	0	182.454	159.831	0	0	0	0	0	0	0	0	0	0	0	0	0	0	0	0	0	0	0	0	0	0	0	0	0
AC_FZB_660	Unknown	0	0	0	0	0	0	0	19.7365	12.9898	160.324	106.474	94.7774	0	6.41856	0	0	0	0	0	0	0	0	0	0	0	0	0	0	0	0	0	0	0	0	0	0	0	0	0	0	0	0	0	0	0	0	0	0
AC_DX_135	Unknown	0	0	0	0	0	0	0	2.74181	0	0	0	0	0	0	0	0	5.25696	0	0	0	0	0	0	0	8.03547	0	0	0	0	0	0	0	0	0	294.442	0	0	1890.03	2.96286	0	0	15.1776	0	86.2841	0	0	0	1.90014
AC_SJC_305	Unknown	0	0	0	0	0	0	0	14.3782	39.0358	0	0	0	0	0	0	0	0	0	0	0	0	0	0	0	0	0	0	52.7411	61.7199	203.99	0	0	0	0	0	0	0	0	0	0	0	0	0	0	0	23.4437	0	0
AC_DH_328	Peduoviridae	0	0	0	0	0	0	0	0	0	0	0	0	0	0	0	0	10.7993	14.4986	0	0	0	0	0	0	0	0	0	77.7805	0	0	0	0	0	0	0	11.3557	0	0	0	0	0	0	786.84	0	112.583	303.896	352.274	175.654
AC_EM_31	Peduoviridae	0	0	0	0	0	0	0	0	0	0	0	0	0	0	0	0	0	0	0	0	0	0	0	0	0	0	0	0	0	0	0	0	0	0	0	0	0	0	0	0	0	0	0	0	0	0	0	0
AC_FN_256	Unknown	0	0	0	0	0	0	0	0	42.2799	0	0	0	0	0	0	24.9952	0	0	0	0	0	0	0	0	0	0	0	0	85.7898	4460.92	0	15.2172	0	0	0	0	0	0	0	0	0	0	0	0	0	5.0784	0	0
AC_HYG_83	Unknown	0	0	0	0	0	0	0	0	0	0	0	0	0	0	0	0	0	0	0	0	0	784.235	1120.44	3506.58	1.69874	0	0	0	0	0	0	0	0	4.33602	0	0	0	0	0	0	0	1.60431	0	0	0	0	0	0
AC_XS_150	Mesyanzhinovviridae	0	0	0	0	0	0	0	0	0	0	0	0	0	0	0	0	0	0	0	0	0	0	0	0	0	0	0	0	0	0	0	0	0	0	0	0	0	0	0	0	0	0	0	0	0	0	0	0
AC_SL_251	Unknown	0	0	0	0	0	0	0	1709.54	10.076	0	0	0	0	0	0	0	68.4902	0	0	0	0	0	0	0	0	0	0	0	0	0	0	0	0	0	0	0	0	0	0	0	0	0	0	0	0	0	0	22.9877
AC_LW_3	Unknown	0	0	0	0	0	0	0	0	0	0	0	0	0	0	0	0	0	0	0	0	0	0	0	0	0	0	0	0	0	0	0	0	0	0	1.42919	0	0	0	0	0	0	0	0	0	0	0	0	0
AC_SJC_17	Unknown	0	0	0	0	0	0	0	902.449	113.737	0	41.434	0	0	419.625	212.63	212.925	0	14.8278	0	0	0	0	0	0	0	0	0	540.253	21.9793	21.0901	5.09679	68.2259	21.9495	0	0	0	0	0	0	0	0	0	0	0	0	0	0	0
AC_DH_89	Unknown	0	0	0	0	0	0	0	5.02725	67.6227	0	0	0	0	0	0	11.003	0	0	0	0	0	0	0	0	0	0	0	2.16948	1.79833	0	0	0	0	0	0	0	0	0	0	0	0	0	0.898079	0	8123.94	77.4983	0	1.74201
AC_BL_604	Unknown	0	0	0	0	0	0	0	0	0	0	0	0	0	0	0	0	0	0	0	0	0	0	0	0	0	0	0	0	0	7.88785	0	0	0	0	0	0	0	0	0	0	0	0	6.15786	0	0	2.55472	0	0
AC_BL_432	Autographiviridae	0	0	0	0	0	0	0	0	2.12071	0	0	0	0	0	0	0	0	0	0	0	0	0	0	0	0	0	0	148.32	0	23.5944	22.808	0	0	0	0	0	0	0	0	0	0	0	138.147	0	13.2114	5.09452	37.9687	55.0816
AC_DBS_3	Unknown	0	166.592	9614.37	0	0	0	0	42.7705	0	0	0	0	0	0	0	0	0	0	0	0	0	0	0	0	0	0	0	0	0	0	0	0	0	0	0	0	0	0	0	0	0	0	0	0	0	0	0	0
AC_XS_413	Autographiviridae	0	0	0	0	0	0	0	0	0	0	0	0	0	0	0	0	0	0	0	0	0	0	0	0	0	0	0	0	0	0	0	0	0	0	0	0	0	0	0	0	0	0	0	0	0	0	0	0
AC_BL_359	Unknown	0	0	0	0	0	0	0	3.45788	0	0	0	0	0	0	0	0	0	0	0	0	0	0	0	0	0	0	0	56.7046	0	0	0	0	0	0	0	0	0	0	0	0	0	0	14.8253	0	0	8.20082	0	3.59459
AC_SJ_127	Zierdtviridae	0	0	0	0	0	0	0	9.22006	40.0508	0	0	0	0	0	0	0	0	0	0	0	0	0	0	0	0	0	0	3.18309	802.113	752.785	34.2637	6.55222	0	0	0	0	0	0	0	0	0	0	0	0	0	0	0.626801	3.19487
AC_HYG_211	Unknown	0	0	0	0	0	0	0	0	0	0	0	0	0	0	0	0	0	0	0	0	0	4550.38	218.312	222.091	0	0	0	0	0	0	0	0	0	0	0	0	0	0	0	0	0	0	0	0	0	0	0	0
AC_SJ_77	Mesyanzhinovviridae	0	0	0	0	0	0	0	0	0	0	0	0	0	0	0	19.0834	0	0	0	0	0	0	0	0	0	0	0	0	0	8.37992	0	0	0	0	0	0	0	0	0	0	0	0	0	0	0	0	0	0
AC_BL_154	Unknown	0	0	0	0	0	0	0	0	0.373216	9.21266	0	0	0	0	0	0	0	0	0	0	0	0	0	0	0	0	0	0	0	0	0	0	12.9645	0	0	0	0	0	0	0	0	0	0	0	2.32503	0	0	0.78597
AC_EM_151	Orlajensenviridae	0	0	0	0	0	0	0	0	0	32.2959	0	0	0	23.2734	0	0	0	0	0	20.4846	0	0	0	0	0	0	0	0	0	0	0	0	0	0	0	0	0	0	0	0	0	0	0	0	8.15063	0	0	0
AC_EM_106	Unknown	0	0	0	0	0	0	0	0	0	0	0	0	0	0	0	0	0	0	0	0	0	0	0	0	0	0	0	0	0	0	0	0	0	0	0	0	0	0	0	0	0	0	0	0	0	0	0	0
AC_SJ_174	Mesyanzhinovviridae	0	0	0	0	0	0	0	0	0	0	0	0	0	0	0	0	0	0	0	0	0	0	0	0	0	0	0	0	0	0	0	0	0	0	0	0	0	0	0	0	0	0	0	0	0	0	0	0
AC_BL_74	Unknown	0	0	0	0	0	0	0	0	0	0	0	0	0	0	0	0	0	0	0	0	0	0	0	0	0	0	0	0	0	0	0	0	0	0	0	0	0	0	0	0	0	0	0	0	0	0	0	0
AC_XS_375	Unknown	0	0	0	0	0	0	0	0	0	0	0	0	0	0	0	0	0	0	0	0	0	0	0	0	0	0	0	0	0	0	0	0	0	0	0	0	0	0	0	0	0	0	0	0	0	0	9.91264	10.1051
AC_BL_11	Peduoviridae	0	0	0	0	0	0	0	575.06	9.5684	0	0	0	0	0	0	0	0	0	0	0	0	0	0	0	0	0	0	5.57672	0	0	0	0	0	0	0	0	0	0	0	0	0	0	0	0	0	0	8.78515	6.71682
AC_SJ_166	Unknown	0	0	0	0	0	0	0	0	0	0	0	0	0	0	0	159.109	0	0	110.881	0	0	0	0	0	0	0	0	0	0	0	0	161.444	2700.85	0	0	0	0	0	0	0	0	0	0	0	232.867	0	0	0
AC_DX_104	Unknown	0	0	0	0	0	0	0	0	0	0	0	0	0	0	0	0	0	0	0	0	0	0	0	0	0	0	0	0	0	0	0	0	0	0	3090.31	0	0	13.7755	0	0	0	0	0	0	0	0	0	1.38492
AC_HYG_501	Unknown	0	0	0	0	0	0	0	0	0	0	0	0	0	0	0	0	0	0	0	0	0	777.793	216.036	1132.78	0	0	0	0	0	0	0	0	0	0	0	0	0	0	0	0	0	0	0	0	0	0	0	0
AC_EM_250	Unknown	0	0	0	0	0	0	0	0	0	0	0	0	0	40.5645	0	0	0	26.7564	0	0	0	0	0	0	0	0	0	0	0	0	0	0	0	0	0	0	0	0	0	0	0	0	0	0	0	0	0	0
AC_DX_274	Unknown	0	0	0	5.07945	262.827	0	33.6931	0	0	0	0	0	0	0	0	0	0	0	0	0	0	0	0	0	0	0	0	0	0	0	0	0	0	0	509.049	691.275	108.042	945.425	0	0	5.08323	15.3066	0	0	0	0	0	0
AC_DB_194	Mesyanzhinovviridae	0	0	0	0	0	0	0	0	13.8289	0	0	0	0	0	2214.13	0	0	0	17.092	0	0	0	0	0	0	0	0	2.41796	0	0	37.1823	19.909	0	0	0	0	0	0	0	0	0	0	0	0	8.61503	0	0	3.88305
AC_HYG_520	Unknown	0	0	0	0	0	0	0	0	0	0	0	0	0	0	0	0	0	0	0	0	0	160.2	547.735	4154.89	0	0	0	0	0	0	0	0	0	0	0	0	0	0	0	0	0	0	0	0	0	0	0	0
AC_FZB_297	Unknown	0	0	0	0	0	0	0	0	0	0	0	0	0	0	0	0	0	0	0	0	0	0	0	0	0	0	0	0	0	0	0	0	0	0	0	0	0	0	0	0	0	0	0	0	0	0	0	0
AC_SL_97	Unknown	0	0	0	0	0	0	0	169.613	2340.97	0	0	0	0	0	0.887317	0	0	0	0	0	0	0	0	0	0	0	0	0	0	0	0	0	0	0	0	0	0	0	0	0	0	0	0	0	0	0	0	0
AC_SJC_402	Unknown	0	0	0	0	0	0	0	0	0	0	0	0	0	0	0	0	0	0	0	0	0	0	0	0	0	0	0	0	0	0	0	0	0	0	0	0	0	0	0	0	0	0	0	0	0	0	0	0
AC_FZB_323	Unknown	0	0	0	0	0	0	0	3.92259	24.2035	0	0	0	0	21.0486	9.04963	211.769	18.8023	22.7188	0	0	0	0	0	0	0	0	0	1.69277	0	0	0	0	0	0	0	27.6794	0	0	0	0	0	0	8.40887	0	75.3903	25.5831	24.6667	1.35922
AC_LW_8	Unknown	0	0	0	0	0	0	0	0	0	0	0	0	0	0	0	0	0	0	0	0	0	0	0	0	0	0	0	0	0	0	0	0	0	0	0	0	0	0	0	0	0	0	0	0	0	0	0	0
AC_HYG_580	Unknown	0	0	0	0	0	0	0	0	0	0	0	0	0	0	0	0	0	0	0	0	0	2565.83	335.552	385.48	0	0	0	0	0	0	0	0	0	0	0	0	0	0	0	0	0	0	0	0	0	0	0	0
AC_SL_315	Unknown	0	0	0	0	0	0	0	1406.73	284.37	0	0	0	0	0	0	0	0	0	0	0	0	0	0	0	0	0	0	0	0	0	0	0	0	0	0	0	0	0	0	0	0	0	0	0	0	0	0	0
AC_DBS_134	Unknown	9390.37	1329.74	0	22.2126	0	0	0	0	0	0	0	0	0	0	0	0	0	0	0	0	0	0	0	0	0	0	0	0	0	0	0	0	0	0	0	0	1695.92	0	0	0	0	0	0	0	0	0	0	3.35201
AC_SJC_520	Unknown	0	0	0	0	0	0	0	13.4801	13.3082	0	0	0	0	39.4552	0	0	0	0	0	0	0	0	0	0	0	0	0	0	0	0	0	0	0	0	0	0	0	0	0	0	0	0	4.81624	0	0	0	0	0
AC_LW_40	Unknown	60.4749	31.9545	0	0	0	0	0	0	0	0	0	0	0	0	0	0	0	0	0	0	0	0	0	0	0	0	0	0	0	0	0	0	0	0	0	0	0	0	0	0	0	0	0	0	0	0	0	0
AC_BL_524	Unknown	0	0	0	0	0	0	0	0	0	0	0	0	0	0	0	0	0	0	0	0	0	0	0	0	0	0	0	0	0	0	0	0	0	0	0	0	0	0	0	0	0	0	0	0	0	0	0	0
AC_FZB_22	Unknown	0	0	0	0	0	0	0	26.0586	0	0	187.44	0	0	0	0	0	0	0	0	0	0	0	0	0	0	0	0	0	0	0	0	0	0	0	0	0	0	0	0	0	0	0	0	0	0	0	0	0
AC_DH_171	Unknown	0	0	0	0	0	0	0	0	0	0	0	0	0	0	0	0	0	0	0	0	0	0	0	0	0	0	0	0	0	0	0	0	0	0	0	0	0	0	0	0	0	0	1718.46	0	135.694	295.968	0	0
AC_DB_61	Peduoviridae	0	0	0	0	0	0	0	0	0	0	0	0	0	12.6453	3366.1	37.8232	0	266.908	0	0	0	0	0	0	0	0	0	0	0	0	0	0	0	0	0	836.194	0	17.8691	0	0	0	0	0	0	0	0	0	0
AC_BDH_342	Unknown	0	0	0	0	0	0	0	187.519	83.3071	0	0	0	0	0	12.3605	519.86	0	12.0674	1272.75	72.4625	0	0	0	0	0	0	0	48.5536	26.8314	205.967	62.2196	33.315	13.3975	0	0	841.184	0	0	0	0	0	0	1.67494	0	324.362	5.55908	28.6829	38.9865
AC_BL_606	Zierdtviridae	0	0	0	0	0	0	0	3.29214	0	0	0	0	0	1.60597	1.08502	0	0	0	0	0	0	0	0	0	162.816	1126.05	403.428	0	0	0	0	0	0	0	0	0	0	0	0	0	0	0	0.294057	0	0	0.487985	0	0.570384
AC_FN_228	Autographiviridae	0	0	0	0	0	0	0	0	3.7805	0	0	0	0	0	0	0	0	0	0	0	0	0	0	0	0	0	0	0	3419.06	0	116.894	0	0	0	0	0	0	0	0	0	0	0	0	0	0	0	0	1.32692
AC_DH_289	Unknown	0	0	0	0	0	0	0	58.5435	0	0	0	0	0	52.3575	45.021	768.792	0	0	0	0	0	0	0	0	0	0	0	8.42137	0	0	0	0	195.194	0	0	19.6718	0	0	0	0	0	0	0	0	5160.82	17.3555	0	3.38101
AC_BL_141	Unknown	0	0	0	0	0	0	0	0	0.551059	0	0	0	0	0	0	0	9.63192	0	0	0	0	0	0	0	0	0	0	144.527	5.59074	1.02182	1.48165	0	0	0	41.8376	4.50142	0	2.30864	0.603181	0	0	0	20.1423	0	1.71647	10.5904	36.9976	108.893
AC_BL_130	Mesyanzhinovviridae	0	0	0	0	0	0	0	0	0.513585	0	0	0	0	0	0	0	0	0	1.58693	0	0	0	0	0	0	0	0	0.897992	1.48873	0.952336	1.38089	0	0	0	0	0	0	0	0	0	0	0	0	0	0	0	0	1.80263
AC_BDH_132	Unknown	0	0	0	0	0	0	0	0	0	0	0	0	0	0	0	0	0	0	0	0	0	0	0	0	0	0	0	0	0	0	0	0	0	0	0	0	0	0	0	0	0	0	0	0	0	0	0	0
AC_SJ_176	Unknown	0	0	0	0	0	0	0	0	32.5474	0	0	0	0	0	0	0	0	0	0	0	0	0	0	0	0	0	0	0	0	0	0	0	0	0	0	0	0	0	0	0	0	0	0	0	0	0	0	0
AC_DB_334	Kyanoviridae	0	0	0	0	0	0	0	0	0	0	0	0	8623.19	0	0	0	0	0	0	0	0	0	0	0	0	0	0	0	0	0	0	0	0	0	0	0	0	0	0	0	0	0	0	0	0	0	0	0
AC_BL_165	Unknown	0	0	0	0	0	0	0	0	0	0	0	0	0	0	1.21865	0	0	0	0	0	0	0	0	0	0	0	0	0	0	0	0	0	0	0	0	0	0	0	0	0	0	0	0	0	0	0	0	0
AC_SJC_33	Mesyanzhinovviridae	0	0	0	0	0	0	0	576.648	827.627	0	0	69.8102	0	132.376	44.7179	707.052	27.8729	49.8947	1138.21	0	0	0	0	0	0	0	0	12.547	69.3366	97.5796	0	103.309	0	0	0	0	0	0	0	0	0	0	114.267	0	74.5069	31.6042	16.4714	52.0528
AC_BL_414	Unknown	0	0	0	0	0	0	0	0	0	0	0	0	0	0	333.049	0	410.753	166.478	0	0	0	0	0	0	0	0	0	45.353	0	0	0	0	0	0	8.85881	0	0	5.57276	0	0	0	0	12.9976	0	12.43	0	175.867	268.923
AC_EM_91	Unknown	0	0	0	0	0	0	0	2.91239	0	0	0	0	0	29.3615	5.75919	2.833	0	6.24739	0	0	0	0	0	0	0	0	0	0	1.38908	0	0	0	0	0	0	52.8456	0	0	0	0	0	0	0	0	0	0	0	0
AC_DH_48	Zierdtviridae	0	0	0	0	0	0	0	0	0	0	0	0	0	0	0	0	0	0	0	0	0	0	0	0	0	0	0	0	0	0	0	0	0	0	0	0	0	0	0	0	0	0	0	0	2520.55	0	0	0
AC_DB_181	Unknown	0	0	0	0	0	0	0	0	0	0	0	0	0	1815.34	14.5624	164.758	0	0	0	0	0	0	0	0	0	0	0	57.2031	0	17.9748	0	0	0	0	0	0	0	0	0	0	0	0	0	0	7.54855	1.45542	0	0
AC_XS_122	Unknown	0	0	0	0	0	0	0	5.7459	0	0	0	0	0	0	40.1471	0	0	0	0	0	0	0	0	0	0	0	0	0	0	0	0	0	0	0	0	0	0	0	0	0	0	0	0	0	0	0	0	0
AC_HYG_98	Unknown	0	0	0	0	0	0	0	0	0	0	0	0	0	0	0	0	0	0	0	0	0	16515.4	12856	127.794	0	0	0	0	0	0	0	0	0	0	0	0	0	0	0	0	0	0	0	6.73674	0	0	0	0
AC_BDH_86	Unknown	0	0	0	0	0	0	0	0	0	0	0	0	0	0.687416	0	0	0	0	0	0	0	0	0	0	0	0	0	8.51363	2.01632	12.8983	1.87027	0	0	0	0	0	0	0	0	0	0	0	0	0	0	0	0	0
AC_BL_263	Unknown	0	0	0	0	0	0	0	2.24624	0	0	0	0	0	0	2.96126	0	8.61358	0	0	0	0	0	0	0	0	0	0	0	0	0	5.96251	0	0	0	0	0	0	0	0	0	0	0	0	0	0	0	0.763524	8.56185
AC_XS_301	Unknown	0	0	0	0	0	0	0	0	0	0	0	0	0	0	0	0	0	0	0	0	0	0	0	0	0	0	0	30.9453	0	0	0	0	0	0	0	0	0	0	0	0	0	0	0	0	6.891	0	0	0
AC_SB_46	Unknown	0	0	0	0	0	0	0	0	0	0	0	0	0	0	0	0	0	0	0	0	0	0	0	0	0	0	0	0	0	0	0	0	0	0	0	0	0	0	0	0	0	0	0	0	0	0	0	0
AC_SJC_362	Unknown	0	0	0	0	0	0	0	47.6213	0	0	0	0	0	8.44746	5.70727	0	0	0	0	0	0	0	0	0	0	0	0	0	0	0	0	0	0	0	0	0	0	0	0	0	0	0	15.4676	0	26.6257	10.2673	5.88619	0
AC_SJC_536	Unknown	0	0	0	0	0	0	0	0	0	0	0	0	0	0	0	0	0	0	0	0	0	0	0	0	0	0	0	0	0	25.7324	0	0	0	0	0	0	0	0	0	0	0	0	0	0	0	0	0	0
AC_XS_80	Vilmaviridae	0	0	0	0	0	0	0	4.93365	393.311	0	4.43598	11.846	0	0	0	0	0	0	0	0	0	0	0	0	0	0	0	0	142.364	130.96	0	4.38261	0	0	0	0	0	0	0	0	0	0	0	0	0	0	6.42852	1.9945
AC_SB_38	Unknown	0	0	0	0	0	0	0	1.0373	0	0	0	0	0	0	0	0	0	0	0	0	0	0	0	0	0	0	0	0	0	0	0	0	0	0	0	0	0	0	0	0	0	0	0	0	0	0	0.176295	0.179719
AC_BL_98	Mesyanzhinovviridae	0	0	0	5.78927	0	0	0	0	0	0	0	0	0	0	0	0	12.085	0	0	0	0	0	0	0	0	42.6911	0	0	0	0	0	0	0	0	0	0	0	0	0	0	0	0	27.0237	0	0	7.47424	19.2823	6.55224
AC_BL_17	Unknown	0	0	0	0	0	0	0	25.4185	7.16979	0	0	0	0	0	28.7226	10.5967	83.5469	102.819	0	0	0	0	0	0	0	0	0	1817.75	0	0	1233.77	0	0	0	0	0	0	10.0125	0	0	0	0	11.6764	0	0	23.6828	17.2801	13.8409
AC_JG_38	Unknown	0	0	241.354	0	0	0	0	8.61504	0	0	0	0	0	0	0	0	0	0	0	0	0	0	0	0	0	0	0	0	0	0	0	0	0	5.37052	0	0	0	0	0	1.29811	5.27914	0	0	129.102	0	0	0	0
AC_HYG_511	Unknown	0	0	0	0	0	0	0	6.00007	0	73.1098	32.369	0	0	0	0	0	0	7.72248	0	0	0	4583.39	3703.78	2462.54	228.599	365.751	309.585	0	0	0	0	0	0	11.2211	0	0	0	0	0	0	0	49.8211	8.57491	0	9.22549	3.55749	4.07899	2.0791
AC_FZB_577	Mesyanzhinovviridae	0	0	0	0	0	0	0	0	0	0	0	0	0	0	0	0	0	0	0	0	0	0	0	0	0	0	0	0	0	0	0	0	0	0	0	0	0	0	0	0	0	0	0	0	0	0	0	0
AC_BL_616	Unknown	0	0	0	0	0	0	0	0	0	0	0	0	0	0	0	0	0	0	0	0	0	0	0	0	0	0	0	0	0	0	0	0	0	0	0	0	0	0	0	0	0	0	0	0	0	0	0	0
AC_DH_190	Mesyanzhinovviridae	0	0	0	30.1527	0	0	0	0	0	0	0	0	0	0	0	0	0	0	0	0	0	0	0	0	0	0	0	0	0	0	0	0	0	0	0	0	0	0	267.678	0	0	0	1406.43	0	0	28.3118	0	0
AC_BDH_329	Unknown	0	0	0	0	0	0	0	0	0	0	0	0	0	0	0	0	0	0	0	0	0	0	0	0	0	0	0	0	0	63.4764	0	0	0	0	0	0	0	0	0	0	0	0	0	0	5.33142	0	0	0
AC_SB_108	Kyanoviridae	0	0	0	0	0	0	0	0	0	0	0	0	0	0	0	0	0	0	0	0	0	0	0	0	0	0	0	0	0	0	0	0	0	0	0	0	0	0	0	0	0	0	0	0	0	0	0	0
AC_DX_323	Unknown	0	0	0	5.96144	0	0	0	0	0	0	0	0	0	0	0	0	0	0	0	0	0	0	0	0	0	0	0	0	0	0	0	0	0	0	10742.5	26.1712	0	35.7931	0	0	0	0	0	0	0	0	0	4.49807
AC_FN_252	Mesyanzhinovviridae	0	0	0	0	0	0	0	0	47.7276	0	0	0	0	98.4344	105.298	233.087	0	0	0	0	0	0	0	0	0	0	0	1041.32	1251.15	538.701	446.354	0	0	0	0	84.7547	0	0	0	0	0	0	0	0	12.9274	22.4325	0	0
AC_DB_198	Unknown	0	0	0	0	0	0	0	5.68449	21.0449	0	15.3332	0	0	0	2295.03	0	0	40.2396	8.67023	0	0	0	0	0	0	0	0	0	0	0	0	0	0	0	0	22.9212	0	0	0	0	0	0	0	0	4.37013	1.68519	0	0
AC_DBS_44	Unknown	0	4734.7	0	0	0	0	0	0	0	0	0	0	0	0	0	0	0	0	0	0	0	0	0	0	0	0	0	0	0	0	0	0	0	0	0	0	0	0	0	0	0	0	0	0	0	0	0	1.26348
AC_DB_391	Unknown	0	0	0	0	0	0	0	0	0	0	0	0	8281.52	0	0	0	0	0	0	0	0	0	0	0	0	0	0	0	0	0	0	0	0	0	0	0	0	0	0	0	0	0	0	0	0	0	0	0
AC_FN_105	Autographiviridae	0	0	0	0	0	0	0	0	0	0	0	0	0	0	0	0	0	0	0	0	0	0	0	0	0	0	0	0	4470.64	6493.1	0	0	0	0	0	0	0	0	0	0	0	0	0	0	0	0	0	0
AC_BL_163	Herelleviridae	0	0	0	0	0	0	0	0	0	0	0	0	0	0	0	0	0	0	0	0	0	0	0	0	0	0	0	0.743472	16.0233	0	0	0	0	0	0	3.47341	0	0	0	0	0	0	6.46312	0	0	3.06442	5.56326	1.19396
AC_XS_263	Unknown	0	0	0	0	0	0	0	0	0	0	0	0	0	0	0	0	0	0	0	0	0	0	0	0	0	0	0	0	0	0	0	0	0	0	0	0	0	0	0	0	0	0	0	0	0	0	0	0
AC_BL_344	Unknown	0	0	0	0	0	0	0	0	0	0	0	0	0	0	0	0	0	0	0	0	0	0	0	0	0	0	0	0	0	0	0	0	0	0	0	0	0	0	0	0	0	0	0	0	0	0	0	0
AC_FZB_731	Unknown	0	0	0	0	0	0	0	0	0	0	0	0	0	13.1648	0	0	0	0	0	0	0	0	0	0	0	0	0	0	0	0	0	0	0	0	0	0	0	0	0	0	0	0	0	0	0	8.00045	0	0
AC_FZB_192	Unknown	0	0	0	0	0	0	0	0	0	0	0	0	0	0	0	0	0	0	0	0	0	0	0	0	0	0	0	0	0	0	0	0	0	0	0	0	0	0	0	0	0	0	0	0	0	0	0	0
AC_BL_452	Unknown	0	0	0	0	0	0	0	0	0	0	0	0	0	0	0	0	0	0	0	0	0	0	0	0	0	0	0	0	0	0	0	0	0	0	0	0	0	0	0	0	0	0	0	0	0	0	0	0
AC_DBS_182	Unknown	2619.61	607.598	0	12.281	0	0	0	0	0	0	0	0	0	0	0	0	0	0	0	0	0	0	0	0	0	0	0	0	0	0	0	0	0	0	0	0	27.497	0	0	0	0	0	0	0	0	0	0	0
AC_FZB_688	Unknown	0	0	0	0	0	0	0	0	0	0	0	0	0	3.92837	6.63521	0	0	0	0	0	0	0	0	0	0	0	0	0	0	0	2.672	0	0	0	0	0	0	0	0	0	0	0	0	0	0	0	1.36864	0
AC_FZB_541	Unknown	0	0	0	0	0	0	0	0	0	0	0	0	0	0	0	0	0	0	0	0	0	0	0	0	0	0	0	0	0	0	0	0	0	0	0	0	0	0	0	0	0	0	0	0	0	0	0	0
AC_FZB_107	Unknown	0	0	0	0	0	0	0	0	0	0	0	0	0	0	0	0	0	0	0	0	0	0	0	0	0	0	0	0	0	0	0	0	0	0	0	0	0	0	0	0	0	0	0	0	0	0	0	0
AC_DH_144	Unknown	0	0	0	0	0	0	0	2.38061	2.35024	29.0073	0	0	0	97.5495	0	0	0	39.8319	14.524	0	18.4101	0	0	0	0	0	0	26.7107	23.8443	4.35803	0	4.22944	0	0	0	28.7975	0	0	0	0	0	0	923.7	0	183.017	95.9807	1.61839	1.64982
AC_DB_153	Unknown	0	0	0	0	0	0	0	0	2.70815	0	0	0	0	0	4979.69	0	0	0	0	0	0	0	0	0	0	0	0	0	0	0	0	0	0	0	0	0	0	0	0	0	0	0	0	0	0	0	0.621617	3.80213
AC_FZB_379	Unknown	0	0	0	0	0	0	0	0	0	0	0	0	0	0	0	0	0	0	0	0	0	0	0	0	0	0	0	0	0	0	0	0	0	0	0	0	0	0	0	0	0	0	1.8613	0	0	0	0	0.902592
AC_BL_212	Unknown	0	0	0	0	0	0	0	0	0	0	0	0	0	0	0	0	0	0	0	0	0	0	0	0	0	0	0	0	0	0	0	0	0	0	0	0	0	0	0	0	0	0	0	0	0	0	0	0
AC_DBS_66	Unknown	0	12.4522	9033.17	0	0	0	0	0	0	0	0	0	0	0	0	0	0	0	0	0	0	0	0	0	0	0	0	0	0	0	0	0	0	0	0	0	0	0	0	0	0	0	0	0	0	0	0	1.89906
AC_FN_77	Unknown	0	0	0	0	0	0	0	0	0	0	182.523	0	0	0	0	0	0	0	0	0	0	0	0	0	0	0	0	2410.24	0	0	0	0	7.63347	0	0	0	0	0	0	0	0	0	0	0	2.73794	0	0	0
AC_FN_32	Unknown	0	0	0	0	0	0	0	89.5227	132.571	0	0	0	0	0	95.8907	0	321.834	100.819	0	0	0	0	0	0	0	0	0	33.8039	7173.31	235.583	408.43	0	0	0	0	112.805	0	0	0	0	0	0	0	0	0	0	28.5279	17.4492
AC_DX_312	Peduoviridae	0	0	0	0	0	0	0	0	0	0	0	0	0	0	0	0	0	0	0	0	0	0	0	0	0	0	0	0	0	0	0	0	0	0	1291.6	74.1058	0	42.2296	0	0	0	0	2.18876	0	0	0	0	0
AC_HYG_316	Unknown	0	0	0	0	0	0	0	0	0	0	0	0	0	0	0	0	0	0	0	0	0	2514.73	750.306	414.587	0	0	0	0	0	0	0	0	0	0	0	0	0	0	0	0	0	0	0	0	0	0	0	0
AC_BL_124	Unknown	0	0	0	0	0	0	0	0	0	0	0	0	0	0	0	0	0	0	0	0	0	0	0	0	0	0	0	0	0	0	0	0	0	0	0	0	0	0	0	0	0	0	0	0	0	0	0	0
AC_FN_338	Unknown	0	0	0	0	0	0	0	0	0	0	63.944	0	0	17.3463	0	0	0	0	0	0	0	0	0	0	0	0	0	0	8056	1063.23	0	0	0	0	0	23.897	0	0	0	0	0	0	0	0	0	0	0	0
AC_FN_83	Unknown	0	0	0	0	0	0	0	0	0	0	0	0	0	0	0	0	0	0	0	0	0	0	0	0	0	0	0	1975.38	200.707	186.881	0	0	0	0	0	0	0	0	0	0	0	0	0	0	0	0	0	0
AC_BL_335	Unknown	0	0	0	0	0	0	0	0	0	0	0	0	0	0	0	0	0	32.5528	0	0	0	0	0	0	0	0	0	0	0	0	0	0	0	0	0	0	0	0	0	0	0	0	4.51826	0	0	7.498	0	0
AC_DH_34	Unknown	0	0	0	0	0	0	0	0	0	0	0	0	0	27.6417	0	0	0	0	0	0	0	0	0	0	0	0	0	0	0	0	0	0	0	0	0	0	0	0	0	0	0	0	2056.91	0	0	651.773	3.85215	27.4887
AC_SJC_3	Unknown	0	0	0	0	0	0	0	5.55246	331.639	0	0	0	0	0	109.799	0	0	0	0	0	0	0	0	0	0	0	0	4.79226	0	111.81	7.36933	0	0	0	0	0	0	0	0	0	0	0	5.95142	0	162.208	0	11.3241	7.69599
AC_SJC_507	Unknown	0	0	0	0	0	0	0	555.207	251.493	0	0	0	0	108.336	25.8331	228.736	25.0474	0	39.8506	0	0	0	0	0	0	0	0	293.153	523.386	1088.13	104.03	139.255	18.667	0	0	13.169	0	0	0	0	0	0	7.00116	0	100.431	23.2367	15.5417	54.3207
AC_HYG_182	Mesyanzhinovviridae	0	0	0	0	0	0	0	0	0	0	0	0	0	0	0	0	0	0	0	0	0	5448.4	17.0466	0	0	0	0	0	0	0	0	0	0	0	0	0	0	0	0	0	0	0	0	0	0	0	0	0
AC_SJ_262	Unknown	0	0	0	0	0	0	0	17.9366	67.8799	218.554	0	0	25.795	128.33	3.94102	279.162	0	0	18.2384	0	0	0	0	0	0	0	0	0	25.6648	120.396	0	159.333	153.78	0	0	12.0541	0	0	0	0	0	0	0	0	18.3858	31.9043	0	0
AC_DBS_115	Mesyanzhinovviridae	1338.03	5160.9	78.2718	331.034	0	0	0	0	0	0	0	0	0	0	0	0	0	0	0	0	0	0	0	0	0	0	0	0	0	0	0	0	0	0	0	0	0	0	0	0	0	0	0	0	0	0	0	0
AC_DB_146	Unknown	0	0	0	0	0	0	0	3.49883	6.90839	0	0	0	0	0	3156.15	0	0	0	0	0	0	0	0	0	0	0	0	0	0	0	0	0	0	0	0	0	0	0	0	0	0	0	0	0	0	0	1.18929	1.21239
AC_XS_235	Mesyanzhinovviridae	0	0	0	0	0	0	0	0	0	0	0	0	0	0	0	0	0	0	0	0	0	0	0	0	0	0	0	0	0	0	0	12.2354	0	0	0	0	0	0	0	0	0	0	2.46058	0	0	2.04165	0	0
AC_DB_312	Unknown	0	0	0	0	0	0	0	0	0	0	0	0	0	0	1724.24	0	0	147.988	0	0	0	0	0	0	0	0	0	0	0	0	0	0	0	0	0	0	0	0	0	0	0	0	0	0	0	0	0	0
AC_DBS_159	Unknown	0	0	8848.58	0	0	0	0	0	0	0	0	0	0	0	0	0	0	0	0	0	0	0	0	0	0	0	0	0	0	0	0	0	0	0	0	0	0	0	0	0	0	0	0	0	0	0	0	0
AC_SJC_107	Zobellviridae	0	0	0	0	0	0	0	0	0	0	0	0	0	0	0	0	0	0	0	0	0	0	0	0	0	0	0	0	0	0	0	0	0	0	0	0	0	0	0	0	0	0	0	0	0	0	0	0
AC_HYG_469	Unknown	0	0	0	0	0	0	0	0	0	0	0	0	0	0	0	0	0	0	0	0	0	1679.37	0	0	0	0	0	0	0	0	0	0	0	0	0	0	0	0	0	0	0	0	0	0	0	0	0	0
AC_BL_371	Peduoviridae	0	0	0	0	0	0	0	0	0	0	0	0	0	0	0	0	34.209	9.1855	0	0	0	0	0	0	0	0	0	24.6387	5.10589	19.5973	269.954	0	0	0	0	0	0	0	0	0	0	0	0	0	5.48663	0	2.42588	8.65545
AC_SJC_137	Unknown	0	0	0	0	0	0	0	0	0	0	13.8891	0	0	1.25592	0	3.75656	0	0	39.2683	0	0	0	0	0	0	0	0	1.11104	0	0	0	6.86102	40.4674	0	0	0	0	0	0	0	0	0	0	0	13.8549	0	0	0
AC_DH_76	Unknown	2.51439	0	0	0	0	0	0	0	1.92427	0	0	11.232	0	0	0	0	0	0	0	0	0	0	0	0	0	0	0	0	0	0	0	0	6.68441	0	1.02523	0	0	0	0	0	0	0	2.22846	0	11535.7	4.16037	56.4479	129.677
AC_SJC_289	Unknown	0	0	0	0	0	0	0	0	0	0	0	0	0	0	0	0	0	0	0	0	0	0	0	0	0	0	0	0	0	0	0	0	0	0	0	0	0	0	0	0	0	0	0	0	0	0	0	0
AC_EM_127	Unknown	0	0	0	0	0	0	0	26.342	2.6006	0	0	0	0	0	9.26056	0	10.1013	0	0	0	0	0	0	0	0	0	0	87.9104	0	0	0	0	0	0	0	0	0	0	0	0	0	0	0	0	137.708	244.688	1.19386	3.04261
AC_DH_57	Kyanoviridae	0	0	0	0	0	0	0	0	0	0	0	0	0	0	0	0	0	0	0	0	0	0	0	0	0	0	0	0	0	0	0	0	0	0	0	0	0	0	0	0	0	0	0	0	9314.98	0.873436	0	0
AC_FZB_730	Unknown	0	0	0	0	0	0	0	0	0	0	0	0	0	0	0	0	0	0	0	0	0	0	0	0	0	0	0	0	0	31.6563	0	0	0	0	0	0	0	0	0	0	0	0	0	0	0	0	0	0
AC_SJC_542	Unknown	0	0	0	0	0	0	0	0	6.15952	0	0	0	0	0	0	0	0	0	0	0	0	0	0	0	0	0	0	0	0	0	0	0	0	0	0	0	0	0	0	0	0	0	0	0	0	3.69921	0	0
AC_FZB_471	Mesyanzhinovviridae	0	0	0	0	0	0	0	0	0	0	0	0	0	0	0	0	0	0	0	0	0	0	0	0	0	0	0	0	0	0	0	80.7437	454.592	0	0	0	0	0	0	0	0	0	0	0	0	0	0	0
AC_BL_83	Unknown	0	0	0	0	0	0	0	0	0	0	0	0	0	0	0	0	0	0	0	0	0	0	0	0	0	0	0	0	0	0	0	0	0	0	0	0	0	0	0	0	0	0	0	0	0	0	0	0
AC_DBS_76	Unknown	525.313	2318.34	3099.64	0	0	0	0	0	0	0	0	0	0	0	0	0	0	0	0	0	0	0	0	0	0	0	0	0	0	0	0	0	0	0	0	0	0	0	0	0	0	0	0	0	0	0	0	0
AC_DBS_127	Unknown	0	3451.63	142.434	0	0	0	0	0	0	0	0	0	0	0	0	0	17.5464	0	0	0	0	0	0	0	0	0	0	0	0	0	0	0	0	0	0	0	0	0	0	0	0	0	0	0	0	0	0	0
AC_SJ_276	Mesyanzhinovviridae	0	0	0	0	0	0	0	0	0	0	0	0	0	0	0	0	0	0	0	0	0	0	0	0	0	0	0	0	0	0	0	0	0	0	0	0	0	0	0	0	0	0	0	0	0	0	0	0
AC_HYG_378	Unknown	0	0	0	0	0	0	0	0	0	0	0	0	0	0	0	0	0	0	0	60.8648	0	4216.21	8333.04	1280.28	0	0	0	0	0	0	0	0	0	0	0	0	0	0	0	0	0	0	0	0	0	0	0	0
AC_DH_25	Unknown	0	0	0	0	0	0	0	0	0	0	0	0	0	24.6153	0	0	764.314	987.168	0	0	0	0	0	0	0	0	0	52.2617	14.4403	0	776.869	0	0	0	0	0	0	0	0	0	0	0	594.942	0	0	5.98363	0	3.497
AC_DB_147	Mesyanzhinovviridae	0	0	0	0	0	0	0	0	0	0	0	0	10202.8	0	0	0	0	0	0	0	0	0	0	14.1522	0	0	0	0	0	0	0	0	0	0	0	0	0	0	0	0	0	0	0	0	0	0	0	0
AC_FN_60	Unknown	0	0	0	0	0	0	0	0	0	0	0	0	0	0	0	0	0	0	0	0	0	0	0	0	0	0	0	0	56.5906	3077.07	0	0	0	0	0	0	0	0	0	0	0	0	0	0	0	0	0	0
AC_DB_77	Chaseviridae	0	0	0	0	0	0	0	0	0	0	0	0	0	0	11731.9	0	0	0	0	0	0	0	0	0	0	0	0	0	0	0	0	0	0	0	0	0	0	0	0	0	0	0	0	0	0	0	0	0
AC_BL_128	Unknown	0	0	0	0	0	0	0	0	0	0	0	0	0	0	0	0	0	0	0	0	0	0	0	0	0	0	0	0	0	0	0	0	0	0	0	0	0	0	0	0	0	0	0	0	0	0	0	0
AC_BL_218	Unknown	0	0	0	0	0	0	0	0	0	0	0	0	0	0	0	0	0	0	0	0	0	0	0	0	0	0	0	0	0	0	0	0	0	0	0	0	0	0	0	0	0	0	0	0	0	0	0	0
AC_FZB_151	Unknown	0	0	0	0	0	0	0	0	0	7.13495	0	0	0	0	0	0	0	0	0	0	0	0	0	0	0	0	0	0	0	0	0	2.08064	5.02033	0	0	0	0	0	0	0	0	0	0	0	0	0	0	0
AC_DB_300	Unknown	0	0	0	0	0	0	0	0	0	1392.54	0	0	0	0	1368.03	0	0	5.88369	0	0	0	0	0	0	0	0	0	31.5642	0	0	0	0	0	0	0	0	0	0	0	0	0	0	32.6658	0	112.461	840.232	214.435	133.06
AC_FZB_515	Unknown	0	0	0	0	0	0	0	0	0	0	0	0	0	0	0	0	0	0	0	0	0	0	0	0	0	0	0	0	0	0	0	0	0	0	0	0	0	0	0	0	0	0	0	0	0	0	0	0
AC_XS_272	Unknown	0	0	0	0	0	0	0	106.827	3.90607	0	0	0	0	0	0	0	22.758	10.1846	0	0	0	0	0	0	0	0	0	283.432	22.6451	101.402	5.25119	0	0	0	0	23.9306	0	0	0	0	0	0	374.606	0	334.588	79.7594	10.759	9.59693
AC_DX_75	Zierdtviridae	0	0	0	0	0	0	0	0	0	0	0	0	0	0	0	0	0	0	0	0	0	0	0	0	0	0	0	0	0	0	0	0	0	0	125.099	0	0	2950.39	0	0	0	0	0	0	0	0	0	0
AC_FN_94	Straboviridae	0	0	0	0	0	0	0	0	0	0	0	0	0	0.920774	0	0	0	0	0	0	0	0	0	0	0	0	0	0	0	4089.46	0	0	0	0	0	0	0	0	0	0	0	0	0	0	0	0	0	0
AC_SJC_454	Unknown	0	0	0	0	0	0	0	0	0	0	185.873	0	0	0	0	167.575	0	0	0	0	0	0	0	0	0	0	0	9.91236	0	0	0	0	180.52	0	0	0	0	0	0	0	0	0	0	0	0	0	0	0
AC_DX_31	Unknown	0	0	0	0	0	0	0	0	0	0	0	0	0	0	0	0	0	0	0	0	0	0	0	0	0	0	0	0	0	0	0	0	0	0	73.8318	2139.45	2413.21	139.335	0	0	0	0	0	0	0	0	0	0
AC_DB_412	Mesyanzhinovviridae	0	0	0	0	0	0	0	8.29941	20.4839	0	0	0	0	0	1619.31	24.2195	143.215	74.7731	0	0	0	0	0	0	0	0	0	0	641.268	334.251	633.37	66.3521	0	0	30.9217	250.989	0	0	0.747378	0	0	0	2.96525	0	0	0	11.2843	0
AC_SJC_50	Unknown	0	0	0	0	0	0	0	39.9526	30.9909	0	0	0	0	11.1369	11.2865	0	0	0	0	0	0	0	0	0	0	0	0	34.4826	0	0	22.7253	0	0	0	0	0	0	0	0	0	0	0	112.156	0	8.77565	101.521	5.82014	0
AC_FN_66	Unknown	0	0	0	0	0	0	0	0	0	0	0	0	0	0	0	0	0	0	0	0	0	0	0	0	0	0	0	0	3553.73	3.24874	0	0	0	0	0	0	0	0	0	0	0	0	0	0	0	0	0	0
AC_FN_227	Unknown	0	0	0	0	0	0	0	0	0	0	0	0	0	0	0	21.9277	0	0	0	0	0	0	0	0	0	0	0	0	32.2549	2895.55	0	0	0	0	0	22.7239	0	0	0	0	0	0	0	0	0	0	0	0
AC_DH_108	Unknown	0	0	0	0	0	0	0	0	0	0	0	0	0	0	0	0	0	0	0	0	0	0	0	0	0	0	0	0	0	0	0	0	0	0	0	0	0	0	0	0	0	0	845.376	0	32.5796	18.8448	0	0
AC_FZB_313	Unknown	0	0	0	0	0	0	0	7.56576	14.0049	0	0	0	0	12.9175	315.43	5.51964	3.62652	0	0	0	0	0	0	0	0	0	0	0	0	6.92508	0	0	0	0	0	0	0	0	0	0	0	0	0	0	0	0	0	0
AC_DX_242	Unknown	0	0	0	0	0	0	0	0	0	0	0	0	0	0	0	0	0	0	0	0	0	0	0	0	0	0	0	0	0	0	0	0	0	0	1100.2	0	0	67.986	0	0	0	0	0	0	0	0	0	0
AC_BL_107	Unknown	0	0	0	0	0	0	0	0	0	0	0	0	0	0	0	0	0	17.0408	20.1943	0	0	0	0	0	0	0	0	0	0	0	0	58.8065	18.9191	0	0	0	0	0	0	0	0	0	0	0	0	0	0	0
AC_DB_112	Unknown	0	0	0	0	0	0	0	2.28973	0	0	0	0	0	0	6010.76	0	0	0	0	0	0	0	0	0	0	0	0	0	0	2.09583	0	0	0	0	0	0	0	0	0	0	0	0	0	0	0	0	0	0
AC_HYG_63	Straboviridae	0	0	0	0	0	1.94047	1.08509	0	0	0	0	0	0	0	0	0	0	0	0	0	0	5736.72	14.0163	34.175	33.928	2.41261	0	0	0	0	0	0	0	0	0	0	0	0	0	0	0	0	0	0	0	0	0	0
AC_XS_355	Unknown	0	0	0	0	0	0	0	0	0	0	0	0	0	0	0	0	0	0	0	0	0	0	0	0	0	0	0	0	0	0	0	0	0	0	0	0	0	0	0	0	0	0	0	0	0	0	0	0
AC_FZB_672	Unknown	0	0	0	0	0	0	0	0	0	0	0	0	0	0	0	0	0	0	0	0	0	0	0	0	0	0	0	0	0	0	0	0	0	0	0	0	0	0	0	0	0	0	0	0	0	0	0	0
AC_FZB_456	Unknown	0	0	0	0	0	0	0	0	0	0	0	0	0	0	0	0	0	0	0	0	0	0	0	0	0	0	0	0	0	0	0	0	0	0	0	0	0	0	0	0	0	0	0	0	0	0	0	0
AC_FN_305	Unknown	0	0	0	0	0	0	0	0	0	0	0	0	0	0	0	0	0	0	0	0	0	0	0	0	0	0	0	0	426.894	2500.87	0	0	0	0	0	158.291	0	0	0	0	0	0	0	0	8.04786	34.1372	0	0
AC_BL_495	Unknown	0	0	0	0	0	0	0	0	0	0	0	0	0	0	0	0	0	0	0	0	0	0	0	0	0	0	0	0	0	0	0	0	0	0	0	0	0	0	0	0	0	0	0	0	0	0	0	0
AC_FZB_69	Unknown	0	0	0	0	0	0	0	0	0	0	0	0	0	0	0	0	0	0	0	0	0	0	0	0	0	0	0	0	0	0	0	0	0	0	0	0	0	0	0	0	0	0	0	0	0	0	0	0
AC_DX_48	Unknown	0	0	0	0	0	0	0	0	0	0	0	0	0	0	0	0	0	0	0	0	0	0	0	0	0	0	0	0	0	0	0	0	0	0	1488.93	0	0	0	0	0	0	0	0	0	0	0	0	0
AC_DH_358	Unknown	0	0	0	0	0	0	0	0	0	0	0	0	0	0	0	0	0	0	0	0	0	0	0	0	0	0	0	0	0	0	0	0	0	0	0	0	0	0	0	0	0	0	730.273	0	0	266.836	4.24932	12.9955
AC_SL_303	Unknown	0	0	0	0	0	0	0	1527.9	125.166	0	0	0	0	0	0	0	0	0	0	0	0	0	0	0	0	0	0	0	0	0	0	0	0	0	0	0	0	0	0	0	0	0	0	0	0	0	0	0
AC_BDH_343	Unknown	0	0	0	0	0	0	0	0	0	0	0	0	0	0	0	0	0	0	0	0	0	0	0	0	0	0	0	0	0	0	0	0	0	0	0	0	0	0	0	0	0	0	0	0	0	0	0	0
AC_DBS_123	Unknown	0	0	6286.46	0	105.011	0	107.695	0	0	0	0	0	0	0	0	0	0	0	0	0	0	0	0	0	0	0	0	0	0	0	0	0	0	0	0	0	0	0	0	0	0	0	0	0	0	0	0	0
AC_EM_61	Unknown	0	0	0	0	0	0	0	0	0	0	0	0	0	0	0	0	0	0	0	0	0	0	0	0	0	0	0	0	0	0	0	0	0	0	0	0	0	0	0	0	0	0	0	0	0	0	0	0
AC_DB_103	Mesyanzhinovviridae	0	0	0	0	0	0	0	0	0.965592	0	0	0	0	0.954238	2206.81	0	0	0	5.96716	0	0	0	0	0	0	0	0	1.68832	0	0	1.29811	0	0	0	0	0	0	0	0	0	0	0	0.698895	0	6.01536	0	1.99474	0
AC_DH_113	Orlajensenviridae	0	0	0	0	0	0	0	0	3.58682	0	0	0	0	0	0	0	27.8639	81.832	0	0	0	0	0	0	0	0	0	0	0	26.604	0	0	0	0	0	142.835	0	0	0	0	0	0	1100.12	32.6671	0	453.445	4.93982	0
AC_DH_39	Unknown	0	0	0	0	0	0	0	0	0	0	0	0	0	0	0	0	89.3392	0	0	0	0	0	0	0	0	0	0	221.188	66.6719	117.287	0	0	0	0	0	0	0	0	0	0	0	0	980.143	0	35.8218	611.245	3.95959	4.03649
AC_FN_129	Unknown	0	0	0	0	0	0	0	0	0	0	0	0	0	0	0	0	0	0	0	0	0	0	0	0	0	0	0	0	235.825	5087.51	0	0	0	0	0	0	0	0	0	0	0	0	0	0	0	0	0	0
AC_DB_323	Unknown	0	0	0	0	0	0	0	0	0	0	0	0	6236.54	0	0	0	0	0	0	0	0	0	0	0	0	0	0	0	0	0	0	0	0	0	0	0	0	0	0	0	0	0	0	0	0	0	0	0
AC_EM_2	Unknown	0	0	0	0	0	0	0	0	0	0	0	0	0	0	0	0	0	0	0	0	0	0	0	0	0	0	0	0	0	0	0	0	0	0	0	0	0	0	0	0	0	0	0	0	0	0	0	0
AC_DB_274	Unknown	0	0	0	0	0	0	0	0	0	0	0	0	0	16.0507	5560.34	0	0	0	0	0	0	0	0	0	0	0	0	0	0	0	0	0	0	0	0	0	0	0	0	0	0	0	0	0	120.152	7.31568	2.79603	2.85032
AC_XS_79	Mesyanzhinovviridae	0	0	0	0	0	0	0	0	0	0	0	0	0	0	0.538658	0	0	0	0	0	0	0	0	0	0	0	0	0	1.16929	0	0	0	0	0	0	0	0	0	0	0	0	0	0	0	0	0	0.555545	0
AC_HYG_471	Unknown	0	0	0	0	0	0	0	0	0	0	0	0	0	0	0	0	0	0	0	0	0	149.159	1506.78	83.7348	0	0	0	0	0	0	0	0	0	0	0	0	0	0	0	0	0	0	0	0	0	0	0	0
AC_HYG_467	Mesyanzhinovviridae	0	0	0	0	0	0	0	0	0	0	0	0	0	0	0	0	0	0	0	0	0	0	2451.04	13.8337	0	0	0	0	0	0	0	0	0	0	0	0	0	0	0	0	0	0	0	0	0	0	0	0
AC_BL_475	Unknown	0	0	0	0	0	0	0	0	0	0	0	0	0	4.89532	0	0	0	0	0	0	0	0	0	0	0	0	0	17.3224	0	0	0	0	0	0	0	0	0	0	0	0	0	0	91.4274	0	0	359.97	54.5768	41.7275
AC_SL_45	Unknown	0	0	0	0	0	0	0	1794.65	19.9822	0	0	0	0	0	0	0	0	0	0	0	0	0	0	0	0	0	0	0	0	0	0	0	0	0	0	0	0	0	0	0	0	0	0	0	0	0	0	0
AC_DX_61	Unknown	0	0	0	0	0	0	0	0	0	0	0	0	0	0	0	0	0	0	0	0	0	0	0	0	0	0	0	0	0	0	0	0	0	0	7858.6	0	0	0	0	0	0	0	0	0	0	0	0	0
AC_XS_34	Peduoviridae	0	0	0	0	0	0	0	0	2.61814	0	0	0	0	0	10.4884	0	0	0	0	0	0	0	0	0	0	0	0	0	0	0	0	0	0	0	0	0	0	0	0	0	0	0	0	0	0	0	19.8315	68.0013
AC_DX_72	Unknown	0	0	0	0	0	0	0	0	0	0	0	0	0	0	0	0	0	0	0	0	0	0	0	0	0	0	0	0	0	0	0	0	0	0	2258.26	3.52284	0	0	1.57351	0	0	0	0	0	0	0	0	0
AC_BL_372	Peduoviridae	0	0	0	0	0	0	0	0	0	0	0	0	0	3.49547	2.3616	0	0	4.61123	0	0	0	0	0	0	0	0	0	3.09223	20.5057	6.55873	9.5102	0	0	0	0	7.22327	0	0	0	0	0	0	0	0	0	0	0	0
AC_BL_89	Unknown	0	0	0	0	0	0	0	0	5.96693	0	0	0	0	0	0	0	0	0	0	186.846	0	0	0	0	0	0	0	0	0	0	0	0	0	0	0	0	0	0	0	0	0	0	4.31886	0	0	0	0	0
AC_SL_161	Mesyanzhinovviridae	0	0	0	0	0	0	0	123.29	1070.82	0	0	0	0	0	0	0	0	0	0	0	0	0	0	0	0	0	0	0	0	0	0	0	0	0	0	0	0	0	0	0	0	0	0	0	0	0	0	0
AC_FZB_644	Unknown	0	0	0	0	0	0	0	0	0	0	0	0	0	0	0	0	0	0	0	0	0	0	0	0	0	0	0	0	0	0	0	0	0	0	0	0	0	0	0	0	0	0	0	0	0	0	0	0
AC_DH_177	Peduoviridae	0	0	0	0	0	0	0	0	0	0	0	0	0	41.6615	0	0	0	0	0	0	0	0	0	0	0	0	0	0	0	0	0	0	0	0	0	0	0	0	0	0	0	0	0	0	3068.36	3.37577	0	0
AC_EM_5	Mesyanzhinovviridae	0	0	0	0	0	0	0	0	0	0	0	0	0	0	0	0	0	0	0	0	0	0	0	0	0	0	0	0	0	0	0	0	0	0	0	13.3077	0	0	0	0	0	0	1.17916	0	0	0	0	0
AC_XS_238	Unknown	0	0	0	0	0	18.8816	0	3.46602	0	211.164	37.3967	99.8658	59.8147	57.4869	36.5546	0	0	31.227	42.2922	26.7874	0	0	0	0	0	0	0	14.9574	29.7565	0	32.2012	30.7891	69.3378	12.9641	0	13.9758	0	0	0	0	0	0	6.19178	0	21.3169	8.22014	2.35628	8.40714
AC_SB_40	Unknown	0	0	0	0	0	0	0	0	0	0	0	0	0	0	0	0	0	0	0	0	0	0	0	0	0	0	0	0	0	0	0	0	0	0	0	0	0	0	0	0	0	0	0	0	0	0	0	0
AC_HYG_228	Unknown	0	0	0	0	0	0	0	0	0	0	0	0	0	0	0	0	0	0	0	0	0	817.233	591.823	1734.75	0	0	0	0	0	0	0	0	0	0	0	0	0	0	0	0	0	0	0	0	0	0	0	0
AC_BL_104	Unknown	0	0	0	0	0	0	0	0	0	0	0	0	0	0	0	0	0	0	0	0	0	0	0	0	0	0	0	22.3005	0	0	25.7195	0	0	0	0	0	0	0	0	0	0	0	0	0	0	0	0	0
AC_SL_43	Unknown	0	0	0	0	0	0	0	33.4603	954.669	0	0	0	0	0	0	0	0	0	40.8281	0	0	0	0	0	0	0	0	0	0	0	0	0	0	0	0	0	0	0	0	0	0	0	0	0	20.5789	0	2.27471	2.31888
AC_FZB_338	Straboviridae	0	0	0	0	0	0	0	0	0	0	0	0	0	0	0	0	0	0	0	0	0	0	0	0	0	0	0	0	0	0	0	0	6.08718	0	0	0	0	0	0	0	0	0	0	0	0	0	0	0.738066
AC_EM_324	Unknown	0	0	0	0	0	0	0	0	0	0	0	0	0	0	0	0	0	0	0	0	0	0	0	0	0	0	0	0	0	0	0	0	0	0	0	0	0	0	0	0	0	0	0	0	0	0	0	0
AC_FZB_227	Unknown	0	0	0	0	0	0	0	0	0	0	0	0	0	0	3.17018	0	0	0	0	0	0	0	0	0	0	0	0	0	0	0	0	0	0	0	0	2.4241	0	0	0	0	0	0	0	0	0	0	0	0
AC_BL_381	Unknown	0	0	0	0	0	0	0	0	0	0	0	0	0	0	0	0	0	0	0	0	0	0	0	0	0	0	0	0	0	0	0	0	0	0	0	0	0	0	0	0	0	0	0	0	0	0	7.46344	49.4544
AC_BL_77	Unknown	0	0	0	0	0	0	0	0	0	0	0	0	0	0	18.7886	0	21.8606	0	0	0	0	0	0	0	0	0	0	0	0	0	0	0	0	0	0	0	0	0	0	0	0	0	0	0	0	0	15.5021	7.90155
AC_SJC_151	Unknown	0	0	0	0	0	0	0	0	0	0	0	0	0	0	0	0	0	0	0	0	0	0	0	0	0	0	0	0	0	0	0	0	0	0	0	0	0	0	0	0	0	0	0	0	0	0	0	0
AC_BL_6	Casjensviridae	0	0	0	0	0	0	0	0	1.29135	0	0	0	0	0	29.3149	0	15.0476	97.6444	0	0	0	0	0	0	0	0	0	0	0	0	6.94419	0	0	0	0	0	0	0	0	0	0	0	52.3421	0	0	85.3099	80.0309	34.447
AC_SJC_389	Unknown	0	0	0	0	0	0	0	14.1108	0	0	0	0	0	9.17804	155.021	27.4523	0	0	0	0	0	0	0	0	0	0	0	0	0	0	0	0	0	0	0	0	0	0	0	0	0	0	0	0	0	0	0	0
AC_SJ_59	Autographiviridae	0	0	0	0	0	0	0	0	0	0	0	0	0	0	0	0	0	0	0	0	0	0	0	0	0	0	0	0	0	0	0	0	0	0	0	0	0	0	0	0	0	0	0.163411	0	0	0.271178	0	0
AC_BDH_97	Unknown	0	0	0	0	0	0	0	0	0	0	0	0	0	0	0	0	0	0	0	6.41063	0	0	0	0	0	0	0	0	0	0	0	0	0	0	0	0	0	0	0	0	0	0	0	0	1.27537	0	0	0
AC_BL_613	Unknown	0	0	0	0	0	0	0	0	0	0	0	0	0	0	0	0	0	0	0	0	0	0	0	0	0	0	0	0	0	0	0	0	0	0	0	0	0	0	0	0	0	0	0	0	0	0	0	0
AC_HYG_530	Kyanoviridae	0	0	0	0	0	0	0	0	0	0	0	0	0	0	0	0	0	0	0	0	0	106.866	1608.31	143.828	0	0	0	0	0	0	0	0	0	0	0	0	0	0	0	0	0	0	0	0	0	0	0	0
AC_DH_336	Unknown	0	0	0	0	0	0	0	0	0	0	0	0	0	11.3319	0	237.264	0	0	0	0	0	0	0	0	0	0	0	0	0	63.7881	0	0	0	0	0	0	0	0	0	0	0	0	539.476	0	178.586	6511.26	0	0
AC_HYG_551	Kyanoviridae	0	0	0	0	0	0	0	0	0	0	0	0	0	0	0	0	0	0	0	0	0	3697.54	10370.7	547.195	9.11731	0	0	0	0	0	0	0	0	0	0	0	0	0	0	0	0	0	0	0	0	0	0	0
AC_SL_305	Unknown	0	0	0	0	0	0	0	2148.67	430.072	0	0	0	0	0	4.31802	76.4668	0	8.43131	0	0	0	0	0	0	0	0	0	5.65393	0	0	0	0	0	0	0	0	0	0	0	0	0	0	7.0215	0	0	38.8403	4.45339	4.53988
AC_DB_362	Unknown	0	0	0	0	0	0	0	0	0	0	0	0	0	56.2924	1627.78	0	0	14.8522	0	0	0	0	0	0	0	0	0	24.8993	8.25582	0	53.6046	0	0	0	0	0	0	0	0	0	0	0	0	0	0	0	0	13.9952
AC_SB_86	Unknown	0	0	0	0	0	0	0	0	0	0	0	0	0	0	0	0	0	0	0	0	0	0	0	0	0	0	0	0	0	0	0	0	0	0	0	0	0	0	0	0	0	0	0	0	0	0	0	0
AC_FN_156	Ackermannviridae	0	0	0	0	0	0	0	0	0	0	0	0	0	0	0	0	0	0	0	0	0	0	0	0	0	0	0	0	3323.3	0	0	0	0	0	0	0	0	0	0	0	0	0	0	0	0	0	0	0
AC_XS_330	Unknown	0	0	0	0	0	0	0	0	0	0	0	0	0	0	0	0	0	0	0	0	0	0	0	0	0	0	0	0	0	0	0	0	0	0	0	0	0	0	0	0	0	0	0	0	0	0	0	0
AC_HYG_514	Unknown	0	0	0	0	11.2081	33.4031	0	0	0	0	0	0	0	0	0	0	0	0	0	0	0	7.93884	17273.8	531.09	0	0	0	0	0	0	0	0	0	11.4672	0	0	0	0	0	0	0	0	0	0	0	0	0	0
AC_DX_209	Unknown	0	0	51.7453	0	0	0	0	0	0	0	0	0	0	0	0	0	0	0	0	0	0	0	0	0	0	0	0	0	0	0	0	0	0	0	40.0753	2111.42	2457.08	0	0	0	0	0	0	411.032	0	0	0	2.88009
AC_SJC_335	Unknown	0	0	0	0	0	0	0	121.452	169.862	0	0	0	0	552.967	80.0561	815.173	69.8591	31.2633	0	0	0	0	0	0	0	0	0	10.4824	23.1708	125.99	0	14.3849	0	0	0	5044.15	0	0	0	0	0	0	671.142	0	186.74	67.2092	50.9156	46.2931
AC_XS_397	Unknown	0	0	0	0	0	0	0	0	0	0	0	0	0	0	0	0	0	0	0	0	0	0	0	0	0	0	0	0	0	0	0	0	0	0	0	0	0	0	0	0	0	0	0	0	0	0	0	0
AC_FZB_637	Unknown	0	0	0	0	0	0	0	0	0	0	0	0	0	0	0	0	0	0	0	0	0	0	0	0	0	0	0	0	0	0	0	0	0	0	0	0	0	0	0	0	0	0	0	0	0	0	0	0
AC_LW_66	Mesyanzhinovviridae	0	0	0	325.441	0	0	0	0	0	0	0	0	0	0	0	0	0	0	0	0	0	0	0	0	0	0	0	0	0	0	0	0	0	0	727.498	4737.3	0	51.4205	1.34347	0	0	0	0	0	0	0	0	12.9239
AC_EM_271	Unknown	0	0	0	0	0	0	0	0	0	0	0	0	0	61.3462	3.76788	0	0	0	0	0	0	0	0	0	0	0	0	0	0	0	0	0	0	0	0	0	0	0	0	0	0	0	0	0	70.312	0	0	0
AC_FN_356	Unknown	0	0	0	0	0	0	0	125.99	1122.56	0	0	0	0	0	0	165.45	0	0	0	0	0	0	0	0	0	0	0	3778.74	81.1238	657.332	0	0	0	0	0	0	0	0	0	0	0	0	0	0	0	11.2051	0	0
AC_HYG_235	Unknown	0	0	0	0	0	0	0	0	0	0	0	0	0	0	0	0	0	0	0	0	0	4688.58	4502.52	1936.41	0	0	0	0	0	0	0	0	0	7.93488	0	0	0	0	0	0	0	0	0	0	0	0	0	0
AC_FZB_245	Unknown	0	0	0	0	0	0	0	0	0	0	0	0	0	0	0	0	0	0	0	0	0	0	0	0	0	0	0	0	0	0	0	0	3.88088	0	0	0	0	0	0	0	0	0	0	0	0	0	0	0
AC_SB_161	Mesyanzhinovviridae	0	0	14.7285	15.2106	0	0	0	0	1.16781	288.267	25.5257	0	0	9.2326	31.1886	20.7116	594.216	79.1679	0	0	0	0	0	0	0	0	0	87.801	0	4.3309	518.086	0	0	0	106.81	319.571	128.928	231.577	678.332	0	0	0	90.4426	31.9075	14.5502	102.397	119.016	50.826
AC_HYG_181	Kyanoviridae	0	0	0	0	0	0	0	0	0	0	0	0	0	0	0	0	0	0	0	0	0	3377.86	134.46	160.074	0	0	0	0	0	0	0	0	0	0	0	0	0	0	0	0	0	0	0	0	0	0	0	0
AC_EM_115	Unknown	0	0	0	0	0	0	0	0	0	0	0	0	0	0	2.01339	0	0	0	0	0	0	0	0	0	0	0	0	0	0	0	0	0	0	0	0	0	0	0	0	0	0	0	0	0	0	0	0	0
AC_SJC_390	Unknown	0	0	0	0	0	0	0	0	0	0	0	0	0	0	0	0	0	0	0	0	0	0	0	0	0	0	0	0	0	0	0	0	0	0	0	0	0	0	0	0	0	0	0	0	0	0	0	0
AC_BL_317	Unknown	0	0	0	0	0	0	0	0	0	0	0	0	0	0	0	0	0	0	0	0	0	0	0	0	0	0	0	0	0	0	0	0	0	0	0	0	0	0	0	0	0	0	0	0	0	0	0	0
AC_HYG_272	Unknown	0	0	0	0	0	0	0	0	0	0	0	0	0	0	0	0	0	0	0	0	0	19.3913	3486.92	133.05	0	0	0	0	0	0	0	0	0	0	0	0	0	0	0	0	0	0	0	0	0	0	0	0
AC_DB_90	Unknown	0	0	0	0	0	0	0	91.897	0.391055	0	0	0	0	3585.55	2239.7	32.366	0	104.002	0	0	0	0	0	0	0	0	0	4.10251	0	0	0	0	0	0	0	0	0	0	0	0	0	0	198.415	0	24.3616	317.525	5.92424	0.549025
AC_SJ_233	Unknown	0	0	0	0	0	0	0	0	0	0	0	0	0	0	0	0	0	0	0	0	0	0	0	0	0	0	0	144.723	102.826	552.533	0	17.0232	0	0	0	0	0	0	0	0	0	0	0	0	36.8314	76.695	4.88543	0
AC_BL_115	Mesyanzhinovviridae	0	0	0	0	0	0	0	0	0	0	0	0	0	0	0	0	0	0	0	0	0	0	0	0	0	0	0	0	0	0	0	0	0	0	0	0	0	0	0	0	0	0	0	0	0	0	0	0
AC_XS_347	Unknown	0	0	0	0	0	0	0	0	0	0	0	0	0	0	13.7368	0	0	0	0	0	0	0	0	0	0	0	0	0	0	0	0	0	0	0	0	0	0	0	0	0	0	0	0	0	0	0	0	0
AC_DX_9	Unknown	0	0	0	0	0	0	0	0	0	0	0	0	0	0	0	0	0	0	0	0	0	0	0	0	0	0	0	0	0	0	0	0	0	0	825.539	0	0	0	0	0	0	0	0	0	0	0	0	0
AC_DH_295	Unknown	0	0	0	0	0	0	0	0	0	0	0	0	0	0	0	0	0	0	0	0	0	0	0	0	0	0	0	0	0	0	0	0	0	0	0	0	0	0	0	0	0	0	699.491	0	0	302.816	432.306	57.2565
AC_SJC_219	Mesyanzhinovviridae	0	0	0	0	0	0	0	4.88497	27.7303	0	0	0	0	0	0	0	0	0	0	0	0	0	0	0	0	0	0	0	0	0	0	0	0	0	0	0	0	0	0	0	0	0	6.98128	0	108.909	0	0	0
AC_SJ_115	Unknown	0	0	0	0	0	0	0	0	0	0	0	0	0	0	0	0	0	0	0	0	0	0	0	0	0	0	0	0	0	0	0	0	17.4059	0	0	0	0	0	0	0	0	0	0	0	0	0	0	0
AC_FZB_131	Unknown	0	0	0	0	0	0	0	0	0	0	0	0	0	0	0	0	0	0	0	0	0	0	0	0	0	0	0	0	0	0	0	2.61647	0	0	0	0	0	0	0	0	0	0	0	0	0	0	0	0
AC_FZB_72	Mesyanzhinovviridae	0	0	0	0	0	0	0	0	0	0	0	0	0	0	0	0	0	0	0	0	0	0	0	0	0	0	0	0	0	0	0	0	0	0	0	0	0	0	0	0	0	0	0	0	0	0	0.339569	0.692326
AC_XS_315	Unknown	0	0	0	0	0	0	0	0	0	0	0	0	0	0	0	0	0	0	0	0	0	0	0	0	0	0	0	0	0	0	0	0	0	0	0	0	0	0	0	0	0	0	0	0	0	0	0	0
AC_DX_176	Unknown	0	0	0	0	0	0	0	0	0	0	0	0	0	0	0	0	0	0	0	0	0	0	0	0	0	0	0	0	0	0	0	0	0	0	795.272	0	0	23.8682	3.74163	0	0	0	0	0	0	0	0	0
AC_SJC_510	Unknown	0	0	0	0	0	0	0	0	0	0	0	0	0	0	0	0	0	0	0	0	0	0	0	0	0	0	0	0	0	0	0	0	0	0	0	0	0	0	0	0	0	0	0	0	0	0	0	0
AC_SB_138	Unknown	0	0	0	0	0	0	0	0	0	0	0	0	0	0	0	0	0	0	0	0	0	0	0	0	0	0	0	0	0	0	0	0	0	0	0	0	0	0	0	0	0	0	0	0	0	0	0	0
AC_DB_81	Unknown	0	0	0	0	0	0	0	0	0	0	0	0	25950.3	2.95212	0	0	0	0	0	0	0	0	0	0.672003	0	0	0	0	0	0	0	0	0	0	0	0	0	0	0	0	0	0	0	0	0	0	0	0
AC_FZB_310	Salasmaviridae	0	0	0	0	0	0	0	0	0	0	0	0	0	0	0	0	0	0	0	0	0	0	0	0	0	0	0	0	0	0	0	0	0	0	0	0	0	0	0	0	0	0	0	0	0	0	0	0
AC_DB_182	Zobellviridae	0	0	0	0	0	0	0	0	0	0	0	0	0	0	2959.32	0	0	0	0	0	0	0	0	0	0	0	0	0	0	0	0	0	0	0	0	0	0	0	0	0	0	0	0	0	0	0	0.853016	1.73916
AC_SB_51	Unknown	0	0	0	0	0	0	0	0	0	0	0	0	0	1.68932	0	5.05291	49.798	8.91423	0	0	0	0	0	0	0	0	0	2.98888	61.9387	0	13.7885	0	0	0	0	0	0	0	0	0	0	0	0	0	0	0	3.53135	7.19986
AC_SJC_212	Unknown	0	0	0	0	0	0	0	29.9775	37.563	28.0977	0	0	0	0	0	0	0	0	0	0	0	0	0	0	0	0	0	3.98049	0	21.1069	12.242	0	0	0	2.02153	46.4909	0	0	0	0	0	0	0	0	0	0	0.783822	0
AC_DB_280	Unknown	0	0	0	0	0	0	0	0	0	0	0	0	0	0	1654.7	0	0	0	0	0	0	0	0	0	0	142.401	433.92	0	0	0	0	0	0	0	0	0	0	0	0	0	0	0	0	0	0	0	0	0
AC_SL_321	Unknown	0	0	0	0	0	0	0	1716	627.394	0	31.381	83.8011	0	0	0	0	0	7.48677	0	0	0	0	0	0	0	0	0	0	0	0	0	0	0	0	0	0	0	0	0	0	0	0	19.7438	0	0	13.7956	1.97724	4.03128
AC_FN_85	Mesyanzhinovviridae	0	0	0	0	0	0	0	55.636	1561.24	0	0	0	0	0	0	19.6797	0	0	0	0	0	0	0	0	0	0	0	2062.62	108.556	169.749	0	0	0	0	0	0	0	0	0	0	0	0	0	0	0	258.899	0	0
AC_SJC_112	Unknown	0	0	0	0	0	0	0	0	0	0	0	0	0	0	0	0	0	0	0	0	0	0	0	0	0	0	0	0	0	0	0	0	0	0	0	0	0	0	0	0	0	0	0	0	0	0	0	0
AC_EM_27	Unknown	0	0	0	0	0	0	0	5.85773	31.8066	0	0	0	0	91.4403	7.72235	51.2824	0	45.2357	0	0	0	0	0	0	0	0	0	96.059	16.7632	85.7871	31.0979	0	0	0	0	188.958	0	0	0	0	0	0	62.7862	0	117.086	24.3117	25.8844	0
AC_JG_101	Unknown	0	0	0	0	0	0	0	0	0	0	0	0	0	0	0	0	0	0	0	0	0	0	0	0	0	0	0	0	0	0	0	0	0	0	0	0	0	0	0	0	0	0	0	0	0	0	0	0
AC_FZB_580	Unknown	0	0	0	0	0	0	0	0	0	0	0	0	0	0	0	0	0	0	0	0	0	0	0	0	0	0	0	0	0	0	0	0	0	0	0	0	0	0	0	0	0	0	0	0	0	0	0	0
AC_HYG_483	Unknown	0	0	0	0	0	0	0	0	0	0	0	0	0	0	0	0	0	0	0	0	0	923.485	508.837	805.34	0	0	0	0	0	0	0	0	0	0	0	0	0	0	0	0	0	0	0	0	0	0	0	0
AC_FZB_525	Unknown	0	0	0	0	0	0	0	0	0	0	0	0	0	0	0	0	0	0	0	0	0	0	0	0	0	0	0	0	0	0	0	0	0	0	0	0	0	0	0	0	0	0	0	0	0	0	0	0
AC_DB_56	Unknown	0	0	0	0	0	0	0	0	6.08877	0	0	0	0	6.01718	4898.71	53.9938	0	47.6273	0	0	0	0	0	0	0	0	0	63.8765	176.495	0	540.245	0	0	0	0	24.8686	0	0	0	0	0	0	0	0	9.48282	0	2.09638	0
AC_XS_428	Unknown	0	0	0	6.73151	3.34913	14.9719	0	14.6578	33.4638	0	0	0	0	255.625	16.9082	85.5494	35.1299	91.9695	0	0	0	0	0	0	0	0	0	363.716	466.657	117.395	537.42	3.25517	20.9449	0	0	232.721	11.3038	0	0	0	3.36826	0	565.596	189.454	135.224	1045.06	41.1045	47.6167
AC_SJ_162	Unknown	0	0	0	0	0	0	0	0	0	0	0	0	0	0	0	0	0	0	0	0	0	0	0	0	0	0	0	0	0	0	0	0	0	0	0	0	0	0	0	0	0	0	0	0	0	0	0	0
AC_DB_54	Mesyanzhinovviridae	0	0	0	0	0	0	0	0	0	0	0	0	0	0	1638.98	0	0	0	0	0	0	0	0	0	0	0	0	0	0	0	0	0	0	0	0	0	0	0	0	0	0	0	30.7094	0	0	0	0	12.7644
AC_DX_169	Zobellviridae	0	0	0	0	0	0	0	0	0	0	0	0	0	0	0	0	0	0	0	0	0	0	0	0	0	0	0	11.6218	0	0	0	0	0	0	1993.48	0	0	27.8466	0	0	0	0	1027.14	0	20.7039	47.9024	83.531	109.649
AC_DB_419	Unknown	0	0	0	0	0	0	0	4.43826	6.57247	0	0	0	0	17.3205	8415.25	12.9518	140.409	0	0	0	0	0	0	0	0	0	0	51.7132	6.35054	0	2.94527	0	0	0	4.86351	0	2.2818	18.3568	0	0	0	0	0	0	0	2.63148	2953.11	406.777
AC_SL_5	Unknown	0	0	0	0	0	0	0	140.878	3223.21	0	0	0	0	0	0	0	0	0	0	0	0	0	0	0	0	0	0	0	0	0	107.511	0	0	0	0	0	0	0	0	0	0	0	0	0	0	0	16.7602	6.10201
AC_LW_30	Unknown	1389.02	4411.17	0	70.966	0	0	0	0	0	0	0	0	0	0	0	0	0	0	0	0	0	0	0	0	0	0	0	0	0	0	0	0	0	0	136.908	858.409	1664.98	249.306	9.17832	0	0	0	1465.42	3333.12	0	0	0	2.27854
AC_SJC_521	Unknown	0	0	0	0	0	0	0	13.526	0	0	0	0	0	0	0	0	0	8.70438	0	0	0	0	0	0	0	0	0	0	9.67689	0	0	0	0	0	0	0	0	0	0	0	0	0	0	0	0	0	0	0
AC_SJC_89	Unknown	0	0	0	0	0	0	0	0	0	0	0	0	0	0	0	0	0	0	0	0	0	0	0	0	0	0	0	0	0	0	0	0	0	0	0	0	0	0	0	0	0	0	0	0	0	0	0	0
AC_DH_50	Peduoviridae	0	0	0	0	0	0	0	0	0	0	0	0	0	0	0	18.8251	0	0	0	0	0	0	0	0	0	0	0	0	0	0	0	0	0	0	0	0	0	0	0	0	0	0	4.60959	0	1983.73	7.64956	0	4.47062
AC_DBS_9	Unknown	23887.6	15528	6415.63	13.4896	0	0	0	0	0	0	0	0	0	0	0	0	0	0	0	0	0	0	0	0	0	0	0	0	0	0	0	0	0	0	0	0	0	0	0	0	0	0	0	0	0	0	0	0
AC_BL_545	Peduoviridae	0	0	0	5.51981	0	0	0	6.00967	0	0	0	0	0	5.86325	35.6519	35.075	403.288	123.757	0	0	0	0	0	0	0	0	0	31.1212	8.59901	77.0106	223.332	0	0	0	2.63419	48.4648	0	8.28539	41.1299	0	0	0	73.0033	0	46.2012	106.895	0	10.4121
AC_XS_215	Unknown	0	0	0	0	0	0	0	0	0	0	0	0	0	0	0	0	0	0	0	0	0	0	0	0	0	0	0	0	0	0	0	0	0	0	0	0	0	0	0	0	0	0	0	0	0	0	0	0
AC_FZB_435	Peduoviridae	0	0	0	0	0	0	0	0	0	0	0	0	0	0	0	0	0	0	0	0	0	0	0	0	0	0	0	0	0	0	0	0	0	0	0	0	0	0	0	0	0	0	0	0	120.564	0	0	2.26424
AC_DB_275	Mesyanzhinovviridae	0	0	0	0	0	0	0	8.28316	0	0	0	0	0	2274.9	390.384	302.15	0	0	0	0	0	0	0	0	0	0	0	0	0	0	0	0	0	0	0	0	0	0	0	0	0	0	0	0	0	0	0	0
AC_DX_275	Unknown	0	0	0	0	0	0	0	0	0	0	0	0	0	0	0	0	42.805	0	0	0	0	0	0	0	0	0	0	0	0	0	0	0	0	0	692.343	0	0	0	0	0	0	0	0	0	0	0	0	3.868
AC_DBS_88	Unknown	927.466	367.795	4599.31	0	0	0	0	0	0	0	0	0	0	0	0	0	0	0	0	0	0	0	0	0	0	0	0	0	0	0	0	0	0	0	0	48.6066	67.2867	9.49672	0	0	0	0	0	61.9352	0	0	0	0
AC_SJC_28	Mesyanzhinovviridae	0	0	0	0	0	0	0	27.8461	490.255	0	0	0	0	0	0	0	0	0	0	0	0	0	0	0	0	0	0	24.0336	332.033	441.793	73.9158	0	0	0	0	0	0	0	0	0	0	0	0	0	0	0	6.31015	0
AC_DH_360	Unknown	0	0	0	0	0	0	0	6.2843	0	0	0	0	0	18.3936	0	0	24.0982	0	0	0	0	0	0	0	0	0	0	0	0	0	0	11.1648	0	0	0	0	0	0	0	0	0	0	547.848	0	193.25	0	0	2.17759
AC_HYG_405	Unknown	0	0	0	0	0	0	0	0	0	0	0	0	0	0	0	0	0	0	0	0	0	0	0	2602.03	0	0	0	0	0	0	0	0	0	0	0	0	0	0	0	0	0	0	0	0	0	0	0	0
AC_SJC_48	Mesyanzhinovviridae	0	0	0	0	0	0	0	0	0	0	0	0	0	0	0	0	0	0	0	0	0	0	0	0	0	0	0	0	0	0	0	0	0	0	0	0	0	0	0	0	0	0	0	0	0	0	0	0
AC_DBS_111	Unknown	550.324	3615.57	2739.1	0	0	0	0	0	0	0	0	0	0	0	0	0	0	0	0	0	0	0	0	0	0	0	0	0	0	0	0	0	0	0	1.80234	0	101.472	0	0	0	0	0	0	0	0	0	0	0
AC_FZB_586	Unknown	0	0	0	0	0	0	0	0	0	0	0	0	0	0	0	0	0	0	0	0	0	0	0	0	0	0	0	0	0	0	0	0	0	0	0	0	0	0	0	0	0	0	0	0	0	0	0	0
AC_XS_248	Unknown	0	0	0	0	0	0	0	39.5108	54.9641	0	0	0	0	553.692	409.599	387.831	1294.73	73.9678	0	0	0	0	0	0	0	0	0	344.113	1140.97	420.828	667.411	12.7628	0	0	0	21.725	0	0	0	0	0	0	10.2666	0	82.8413	55.3712	141.627	109.528
AC_FN_275	Unknown	0	0	0	0	0	0	0	0	0	0	0	0	0	0	0	0	0	0	0	0	0	0	0	0	0	0	0	0	4157.01	0	0	0	0	0	0	0	0	0	0	0	0	0	0	0	0	0	0	0
AC_FN_136	Unknown	0	0	0	0	0	0	0	0	0	0	0	0	0	0	0	0	0	0	0	0	0	0	0	0	0	0	0	0	4273.08	302.888	376.835	0	0	0	0	0	0	0	0	0	0	0	0	0	0	0	0	0
AC_BL_536	Unknown	0	0	0	64.8551	0	0	0	64.7265	0	71.6982	0	0	0	149.263	54.3009	137.372	496.409	439.255	0	0	0	0	0	0	17.245	0	1366.24	35.5502	8.41952	64.6313	187.431	0	0	0	33.5297	106.77	6.05039	32.4498	19.0759	0	0	0	660.134	0	126.663	491.922	24.0014	55.0518
AC_DB_148	Unknown	0	0	0	0	0	0	0	0	0	0	0	0	17752.8	0	0	0	0	0	0	0	0	0	0	0	0	0	0	0	0	0	0	0	0	0	0	0	0	0	0	0	0	0	0	0	0	0	0	0
AC_SJC_119	Unknown	0	0	0	0	0	0	0	0	0	0	0	0	0	0	0	0	0	0	0	0	0	0	0	0	0	0	0	0	0	0	0	0	0	0	0	0	0	0	0	0	0	0	0	0	0	0	0	0
AC_DBS_93	Unknown	31709.8	40018	6285.3	73.9146	0	0	0	0	0	0	0	0	0	0	0	0	0	0	0	0	0	0	0	0	0	0	0	0	0	0	0	0	0	0	0	0	97.7916	0	0	0	0	0	0	0	0	0	0	0
AC_FZB_113	Autographiviridae	0	0	0	0	0	0	0	0	0	0	0	0	0	0	0	0	0	0	0	0	0	0	0	0	0	0	0	0	0	0	0	0	0	0	0	0	0	0	0	0	0	0	0	0	0	0	0	0
AC_LW_17	Mesyanzhinovviridae	0	0	0	0	0	0	0	0	0	0	0	0	0	0	0	0	0	0	0	0	0	0	0	0	0	0	0	0	0	0	0	0	0	0	0	0	0	0	0	0	0	0	0	0	0	0	0	0
AC_FN_63	Unknown	0	0	0	0	0	0	0	0	0	0	0	0	0	0	0	0	0	0	0	0	0	0	0	0	0	0	0	1327.39	605.408	122.945	1140.94	0	0	0	0	0	0	0	0	0	0	0	0	0	0	0	0	0
AC_HYG_564	Unknown	0	0	0	0	0	0	0	0	0	0	0	0	0	0	0	0	0	0	0	0	0	704.394	6402.91	631.89	0	0	0	4.75907	0	0	0	0	0	0	0	0	0	0	0	0	0	0	0	0	0	0	0	0
AC_DB_16	Unknown	0	0	0	0	0	0	0	497.6	214.665	0	0	0	0	0	4484.46	0	0	0	0	0	0	0	0	0	0	0	0	0	0	0	0	0	0	0	0	0	0	0	0	0	0	0	0	0	0	0	18.4775	17.3873
AC_SJC_355	Unknown	0	0	0	0	0	0	0	0	0	0	0	0	0	0	0	0	0	0	0	0	0	0	0	0	0	0	0	0	0	0	0	0	0	0	0	0	0	0	0	0	0	0	0	0	0	0	0	0
AC_HYG_248	Unknown	0	0	0	0	0	0	0	0	0	0	0	0	0	0	0	0	0	0	0	0	0	693.32	1579.79	914.438	0	0	0	0	0	0	0	0	0	0	0	0	0	0	0	0	0	0	0	0	0	0	0	0
AC_DX_92	Unknown	0	0	0	0	0	0	0	0	0	0	0	0	0	0	0	0	0	0	0	0	0	0	0	0	0	0	0	0	0	0	0	0	0	0	781.965	0	0	0	0	0	0	0	0	0	0	0	0	0
AC_SJC_60	Unknown	0	0	0	0	0	0	0	0	42.5129	0	0	0	0	0	0	0	0	0	0	0	0	0	0	0	0	0	0	0	0	0	0	0	0	0	0	0	0	0	0	0	0	0	0	0	0	0	0	0
AC_BL_295	Unknown	0	0	0	0	0	0	0	0	0	0	0	0	0	0	0	0	0	0	0	0	0	0	0	0	0	0	0	0	0	0	0	0	0	0	0	0	0	0	0	0	0	0	0	0	0	0	16.5197	20.5829
AC_SJ_92	Unknown	0	0	0	0	0	0	0	0	0	0	0	0	0	0	0	0	0	0	0	0	0	0	0	0	0	0	0	0	0	0	0	0	0	0	0	0	0	0	0	0	0	0	0	0	0	0	0	0
AC_DH_333	Autographiviridae	0	0	0	0	0	0	0	3852.71	47.9678	0	0	0	0	8426.73	7709.07	1968.37	65.759	404.641	0	0	0	0	0	0	0	0	0	828.84	0	0	60.693	0	0	0	0	0	0	0	0	0	0	0	514.66	0	1872.06	789.678	122.409	93.0943
AC_SL_26	Unknown	0	0	0	0	0	0	0	1779.88	745.467	0	0	0	0	0	0	0	0	0	0	0	0	0	0	0	0	0	0	0	0	0	0	0	0	0	16.549	0	0	0	0	0	0	0	0	0	16.5859	0	0	0
AC_DB_268	Unknown	0	0	0	0	0	0	0	0	3.9711	0	0	0	0	2181.97	15.9084	2582.41	0	0	0	0	0	0	0	0	0	0	0	0	0	0	0	0	0	0	0	0	0	0	0	0	0	0	0	0	0	0	0	0
AC_SJC_364	Mesyanzhinovviridae	0	0	0	8.03387	0	0	0	8.74684	0	0	0	0	0	0	0	0	58.6971	0	0	0	0	0	0	0	0	0	0	0	0	0	0	0	0	0	1.91699	0	0	54.2658	0	0	0	0	0	0	0	0	0	0
AC_DB_269	Peduoviridae	0	0	0	0	0	0	0	0	0	0	0	0	5634.12	0	0	0	0	0	0	0	0	0	0	0	0	0	0	0	0	0	0	0	0	0	0	0	0	0	0	0	0	0	0	0	0	0	0	0
AC_FZB_233	Unknown	0	0	0	0	0	0	0	0	0	0	0	0	0	0	0	0	0	0	0	0	0	0	0	0	0	0	0	0	0	0	0	0	0	0	0	12.5473	0	0	0	0	0	0	0	0	0	0	0	0
AC_HYG_57	Straboviridae	0	0	0	0	0	0	0	0	0	0	0	0	0	0	0	0	0	0	0	0	0	6741.2	0	0.612491	0	0	0	0	0	0	0	0	0	0	0	0	0	0	0	0	0	0	0	7.2325	0	0	0	0
AC_FN_336	Unknown	0	0	0	0	0	0	0	0	0	0	0	0	0	0	0	102.388	0	0	0	0	0	0	0	0	0	0	0	0	2049.95	406.784	0	0	0	0	0	0	0	0	0	0	0	0	0	0	0	0	0	0
AC_LW_128	Unknown	0	0	0	0	0	0	0	0	0	0	0	0	0	0	0	0	0	0	0	0	0	0	0	0	0	0	0	0	0	0	0	0	0	0	0	0	0	0	0	0	0	0	0	0	0	0	0	0
AC_SL_208	Unknown	0	0	0	0	0	0	0	63.2085	1497.65	0	0	0	0	127.191	10.4161	391.969	0	0	0	0	0	0	0	0	0	0	0	0	0	0	0	0	0	0	0	0	0	0	0	0	0	0	2.82292	0	261.19	93.6921	0	0
AC_EM_90	Unknown	0	0	0	0	0	0	0	0	0	0	0	0	0	0	0	0	0	0	0	0	0	0	0	0	0	0	0	0	0	0	0	0	0	0	0	0	0	0	0	0	0	0	0	0	5.61153	0	0	0
AC_BL_289	Unknown	0	0	0	0	0	0	0	0	0	0	0	0	0	0	0	0	0	0	0	0	0	0	0	0	0	0	0	0	0	0	0	0	0	0	0	0	0	0	0	0	0	0	0	0	0	0	4.49377	0
AC_SJ_109	Unknown	0	0	0	0	0	0	0	48.3954	142.652	0	0	0	0	8.09423	0	4.0351	0	0	0	0	0	0	0	0	0	0	0	0	0	303.752	128.463	0	0	0	0	0	0	0	0	0	0	0	0	0	0	0	0	0
AC_FZB_235	Unknown	0	0	0	0	0	0	0	0	0	0	0	0	0	0	0	0	0	0	0	0	0	0	0	0	0	0	0	0	0	0	0	0	0	0	0	0	0	0	0	0	0	0	0	0	0	0	0	0
AC_XS_366	Unknown	0	0	0	0	0	0	0	0	0	0	0	0	0	0	0	0	0	0	0	0	0	0	0	0	0	0	0	19.2274	0	0	155.227	0	0	0	0	0	0	0	0	0	0	0	0	0	0	0	0	0
AC_DH_81	Unknown	0	0	0	0	17.9539	0	0	0	0	0	0	0	0	0	0	0	0	0	0	0	0	0	0	0	0	0	0	0	0	0	0	0	0	0	0.86106	0	0	0	0	0.887997	0	16.3114	0	18877.2	0	0	0	0
AC_HYG_484	Unknown	0	0	0	0	0	0	0	0	0	0	0	0	0	0	0	0	0	0	0	0	0	0	4811.04	1212.61	0	332.169	281.16	0	0	0	0	0	0	0	0	0	0	0	0	0	0	0	0	0	0	0	0	0
AC_DH_344	Unknown	0	0	0	0	0	0	0	0	0	0	0	0	0	81.3055	35.3132	86.8543	0	0	0	0	0	0	0	0	0	0	0	0	0	0	0	0	0	0	0	264.024	0	0	0	0	0	0	36.1548	0	5610.44	264.699	0	0
AC_HYG_475	Unknown	0	0	0	0	0	0	0	0	0	0	0	0	0	0	0	0	0	0	0	0	0	2395.72	125.672	0	0	0	0	0	0	0	0	0	0	0	0	0	0	0	0	0	0	0	0	0	0	0	0	0
AC_DH_251	Unknown	0	0	0	0	0	0	0	0	0	0	0	0	0	0	0	0	70.9976	211.819	0	0	0	0	0	0	0	0	0	0	0	0	0	0	0	0	0	0	0	0	0	0	0	0	571.83	0	0	1400.24	8.39115	7.12841
AC_HYG_450	Unknown	0	0	0	0	0	0	0	0	0	0	0	0	0	0	0	0	0	0	0	0	0	126.057	1310.96	778.425	7.13352	0	0	0	0	0	0	0	0	0	0	0	0	0	0	0	0	0	0	0	0	0	0	0
AC_BDH_215	Unknown	0	0	0	0	0	0	0	0	0	0	0	0	0	0	0	0	0	0	0	0	0	0	0	0	0	0	0	0	0	7.40671	0	0	0	0	0	0	0	0	0	0	0	0	0	0	354.593	107.95	0	0
AC_SL_285	Peduoviridae	0	0	0	0	0	0	0	1893.47	41.8059	0	0	0	0	0	0	0	0	0	0	0	0	0	0	0	0	0	0	5.22119	0	0	0	0	0	0	0	0	0	0	0	0	0	0	0	0	0	0	12.3376	23.0582
AC_HYG_105	Unknown	0	0	0	0	0	2.09367	2.34152	0	0	0	0	0	0	0	0	0	0	0	0	0	0	3.98079	3780.73	5.12125	2.25271	0	0	0	0	0	0	0	0	0	0.336921	0	0	0	0	6.25429	0.706524	0	0	0	0	0	0	0
AC_SB_100	Casjensviridae	0	0	0	0	0	0	0	0	0	0	0	0	0	0	0	0	0	0	0	0	0	0	0	0	0	0	0	0	0	0	0	0	0	0	0	0	0	0	0	0	0	0	0	0	0	0	0	0
AC_BL_28	Kyanoviridae	0	0	0	0	0	0	0	0	0	0	0	0	0	0	0	0	0	0	0	0	0	0	0	0	0	0	0	7.05665	0	0	0	0	0	0	0	0	0	0	0	0	0	0	2.92117	0	0	36.3574	13.8957	18.4152
AC_XS_165	Unknown	0	0	0	0	0	0	0	0	0	0	0	0	0	0	0	11.9175	0	0	0	0	0	0	0	0	0	0	0	10.5741	96.4162	7.476	0	0	0	0	0	0	0	0	0	0	0	0	0	0	0	0	0	0
AC_FZB_472	Unknown	0	0	0	0	0	0	0	0	0	0	0	0	0	0	0	0	0	0	0	0	0	0	0	0	0	0	0	0	0	0	0	0	0	0	0	0	0	0	0	0	0	0	0	0	0	0	0	0
AC_EM_210	Unknown	0	0	0	0	0	0	0	0	0	0	0	0	0	0	0	0	0	0	0	0	0	0	0	0	0	0	0	0	0	0	0	0	0	0	0	0	0	0	0	0	0	0	0	0	0	0	0	0
AC_DH_137	Unknown	0	0	0	0	0	0	0	0	3.32727	0	0	0	0	2.1921	0	0	0	0	0	0	0	0	0	0	0	0	0	29.0883	28.9343	4.11315	0	0	0	0	0	13.5897	0	0	0	0	0	0	542.665	0	165.823	61.2798	142.053	94.9839
AC_DH_37	Unknown	0	0	0	0	10.5467	0	0	0	0	0	0	0	0	0	0	0	0	0	0	0	0	0	0	0	0	0	0	0	0	0	0	0	0	0	0	0	0	0	0	0	0	15.9697	0	18001.9	0	6.84194	0	0
AC_BDH_207	Mesyanzhinovviridae	0	0	0	0	0	0	0	0	0	0	0	0	0	48.5192	17.651	122.798	14.6693	0	0	0	0	0	0	0	0	0	0	0	0	14.006	0	0	0	0	0	46.2753	0	0	0	0	0	0	2.73354	0	17.6456	68.0441	0	0
AC_DB_149	Unknown	0	0	0	0	0	0	0	0	0	0	0	0	13630.2	0	0	0	0	0	0	0	0	0	0	0	0	0	0	0	0	0	0	0	0	0	0	0	0	0	0	0	0	0	1.27399	0	0	0	0	0
AC_LW_115	Unknown	75.2539	0	0	85.73	0	0	0	0	0	0	0	0	0	0	0	0	0	0	0	0	0	0	0	0	0	0	0	0	0	0	0	0	0	0	32.1456	860.255	870.621	27.5749	2.40151	0	0	0	0	0	0	0	0	0
AC_HYG_428	Unknown	0	0	0	0	0	0	0	0	0	0	0	0	0	0	0	0	0	0	0	0	0	1767.12	214.013	36.6184	0	0	0	0	0	0	0	0	0	0	0	0	0	0	0	0	0	0	0	0	0	0	0	0
AC_XS_180	Unknown	0	0	0	0	0	0	0	0	0	0	0	0	0	0	0	0	0	0	0	0	0	0	0	0	0	0	0	0	0	0	0	0	0	0	0	0	0	0	0	0	0	0	0	0	0	168.152	7.71205	5.50327
AC_BDH_331	Mesyanzhinovviridae	0	0	0	0	0	0	0	0	0	0	0	0	0	0	0	0	0	0	0	0	0	0	0	0	0	0	0	0	0	0	0	0	0	0	0	0	0	0	0	0	0	0	0	0	0	0	0	0
AC_SJ_156	Unknown	0	0	0	0	0	0	0	0	0	0	0	0	0	0	0	0	0	0	0	0	0	0	0	0	0	0	0	0	0	0	0	0	0	0	0	0	0	0	0	0	0	0	0	0	0	0	0	0
AC_BL_593	Unknown	0	0	0	0	0	0	0	0	0	0	0	0	0	0	0	0	0	0	0	0	0	0	0	0	0	0	0	0	0	0	0	0	0	0	0	0	0	0	0	0	0	0	0	0	0	0	0	0
AC_BDH_18	Unknown	0	0	0	0	0	0	0	0	0	0	0	0	0	0	0	0	0	0	0	0	0	0	0	0	0	0	0	0	0	0	0	0	0	0	0	0	0	0	0	0	0	0	0	0	16.4183	6.33117	0	0
AC_SL_22	Unknown	0	0	0	0	0	0	0	0	1898.26	0	0	0	0	0	0	0	0	0	0	0	0	0	0	0	0	0	0	0	0	0	0	0	0	0	0	0	0	0	0	0	0	0	0	0	0	0	0	0
AC_FZB_91	Unknown	0	0	0	0	0	0	0	0	0	0	0	0	0	0	0	0	0	0	0	0	0	0	0	0	0	0	0	0	0	0	0	0	0	0	0	0	0	0	0	0	0	0	0	0	0	0	0	0.501796
AC_HYG_178	Unknown	0	0	0	0	0	0	0	0	0	0	0	0	0	0	0	0	0	0	0	0	0	31.3968	464.057	3164.7	0	0	0	0	0	0	0	0	0	0	0	0	0	0	0	0	0	0	0	0	0	0	0	0
AC_FZB_543	Unknown	0	0	0	0	0	0	0	0	0	0	0	0	0	0	0	0	0	0	0	0	0	0	0	0	0	0	0	0	0	0	0	0	0	0	0	0	0	0	0	0	0	0	0	0	0	0	0	0
AC_BDH_161	Unknown	0	0	0	0	0	0	0	0	0	0	0	0	0	0	0	0	0	0	0	0	0	0	0	0	0	0	0	0	0	0	0	0	0	0	0	0	0	0	0	0	0	0	0	0	15.1179	0	0	1.70353
AC_DH_28	Orlajensenviridae	0	0	0	0	0	0	0	0	5.25605	0	0	0	0	51.9425	35.0933	62.1458	0	0	0	0	0	0	0	0	0	0	0	0	7.61785	0	0	0	0	0	0	0	0	0	0	0	0	0	0	0	2619.49	0	0	0
AC_SJC_20	Unknown	0	0	0	0	0	0	0	0	2.09674	0	0	0	0	0	0	0	0	0	0	0	0	0	0	0	0	0	0	0	12.1557	0	16.9127	0	0	0	0	0	0	0	0	0	0	0	0	0	0	0	0	0
AC_DBS_86	Unknown	32.8506	0	7715.57	0	0	0	0	0	0	0	0	0	0	0	0	0	0	0	0	0	0	0	0	0	0	0	0	0	0	0	0	0	0	0	0	0	0	0	0	0	0	0	0	0	0	0	0	0
AC_SJC_93	Unknown	0	0	0	0	0	1.8192	0	0	3.29683	0	0	0	0	0	0	0	0	0	0	0	0	0	0	0	0	9.0473	0	0	0	1.22266	0	1.18658	0	0	0	0	0	0	0	0	0	0	0.9545	0	0	0.395995	0	0
AC_HYG_259	Unknown	0	0	0	0	0	0	0	0	0	0	0	0	0	0	0	0	0	0	0	0	0	611.83	801.492	4944.48	0	0	0	0	0	0	0	0	0	0	0	0	0	0	0	0	0	0	0	0	0	0	0	0
AC_SL_139	Unknown	0	0	0	0	0	0	0	0	1299.81	0	12.9494	0	0	0	0	0	0	0	0	0	0	0	0	0	0	0	0	0	0	0	0	0	0	0	0	0	0	0	0	0	0	0	0	0	0	0	14.6864	9.14933
AC_FZB_170	Zobellviridae	0	0	0	0	0	0	0	0	0	0	0	0	0	0	0	0	0	0	0	0	0	0	0	0	0	0	0	0	0	0	0	0	0	0	0	0	0	0	0	0	0	0	0	0	10.3351	0	0	0
AC_SJC_141	Unknown	0	0	0	0	0	0	0	0	0	0	0	0	0	0	0	0	0	0	0	0	0	0	0	0	0	0	0	0	0	0	0	0	0	0	0	0	0	0	0	0	0	0	0	0	0	0	0	0
AC_HYG_115	Unknown	0	0	0	0	0	0	0	0	0	0	0	0	0	0	0	0	0	0	0	0	0	2045.17	1633	661.66	4.88335	0	0	0	0	0	0	0	0	0	0	0	0	0	0	0	0	0	0	0	0	0	0	0
AC_SJ_35	Unknown	0	0	0	0	0	0	0	1605.33	63.9053	0	0	0	0	486.285	106.67	396.688	12.4111	574.859	0	0	0	0	0	0	0	0	0	189.953	27.7864	23.6998	68.7296	23.0005	0	0	0	0	0	0	0	0	0	0	83.2584	0	99.5279	38.3795	30.8039	29.1591
AC_DX_267	Unknown	326.894	339.397	3171.84	4.90001	0	0	0	0	0	0	0	0	0	0	0	0	0	0	0	0	0	0	0	0	0	0	0	0	0	0	0	0	0	0	4.67683	0	3230.97	0	1.92166	0	0	0	0	0	0	0	0	0
AC_HYG_599	Unknown	0	0	0	0	0	0	0	0	0	0	0	0	0	0	0	0	0	0	0	0	0	658.369	2431.65	461.765	0	0	0	0	0	0	0	0	0	0	0	0	0	0	0	0	0	0	0	0	0	0	0	0
AC_FZB_79	Unknown	0	0	0	0	0	0	0	0	0	0	0	0	0	0	0	0	0	0	0	0	0	0	0	0	0	0	0	0	0	0	0	0	0	0	0	0	0	0	0	0	0	0	0	0	0	0	0	0
AC_JG_33	Unknown	7.54995	143.616	43.7239	0	0	0	0	0	0	0	0	0	0	0	0	0	0	0	0	0	0	0	0	0	0	0	0	0	0	0	0	0	0	0	0	0	0	0	0	0	0	0	0	0	0	0	0	0
AC_BL_307	Peduoviridae	9.14474	0	0	2.60444	0	0	0	107.752	34.9926	0	0	0	0	2.76649	82.2401	0	8731.4	0	0	0	0	0	0	0	0	0	0	17.1314	0	0	11.2903	0	0	0	72.0886	108.62	14.5783	328.385	2.55349	0	0	0	44.5766	0	0	144.586	705.534	342.914
AC_DB_372	Unknown	0	0	0	0	0	0	0	0	0	0	0	0	8212.3	0	0	0	0	0	0	0	0	0	0	15.8527	0	0	0	0	0	0	0	0	0	0	0	0	0	0	0	0	0	0	0	0	0	0	0	0
AC_BL_605	Ackermannviridae	0	0	0	0	0	0	0	0	0	0	0	0	0	0	0	0	0	0	0	0	0	0	0	0	0	0	0	0	0	0	0	0	0	0	0	0	0	0	0	0	0	0	0	0	0	0	0	0
AC_DB_401	Autographiviridae	0	0	0	0	0	0	0	0	0	0	0	0	0	0	1103.92	0	0	0	0	0	0	0	0	0	0	0	0	0	0	0	0	0	0	0	0	0	0	0	0	0	0	0	0	0	0	0	0	0
AC_SJC_263	Peduoviridae	0	0	0	0	0	0	0	1000.86	741.069	0	0	0	0	57.2624	14.2533	216.35	0	0	9.42316	0	0	0	0	0	0	0	0	37.3259	22.1002	11.3099	98.3968	0	0	0	0	267.801	0	0	0	0	0	0	0	0	303.977	29.3046	0	0
AC_FZB_269	Orlajensenviridae	0	0	0	0	0	0	0	0	0	0	0	0	0	0	0	0	0	0	0	0	0	0	0	0	0	0	0	0	0	0	0	0	0	0	0	0	0	0	0	0	0	0	7.09901	0	2.35003	0	0	0
AC_BL_443	Unknown	0	0	0	0	0	0	0	0	0	0	0	0	0	4.41706	0	0	0	0	0	0	0	0	0	0	0	0	0	0	0	0	0	0	0	0	0	0	0	0	0	0	0	0	161.755	0	0	2.68431	0	3.13757
AC_SL_162	Ackermannviridae	0	0	0	0	0	0	0	0	859.8	0	0	0	0	0	0	0	0	0	0	0	0	0	0	0	0	0	0	0	0	0	0	0	0	0	0	0	0	0	0	0	0	0	0	0	0	0	0	0
AC_BL_409	Peduoviridae	0	0	0	0	0	0	0	0	0	0	0	0	0	0	0	0	0	0	0	0	0	0	0	0	0	0	0	0	0	0	0	0	0	0	0	0	0	0	0	0	0	0	51.1471	0	55.0276	0	0	5.51168
AC_BDH_227	Mesyanzhinovviridae	0	0	0	0	0	0	0	13.5205	0	0	0	0	0	4.39705	0	0	0	0	0	0	0	0	0	0	0	0	0	0	0	66.0032	0	0	0	0	0	0	0	0	0	0	0	0	0	0	27.7182	0	0	0
AC_SL_233	Unknown	0	0	0	0	0	0	0	1986.08	2567.76	0	0	0	0	176.566	45.8812	13636.4	0	41.8073	0	0	0	0	0	0	0	0	0	0	0	0	0	0	0	0	6.10201	18.7111	0	6.39759	0	0	0	0	0	0	14.2698	0	0	0
AC_BL_405	Unknown	0	0	0	0	0	0	0	0	0	0	0	0	0	0	0	0	0	0	0	0	0	0	0	0	0	0	0	0	0	0	0	0	0	0	0	0	0	0	0	0	0	0	0	0	6.06711	9.35829	0	0
AC_SJC_480	Unknown	0	0	0	0	0	0	0	0	0	0	0	0	0	0	0	0	0	0	0	0	0	0	0	0	0	0	0	0	0	0	0	0	0	0	0	0	0	0	0	0	0	0	15.1839	0	0	0	0	4.20745
AC_SJC_526	Unknown	0	0	0	0	0	0	0	136.153	19.6024	0	0	0	0	0	0	0	0	0	0	0	0	0	0	0	0	0	0	0	0	0	0	0	0	0	0	0	0	0	0	0	0	0	0	0	0	0	0	0
AC_BDH_3	Mesyanzhinovviridae	0	0	0	14.4206	0	0	0	476.899	626.785	47.8265	10.5875	0	0	455.706	272.956	395.172	2351.78	1826.24	5.98672	0	0	0	0	0	0	0	0	1263.61	362.25	258.675	1377.9	38.3537	0	0	3.44094	1392.77	0	0	1.06039	0	0	0	341.478	79.4069	232.35	1176.41	223.476	274.739
AC_SL_56	Unknown	0	0	0	0	0	0	0	315.954	6109.62	0	0	18.6166	0	0	0	0	0	0	1.97099	0	0	0	0	0	0	0	0	0	2.77354	0	45.4499	0	0	0	0	0	0	0	0	0	0	0	7.61803	0	0	0	0	0
AC_BDH_124	Unknown	0	0	0	0	0	0	0	0	10.3451	0	0	0	0	7.30247	0	0	358.772	48.1672	0	0	0	0	0	0	0	0	0	20.6722	2.14195	257.597	41.7227	0	0	0	0	138.831	0	0	0	0	0	0	5.34842	0	4.60335	573.365	0	2.07487
AC_SL_65	Unknown	0	0	0	0	0	0	0	2567.91	66.8306	0	0	0	0	0	0	0	0	0	0	0	0	0	0	0	0	0	0	0	0	0	0	0	0	0	0	0	0	0	0	0	0	0	0	0	0	0	0	0
AC_HYG_252	Unknown	0	0	0	0	0	0	0	0	0	0	0	0	0	0	0	0	0	0	0	0	0	4241.41	167.147	280.752	0	15.3444	0	0	0	0	0	0	0	0	0	0	0	0	0	0	0	0	0	0	0	0	0	0
AC_BDH_108	Unknown	0	0	0	0	0	0	0	0	0	0	0	0	0	0	0	0	0	0	0	0	0	0	0	0	0	0	0	0	0	0	0	0	0	0	0	0	0	0	0	0	0	0	0	0	0	0	0	0
AC_SJ_19	Peduoviridae	0	0	0	0	0	0	0	0	0	0	0	0	0	11.1163	0	83.1244	0	0	0	0	0	0	0	0	0	0	0	0	0	0	0	0	0	10.6542	0	0	0	0	0	0	0	15.768	0	0	61.3157	3.37776	0	0
AC_HYG_41	Mesyanzhinovviridae	0	0	0	0	0	0	0	0	0	0	0	0	0	0	0	0	0	0	0	0	0	1570.08	893.149	345.065	0	0	0	0	0	0	0	0	0	0	0	0	0	0	0	0	0	0	0	0	0	0	0	0
AC_SJ_183	Unknown	0	0	0	0	0	0	0	0	29.5825	0	0	0	0	3.43937	0	473.224	0	0	0	0	0	0	0	0	0	0	0	0	0	12.907	0	0	0	0	0	0	0	0	0	0	0	0	0	0	5.4203	2.09016	0	0
AC_SL_244	Mesyanzhinovviridae	0	0	0	0	0	0	0	205.172	1096.76	0	0	0	0	4.88228	26.3885	277.464	0	0	0	0	0	0	0	0	0	0	0	0	0	0	0	0	0	0	0	0	0	0	0	0	0	0	0	0	46.1657	0	0	0
AC_SJ_260	Unknown	0	0	0	0	0	0	0	0	0	0	0	0	0	0	0	0	0	0	0	0	0	0	0	0	0	0	0	0	0	0	0	0	0	0	0	0	0	0	0	0	0	0	0	0	0	0	0	0
AC_DB_96	Zobellviridae	0	0	0	0	0	0	0	0	9.25122	0	0	0	0	0	3812.78	0	3.2667	0	0	0	0	0	0	0	0	0	0	0	0	0	0	0	0	0	0	0	0	0	0	0	0	0	0	0	0	0	0	0
AC_BL_7	Autographiviridae	0	0	0	0	0	0	0	0	0	0	0	0	0	0	0	0	0	0	0	0	0	0	0	0	0	0	0	5.14528	0	0	31.6487	0	0	0	0	0	0	0	0	0	0	0	0	0	4.58307	0	18.2374	7.23004
AC_DB_42	Unknown	0	0	0	0	0	0	0	21.533	0	0	0	0	0	0	1298.72	0	0	27.7144	0	0	0	0	0	0	0	0	0	0	0	0	0	0	0	0	0	0	0	0	0	0	0	0	0	0	0	0	21.958	9.32684
AC_BL_355	Unknown	0	0	0	18.7344	0	18.5192	0	275.359	88.9376	1449.78	898.635	342.821	0	351.567	161.338	525.785	195.539	1789.53	362.954	0	525.792	22.0071	0	0	234.13	92.1005	613.913	205.385	121.605	136.911	76.7018	126.832	155.444	0	0	102.807	0	0	0	0	3.12472	37.6366	446.968	30.5661	329.297	280.167	35.8214	53.0086
AC_SJ_265	Mesyanzhinovviridae	0	0	0	0	0	0	0	0	0	0	0	0	0	0	0	0	0	0	0	0	0	0	0	0	0	0	0	0	0	0	0	0	86.2568	0	0	0	0	0	0	0	0	0	0	0	0	0	0	0
AC_FZB_453	Unknown	0	0	0	0	0	0	0	7.05861	0	0	0	0	0	0	0	0	0	0	0	0	0	0	0	0	0	0	0	0	0	0	0	0	0	0	0	0	0	0	0	0	0	0	30.2632	0	32.5592	85.7948	5.99826	11.0065
AC_FZB_128	Casjensviridae	0	0	0	0	0	0	0	0	0	8.53507	7.55772	0	0	0	0	0	0	0	0	0	0	0	0	0	0	0	0	0	0	0	0	0	0	0	0	0	0	0	0	0	0	0	0	0	0	0	0	0
AC_FN_259	Kyanoviridae	0	0	0	0	0	0	0	0	0	0	0	0	0	0	0	0	0	0	0	0	0	0	0	0	0	0	0	0	2937.7	0	0	0	0	0	0	0	0	0	0	0	0	0	0	0	0	0	0	0
AC_XS_412	Unknown	0	0	0	0	0	0	0	0	0	0	0	0	0	0	0	0	0	0	0	0	0	0	0	0	0	0	0	0	0	0	0	0	0	0	0	0	0	0	0	0	0	0	0	0	0	0	0	0
AC_FZB_73	Unknown	0	0	0	0	0	0	0	0	0	0	0	0	0	33.7884	0	4.211	0	0	0	0	0	0	0	0	0	0	0	0	0	0	0	0	0	0	0	0	0	0	0	0	0	0	0	0	2.21871	0	0	0
AC_DX_80	Unknown	0	0	0	0	0	0	0	0	0	0	0	0	0	0	0	0	0	0	0	0	0	0	0	0	0	0	0	0	0	0	0	0	0	0	1144.47	0	0	0	0	0	0	0	0	0	0	0	0	0
AC_DH_399	Unknown	0	0	0	0	0	0	0	59.6771	37.8745	0	0	0	0	146.944	7.49271	24.8787	81.7292	51.2055	0	0	0	0	0	0	0	0	0	7.35809	0	10.4045	0	0	0	0	0	229.174	0	0	0	0	0	0	10218.2	434.374	1424.42	11479.3	405.699	86.6543
AC_DH_32	Mesyanzhinovviridae	0	0	0	0	0	0	0	0	0	0	0	0	0	0	0	0	0	0	0	0	0	0	0	0	0	0	0	0	0	0	0	0	0	0	0	0	0	0	0	0	0	0	0	0	11161.2	6.67793	0	0
AC_HYG_54	Casjensviridae	0	0	0	3.53891	0	0	0	0	0	0	0	0	0	0	0	0	0	0	0	0	0	4698.38	11.8446	6706.96	4.70499	17.3977	0	0	0	0	0	0	0	0	0	0	0	0	0	0	0	0	0	0	0	0	0	0
AC_DH_93	Mesyanzhinovviridae	0	0	0	0	0	0	0	0	0	0	0	0	0	0	0	0	0	0	0	0	0	0	0	0	0	0	0	0	0	0	0	4.88362	0	0	0	0	0	0	0	0	0	0	0	0	12823.2	0	0	0
AC_SL_232	Unknown	0	0	0	0	0	0	0	1693.73	171.325	0	0	0	0	0	0	0	0	0	0	0	0	0	0	0	0	0	0	0	0	0	0	0	0	0	0	0	0	0	0	0	0	0	0	0	0	0	0	0
AC_BDH_104	Unknown	0	0	0	0	0	0	0	0	0	0	0	0	0	1.90964	0	0	0	0	0	0	0	0	0	0	0	0	0	7.60203	0	32.2483	0	0	2.79687	0	0	19.731	0	0	0	0	0	0	1.04898	0	15.0475	3.48154	0	0
AC_BL_399	Unknown	0	0	0	0	0	0	0	0	0	0	0	0	0	0	0	0	0	0	0	0	0	0	0	0	0	0	0	0	0	0	0	0	0	0	0	0	0	0	0	0	0	0	0	0	0	0	0	0
AC_DX_213	Unknown	0	0	0	0	0	0	0	0	0	0	0	0	0	0	0	0	0	0	0	0	0	0	0	0	0	0	0	0	0	0	0	0	0	0	851.192	0	0	0	0	0	0	0	0	0	0	0	0	0
AC_BL_308	Unknown	0	0	0	0	0	0	0	0	0	0	0	0	0	0	0	0	0	0	0	0	0	0	0	0	0	0	0	36.8648	0	0	0	0	0	0	62.4069	0	0	0	3.58994	0	0	0	166.849	0	4.37822	48.9611	24.1975	30.5876
AC_FN_25	Peduoviridae	0	0	0	0	0	0	0	0	0	0	0	0	0	0	0	0	0	0	0	0	0	0	0	0	0	0	0	0	3135.59	18.7461	27.1819	0	0	0	0	0	0	0	0	0	0	0	0	0	0	0	6.96151	31.9351
AC_JG_5	Unknown	0	0	796.265	0	0	0	0	0	0	0	0	0	0	0	0	0	0	0	0	0	0	0	0	0	0	0	0	0	0	0	0	0	0	0	0	0	0	0	0	0	0	0	0	0	0	0	0	0
AC_SJC_423	Unknown	0	0	0	0	0	0	0	0	0	0	0	0	0	0	0	0	0	0	0	0	0	0	0	0	0	0	0	0	0	0	0	0	0	0	0	0	0	0	0	0	0	0	0	0	16.1708	0	0	0
AC_SJ_33	Unknown	0	0	0	0	0	0	0	0	0	0	0	0	0	0	0	0	0	0	0	0	0	0	0	0	0	0	0	0	0	11.6977	0	0	0	0	0	0	0	0	0	0	0	0	0	0	9.82494	0	0	0
AC_BL_109	Unknown	0	0	0	0	0	0	0	0	0	0	0	0	0	0	0	0	0	0	0	0	0	0	0	0	0	0	0	0	0	0	0	0	0	0	0	0	0	0	0	0	0	0	0	0	0	0	0	0
AC_DH_110	Unknown	0	0	0	0	0	0	0	0	0	0	0	0	0	0	0	0	0	0	0	0	0	0	0	0	0	0	0	0	0	0	0	0	0	0	0	0	0	0	0	0	0	0	771.536	0	0	0	0	2.47364
AC_HYG_301	Unknown	0	0	0	0	0	0	0	0	0	0	0	0	0	0	0	0	0	0	0	0	0	51.8063	2041.91	274.211	0	0	0	0	0	0	0	0	0	0	0	0	0	0	0	0	0	0	0	0	0	0	0	0
AC_DH_70	Mesyanzhinovviridae	0	0	0	0	0	0	0	1.28895	2.22688	15.7056	3.47678	0	0	0	0.84962	9.40357	12.3567	2.48843	1.96596	4.98085	0	2.50325	2.37745	3.43511	9.44386	0	0	6.67484	17.5209	7.07879	4.27678	1.14499	1.84181	8.43691	2.25992	10.3947	0	0	0	0	1.18476	0	822.719	0	4.95459	217.423	12.7057	9.82599
AC_BDH_328	Orlajensenviridae	0	0	0	0	0	20.3877	0	44.9099	16.6264	1732.86	666.266	1455.73	419.808	3030.59	98.6759	5460.7	14.3512	28.901	639.32	0	260.479	0	9.20399	0	0	0	0	232.567	96.39	27.4046	0	126.331	716.599	0	0	0	0	0	0	0	0	0	0	0	1214.16	184.173	5.08847	3.89046
AC_DBS_137	Mesyanzhinovviridae	3657.62	6879.11	1174.25	17.9991	0	0	0	0	0	0	0	0	0	0	0	0	0	0	0	0	0	0	0	0	0	0	0	0	0	0	0	0	0	0	0	0	0	0	0	0	0	0	0	0	0	0	0	0
AC_FN_313	Unknown	0	0	0	0	0	0	0	0	0	0	0	0	0	0	0	0	0	0	0	0	0	0	0	0	0	0	0	0	171.011	2884.05	0	0	0	0	0	0	0	0	0	0	0	0	0	0	0	0	0	0
AC_BL_385	Unknown	0	0	0	0	0	0	0	0	0	0	0	0	0	0	0	0	0	0	0	0	0	0	0	0	0	0	0	0	0	0	0	0	0	0	0	0	0	0	0	0	0	0	0	0	0	0	0	0
AC_SJC_358	Unknown	0	0	0	0	0	0	0	8.54361	4.21731	0	0	0	0	0	0	0	0	0	0	0	0	0	0	0	0	0	0	0	55.0113	0	0	0	0	0	0	0	0	0	0	0	0	0	0	0	0	0	13.0683	4.4407
AC_SL_169	Mesyanzhinovviridae	0	0	0	0	0	0	0	12.4415	1788.68	0	0	0	0	18.2076	0	0	0	0	0	0	0	0	0	0	0	0	0	2.68452	0	0	0	0	0	0	0	0	0	0	0	0	0	0	0	0	593.016	0	0	0
AC_FZB_686	Mesyanzhinovviridae	0	0	0	0	0	0	0	0	0	0	0	0	0	1.62964	8.80811	4.87439	1.60129	11.824	0	0	0	0	0	0	0	0	0	0	1.19501	0	0	0	0	0	0	0	0	0	0	0	0	0	0	0	12.8412	0	0.283883	0
AC_EM_213	Unknown	0	0	0	0	0	0	0	0	0	0	88.9249	0	0	0	0	0	0	0	0	0	0	0	0	0	0	0	0	0	0	0	0	0	0	0	0	0	0	0	0	0	0	0	0	0	0	0	0	0
AC_XS_116	Autographiviridae	0	0	0	0	0	0	0	0	0	0	0	0	0	0	0	0	0	0	0	0	0	0	0	0	0	0	0	0	0	0	0	0	0	0	0	0	0	0	0	0	0	0	0	0	0	0	0	0
AC_DB_76	Mesyanzhinovviridae	0	0	0	0	0	0	0	0	0	0	0	0	0	0	4281.14	0	0	0.642751	0	0	0	0	0	0	0	0	0	0	0.357282	0	0	0	0	0	0	0	0	0	0	0	0	0	0	0	0	0	0	0
AC_DX_207	Unknown	0	0	0	0	0	0	0	57.8405	0	0	0	0	0	0	0	0	15.8428	0	0	0	0	0	0	0	0	0	0	0	0	0	0	0	0	0	907.275	0	0	0	0	0	0	0	0	0	0	5861.84	23.8736	432.344
AC_HYG_108	Mesyanzhinovviridae	0	0	0	0	0	0	0	0	0	0	0	0	0	0	0	0	0	0	0	0	0	359.483	2396.61	529.577	0	0	0	0	0	0	0	0	0	0	0	0	0	0	0	0	0	0	0	0	0	0	0	0
AC_XS_417	Unknown	0	0	0	0	0	0	0	0	0	0	0	0	0	0	0	0	0	0	0	0	0	0	0	0	0	0	0	0	0	0	0	0	0	0	0	0	0	0	0	0	0	0	0	0	10.3406	0	0	0
AC_DB_353	Unknown	0	0	0	0	0	0	0	5.59147	2.76007	0	0	0	0	0	2579.97	0	0	7.19658	0	0	0	0	0	0	0	0	0	4.82593	8.00064	10.236	22.2633	0	0	0	0	22.5461	0	0	0	0	0	0	0	0	0	0	0	0
AC_SJC_488	Mesyanzhinovviridae	0	0	0	0	0	0	0	0	0	0	0	0	0	0	0	0	0	0	0	0	0	0	0	0	0	0	0	0	0	0	0	0	0	0	0	0	0	0	0	0	0	0	0	0	0	0	0	0
AC_SB_119	Unknown	0	0	0	0	0	0	0	0	0	0	0	0	0	0	0	0	0	0	0	0	0	0	0	0	0	0	0	0	0	0	0	0	0	0	0	0	0	0	0	0	0	0	0	0	0	0	0	0
AC_SJC_425	Unknown	0	0	0	0	0	0	0	0	5.23463	0	0	0	0	0	0	0	0	0	0	0	0	0	0	0	0	0	0	0	0	0	0	0	0	0	0	0	0	0	0	0	0	0	0	0	0	0	0	0
AC_DX_49	Unknown	0	0	0	0	0	0	0	0	0	0	0	0	0	0	0	0	0	0	0	0	0	0	0	0	0	0	0	0	0	0	0	0	0	0	893.989	0	0	105.776	0	0	0	0	0	0	0	0	0	0
AC_SL_63	Unknown	2449.75	2826.6	2571.91	883.923	833.892	2639.06	2130.89	15668	100207	8567.5	2890.81	8669.06	3842.71	736.866	385.194	1637.7	927.448	622.576	2747.93	8333.14	5000.77	993.803	1430.03	794.13	807.505	7293.13	16925.4	460.615	661.051	995.539	639.116	1128.26	2336.41	2613.69	411.357	935.815	1370.02	1023.3	78.2511	117.84	493.874	2413.12	231.037	2298.35	1004.28	461.543	197.65	293.827
AC_SL_16	Unknown	0	0	0	0	0	0	0	177.791	2203.53	0	0	0	0	0	0	0	0	0	0	0	0	0	0	0	0	0	0	0	0	0	0	0	0	0	0	0	0	0	0	0	0	0	0	0	0	0	0	0
AC_SJC_6	Unknown	0	0	0	0	0	0	0	0	0	0	0	0	0	28.9536	0	0	0	0	0	0	0	0	0	0	0	0	0	0	0	0	0	0	0	0	0	0	0	0	0	0	0	0	0	0	0	0	0	0
AC_DH_211	Unknown	0	0	0	0	0	0	0	16.8384	124.677	0	0	0	0	39.4277	53.2761	127.759	516.558	840.879	0	0	0	0	0	0	0	0	0	168.583	24.0935	166.455	0	0	0	0	0	101.845	0	0	0	0	0	0	596.797	0	51.7803	3586.13	18.3154	17.5042
AC_DB_422	Unknown	0	0	0	0	0	0	0	0	0	0	0	0	0	1477.77	470.079	3160.68	0	0	0	0	0	0	0	0	0	0	0	0	2.94069	0	0	0	0	0	0	0	0	0	0	0	0	0	0	0	0	0	0	0
AC_DH_363	Casjensviridae	0	0	0	0	0	0	0	0	0	0	0	0	0	0	0	0	0	49.5892	0	0	0	0	0	0	0	0	0	0	0	0	0	0	0	0	0	0	0	0	0	0	0	0	401.502	0	19.7469	281.744	1781.11	914.527
AC_HYG_536	Unknown	0	0	0	0	0	0	0	0	0	0	0	0	0	0	0	0	0	0	0	149.711	0	8.36011	809.876	731.355	0	0	0	0	0	0	0	0	0	0	0	0	0	0	0	0	0	0	0	0	0	0	0	0
AC_DH_167	Unknown	0	0	0	0	0	0	0	21.7546	0	0	0	0	0	13.2654	0	0	0	290.495	0	0	0	0	0	0	0	0	0	0	0	0	0	0	0	0	0	0	0	0	0	0	0	0	1309.68	24.4505	158.883	48.3693	1.84866	1.88456
AC_FZB_172	Unknown	0	0	0	0	0	0	0	0	0	0	0	0	0	0	0	0	0	0	0	0	0	0	0	0	0	0	0	0.655579	0	0	0	0	0	0	0	0	0	0	0	0	0	0	0.542767	0	0	0	0	0
AC_SL_230	Orlajensenviridae	0	0	0	0	0	0	0	0	3271.86	0	0	0	0	0	0	0	0	0	0	0	0	0	0	0	0	0	0	0	0	0	0	0	0	0	0	0	0	0	0	0	0	0	0	0	0	0	0	0
AC_EM_85	Mesyanzhinovviridae	0	0	0	0	0	0	0	0	0	0	0	0	0	0	0	0	0	0	0	0	0	0	0	0	0	0	0	0	0	0	0	0	0	0	0	0	0	0	0	0	0	0	0	0	0	0	0	0
AC_DX_261	Unknown	0	0	16.3208	0	0	0	0	0	0	0	0	0	0	0	0	0	0	0	0	0	0	0	0	0	0	0	0	0	0	0	0	0	0	0	592.931	285.409	32.3469	3317.89	0	0	0	0	0	70.7139	0	0	0	3.63359
AC_BL_501	Unknown	0	0	0	0	0	0	0	26.7292	0	0	0	0	0	0	225.52	0	61.4984	82.565	0	0	0	0	0	0	7.83357	72.4156	0	0	0	0	0	0	0	0	9.37287	10.7778	0	7.37017	0	0	0	0	43.9295	0	41.0977	6.33917	59.9646	72.2434
AC_XS_284	Peduoviridae	0	0	0	0	0	0	0	0	0	0	0	0	0	0	0	0	0	0	0	0	0	0	0	0	0	0	0	0	0	0	0	0	0	0	0	0	0	0	0	0	0	0	0	0	0	0	0	0
AC_DH_285	Unknown	0	0	0	0	0	0	0	0	0	0	0	0	0	0	0	0	157.743	93.432	0	0	0	0	0	0	0	0	0	66.8312	0	0	1149.74	17.1961	0	0	0	0	0	0	0	0	0	0	2541.76	0	0	2634.11	154.632	157.634
AC_DH_352	Unknown	0	0	0	0	0	0	0	12.1992	0	0	0	0	0	0	0	0	23.3899	0	0	0	0	0	0	0	0	0	0	236.902	8.7277	0	210.483	0	0	0	0	12.2975	0	0	5.49281	0	0	0	612.381	0	0	2477.31	74.6397	54.9533
AC_FZB_461	Unknown	0	0	0	0	0	0	0	0	0	0	0	0	0	0	0	0	0	0	0	0	0	0	0	0	0	0	0	0	0	0	0	0	0	0	0	0	0	0	0	0	0	0	0	0	0	0	0	0
AC_FN_87	Mesyanzhinovviridae	0	0	0	0	0	0	0	0	0	0	0	0	0	0	0	0	0	0	0	0	0	0	0	0	0	0	0	18.7795	0	6210.6	2.31026	0	0	0	0	0	0	0	0	0	0	0	0	0	0	0	0.591678	0
AC_HYG_247	Unknown	0	0	0	0	0	0	0	0	0	0	0	0	0	0	0	0	0	0	0	0	0	1903.53	3474.96	382.847	0	15.2029	57.9074	0	0	0	0	0	0	0	0	0	0	6.18916	0	0	0	0	0	0	0	0	0	0
AC_FN_278	Unknown	0	0	0	0	0	0	0	0	0	0	0	0	0	0	0	0	0	0	0	0	0	0	0	0	0	0	0	0	3255.01	34.7761	0	0	0	0	0	0	0	0	0	0	0	0	0	0	0	0	0	0
AC_EM_307	Unknown	0	0	0	0	0	0	0	0	0	0	0	0	0	0	0	0	0	8.4905	0	0	0	0	0	0	0	0	0	0	0	0	0	0	131.969	0	0	0	0	0	0	0	0	0	0	0	0	0	0	0
AC_HYG_169	Unknown	0	3.21407	0	0	0	0	0	1.41459	0	0	0	0	0	0	1.86487	0	0	0	0	0	0	7142.86	1.73946	426.004	0	0	0	0	0	0	0	0	0	0	0	0	0	0	0	0	0	0	0	0	0	0	0	0
AC_FZB_460	Peduoviridae	0	0	0	0	0	0	0	0	0	0	0	0	0	0	0	0	0	0	0	0	0	0	0	0	0	0	0	0	0	0	0	0	0	0	0	0	0	0	0	0	0	0	0	0	0	0	0	0
AC_EM_103	Unknown	0	0	0	0	0	0	0	0	0	0	0	0	0	0	0	0	0	0	0	0	0	0	0	0	0	0	0	0	0	0	0	0	0	0	0	0	0	0	0	0	0	0	0	0	132.448	5.44791	0	0
AC_FZB_270	Unknown	0	0	0	0	0	0	0	0	0	0	0	0	0	0	0	0	0	0	0	0	0	0	0	0	0	0	0	0	0	0	0	0	0	0	0	0	0	0	0	0	0	0	0	0	0	0	0	0
AC_DH_91	Unknown	0	0	0	0	0	0	0	0	0	0	0	0	0	0	0	0	0	0	0	0	0	0	0	0	0	0	0	0	0	0	0	0	0	0	0	0	0	0	0	0	0	0	830.17	0	3.94983	102.81	0	0
AC_HYG_40	Unknown	0	0	0	0	0	0	0	0	0	0	0	0	0	0	0	0	0	0	0	0	0	1689.51	45.8458	24.8405	0	0	0	0	0	0	0	0	0	0	0	0	0	0	0	0	0	0	0	0	0	0	0	0
AC_EM_119	Unknown	0	0	0	0	0	0	0	0	0	19.8284	0	0	0	0	0	0	0	0	0	0	0	0	0	0	0	0	0	0	0	0	0	2.8911	0	0	0	0	0	0	0	0	0	0	0	0	0	0	0	0
AC_HYG_291	Peduoviridae	0	0	0	0	0	0	0	0	0	0	0	0	0	0	0	0	0	0	0	0	0	4486.34	13.4838	0	0	0	0	0	0	0	0	0	0	0	0	0	0	0	0	0	0	0	0	0	0	0	0	0
AC_HYG_34	Unknown	0	0	0	0	0	0	0	0	0	0	0	0	0	0	0	0	0	0	0	0	0	3253.57	0	30.1672	0	0	0	0	0	0	0	0	0	0	0	0	0	0	0	0	0	0	0	0	0	0	0	0
AC_HYG_425	Unknown	0	0	0	0	0	0	0	0	0	0	0	0	0	0	0	0	0	0	0	0	0	0	2361.65	60.6448	0	0	117.412	0	0	0	0	0	0	0	0	0	0	0	0	0	0	0	0	0	0	0	0	0
AC_FZB_242	Kyanoviridae	0	0	0	0	0	0	0	0	0	0	0	0	0	0	0	0	0	0	0	0	0	0	0	0	0	0	0	0	0	0	0	0	0	0	0	0	0	0	0	0	0	0	0	0	0	0	0	0
AC_DH_390	Mesyanzhinovviridae	2.84002	2.00086	0	19.4123	0	0	0	2.64188	0.869394	0	0	0	0	21.4793	12.1899	0	486.275	18.1348	0	0	0	0	0	0	0	41.752	0	61.5647	0	6.44843	61.9455	0	0	0	62.1463	5.32635	0.905496	755.17	12.5297	0	1.61889	0	2410.1	106.894	8.12411	724.718	505.577	5423.09
AC_XS_67	Mesyanzhinovviridae	0	0	0	0	0	0	0	436.91	31.716	0	0	0	0	12.5372	12.7056	0	12.3191	454.826	0	0	0	0	0	0	0	0	0	33.2728	0	0	68.2205	0	0	0	137.999	77.7231	0	0	0	0	0	0	4.5912	0	256.856	0	1070.15	160.3
AC_EM_88	Vilmaviridae	0	0	0	0	0	0	0	0	0	0	0	0	0	0	0	0	0	0	0	0	0	0	0	0	0	0	0	0	0	0	0	0	0	0	0	0	0	0	0	0	0	0	6.37062	0	0	0	0	0.617856
AC_SL_125	Peduoviridae	0	0	0	0	0	0	0	1990.46	3.71118	0	0	0	0	0	0	0	0	0	0	0	0	0	0	0	0	0	0	0	0	0	0	0	0	0	0	0	0	0	0	0	0	0	0	0	0	0	0	0
AC_BDH_278	Unknown	0	0	0	0	0	0	0	0	0	0	0	0	118.676	0	0	0	0	0	0	0	0	0	0	0	0	0	0	0	0	0	0	0	15.7223	0	0	0	0	0	0	0	0	0	0	0	0	0	0	0
AC_DH_220	Zobellviridae	0	0	0	0	0	0	0	0	0	0	0	0	0	0	0	0	0	0	0	0	0	0	0	0	0	0	0	18.5849	0	0	0	0	0	0	2205.46	14.4711	0	0	0	0	0	0	1233.51	0	0	70.2191	163.465	281.048
AC_SJC_408	Zierdtviridae	0	0	0	0	0	0	0	9.99953	0	0	0	0	0	58.5354	3.29564	14.5904	0	0	0	0	0	0	0	0	0	0	0	38.8371	14.308	27.4582	0	0	14.2886	0	0	0	0	0	0	0	0	0	0	0	0	0	0	0
AC_JG_51	Unknown	771.995	8.43239	138.631	1196.48	0	0	0	0	0	0	0	0	0	0	0	0	0	0	0	0	0	0	0	0	0	0	0	0	0	0	0	0	0	0	6.50702	389.085	114.483	20.4667	0	0	0	0	0	0	0	0	3.78453	12.8601
AC_SB_128	Unknown	0	0	0	0	0	0	0	0	0	0	0	0	0	0	0	0	0	0	0	0	0	0	0	0	0	0	0	0	0	0	0	0	0	0	0	0	0	0	0	0	0	0	0	0	0	0	0	0
AC_BL_539	Unknown	0	0	0	0	0	0	0	0	0	0	0	0	0	0	23.4883	0	0	0	0	0	0	0	0	0	0	0	0	0	0	0	0	0	0	0	0	0	0	0	0	0	0	0	0	0	0	0	0	0
AC_XS_232	Unknown	0	0	0	0	0	0	0	0	0	0	0	0	0	0	0	0	0	0	0	0	0	0	0	0	0	0	0	0	0	0	348.5	0	0	0	0	0	0	0	0	0	0	0	0	0	0	0	2.31828	1.18165
AC_FZB_121	Unknown	0	0	0	0	0	0	0	0	0	0	0	0	0	0	0	0	0	0	0	0	0	0	0	0	0	0	0	0	0	0	0	0	0	0	0	0	0	0	0	0	0	0	0	0	0	0	0	0
AC_FZB_138	Herelleviridae	0	0	0	0	0	0	0	0	0	7.62106	0	0	0	1.22044	0.82455	16.4269	28.7809	0.805001	0	0	0	0	0	0	0	0	0	0	0	0	0	0	379.835	0	0	0	0	0	0	0	0	0	464.137	0	96.1678	427.947	1.4882	1.95055
AC_HYG_210	Unknown	0	0	0	0	13.2359	4.93083	5.51454	0	0	0	0	0	0	0	0	0	0	0	0	0	0	178.129	1226.53	2185.48	0	0	0	0	0	0	0	0	0	0	0	0	0	0	0	0	0	0	0	0	0	0	0	0
AC_DH_160	Peduoviridae	0	0	0	4.70773	0	0	0	0	0	0	0	0	0	0	0	0	34.3956	0	0	0	0	0	0	0	0	0	0	0	0	0	0	0	0	0	35.9464	87.836	0	91.8636	650.342	0	0	0	778.287	69.1281	0	7.5974	0	4.44014
AC_SJC_477	Unknown	0	0	0	0	0	0	0	0	0	0	0	0	0	0	0	0	34.8336	124.71	0	0	0	0	0	0	0	0	0	10.4536	0	0	0	0	0	0	0	0	0	0	0	0	0	0	0	0	0	21.5437	4.11696	6.29535
AC_DB_307	Unknown	0	0	0	0	0	0	0	0	0	0	0	0	10102.9	0	0	0	0	0	0	0	0	0	0	0	0	0	0	0	0	0	0	0	0	0	0	0	0	0	0	0	0	0	0	0	0	0	0	0
AC_BDH_141	Unknown	0	0	0	0	0	0	0	0	5.43039	0	0	0	0	0	0	0	0	0	0	0	0	0	0	0	0	0	0	0	0	30.2086	0	0	0	0	0	0	0	0	0	0	0	0	0	0	0	0	0	0
AC_BL_339	Unknown	0	0	0	0	0	0	0	0	0	0	0	0	0	0	0	0	0	0	0	0	0	0	0	0	0	0	0	0	0	0	0	0	0	0	0	0	0	0	0	0	0	0	0	0	0	0	0	2.21566
AC_DBS_168	Unknown	4342.49	602.296	206.29	11.0671	0	0	0	0	0	0	0	0	0	0	0	0	0	0	0	0	0	0	0	0	0	0	0	0	0	0	0	0	0	0	0	0	774.348	0	0	0	0	0	0	0	0	0	0	0
AC_FZB_671	Ackermannviridae	0	0	0	0	0	0	0	0	0	0	0	0	0	0	0	0	0	0	0	0	0	0	0	0	0	0	0	0	0	0	0	0	0	0	0	0	0	0	0	0	0	0	0	0	0	0	0	0
AC_SJC_108	Unknown	0	0	0	0	0	0	0	7.5859	0.936142	0	0	0	0	0	0	0	0	0	0	0	0	0	0	0	0	0	0	0	0	0	0	0	0	0	0	0	0	0	0	0	0	0	1.01637	0	0	0	0	0
AC_SB_26	Unknown	0	0	0	0	0	0	0	0	0	0	0	0	0	0	0	0	0	0	0	0	0	0	0	0	0	0	0	0	0	0	0	0	0	0	0	0	0	0	0	0	0	0	0	0	0	0	0	0
AC_BDH_185	Unknown	0	0	0	0	0	0	0	0	0	0	0	0	0	0	0	0	0	0	0	0	0	0	0	0	0	0	0	0	0	0	0	0	0	0	0	0	0	0	0	0	0	0	0	0	0	0	0	6.88784
AC_FZB_727	Unknown	0	0	0	0	0	0	0	0	0	0	0	0	0	0	0	0	0	0	0	0	0	0	0	0	0	0	0	0	0	0	0	0	0	0	0	0	0	0	0	0	0	0	0	0	0	0	0	0
AC_DBS_22	Unknown	17653.9	1093.95	6188.96	2.02625	0	0	0	0	0	0	0	0	0	0	0	0	0	0	0	0	0	0	0	0	0	0	0	0	0	0	0	0	0	0	0	0	2.83546	0	0	0	0	0	0	0	0	0	0	0
AC_JG_80	Unknown	0	0	256.084	0	0	0	0	32.907	0	0	0	0	0	0	0	0	0	0	0	0	0	0	0	0	0	0	0	0	0	0	0	0	0	0	14.424	2189.37	298.887	0	0	0	0	0	0	12476.2	0	0	3.72849	0
AC_SB_73	Unknown	0	0	0	0	0	0	0	0	0	0	0	0	0	0	0	0	0	0	0	0	0	0	0	0	0	0	0	0	0	0	0	0	0	0	0	0	0	0	0	0	0	0	0	0	0	0	0	0
AC_XS_177	Unknown	0	0	0	0	0	0	0	0	0	0	0	0	0	0	0	0	0	0	0	0	0	0	0	0	0	0	0	0	0	0	0	0	0	0	0	0	0	0	0	0	0	0	0	0	0	0	0	0
AC_SL_35	Unknown	0	0	0	0	0	0	0	888.652	476.93	0	0	0	0	17.4564	114.007	17.4046	68.611	7.67618	18.1934	0	0	0	0	0	0	0	0	252.23	264.549	76.4268	269.133	0	0	0	0	84.1705	0	0	2.14832	0	0	0	0	0	55.0211	56.5787	12.1636	18.5997
AC_FN_101	Unknown	0	0	0	0	0	0	0	0	0	0	0	0	0	0	0	0	0	0	0	0	0	0	0	0	0	0	0	4005.8	59.1625	113.538	2.74385	0	0	0	0	0	0	0	0	0	0	0	0	0	0	0	0	0
AC_SJC_264	Unknown	0	0	0	0	0	0	0	0	0	0	0	133.544	0	0	0	0	0	0	0	0	0	0	0	0	0	0	0	0	35.37	11.313	4.10099	0	0	0	0	0	0	0	0	0	0	0	0	0	0	0	0	0
AC_FN_366	Unknown	0	0	0	0	0	0	0	0	9.72348	0	0	0	0	0	0	0	25.1787	0	0	0	0	0	0	0	0	0	0	1263.76	0	24.0402	69.7168	0	0	0	0	0	0	0	0	0	0	0	0	0	0	0	0	0
AC_DB_271	Unknown	0	0	0	0	0	0	0	0	0	0	0	0	0	0	1304.56	0	0	20.9651	0	0	0	0	0	0	23.8694	55.1638	0	0	0	0	0	0	0	0	0	0	0	0	0	0	0	0	1.45496	0	0	0	74.7475	52.2105
AC_SJC_380	Mesyanzhinovviridae	0	0	0	0	0	0	0	4.56524	4.50701	0	0	0	0	80.1722	0	0	0	0	0	0	0	0	0	0	0	0	0	0	0	0	0	0	0	0	0	0	0	0	0	0	0	0	0	0	0	0	0	0
AC_XS_115	Unknown	0	0	0	0	0	0	0	0	0	0	0	0	0	0	0	0	0	0	0	0	0	0	0	0	0	0	0	0	0	7.51684	0	0	0	0	0	0	0	0	0	0	0	0	0	0	0	0	0	0.711414
AC_DH_3	Casjensviridae	0	0	0	0	0	0	0	4.14907	4.60816	0	0	0	0	0	0	0	0	0	0	0	0	0	0	0	0	0	0	0	0	0	0	0	0	0	0	0	0	0	0	0	0	0	1699.94	0	116.425	298.892	0.705159	0
AC_FN_273	Unknown	0	0	0	0	0	0	0	0	0	0	0	0	0	0	6.1623	27.2816	0	0	0	0	0	0	0	0	0	0	0	0	0	3662.43	0	0	0	0	0	0	0	0	0	0	0	0	0	0	0	0	0	0
AC_FZB_356	Unknown	0	0	0	0	0	0	0	0	0	0	0	0	0	0	0	0	0	0	0	0	0	0	0	0	0	0	0	0	0	0	0	0	0	0	0	0	0	0	0	0	0	0	0	0	0	0	0	0
AC_DX_123	Unknown	0	0	0	0	0	0	0	0	0	0	0	0	0	0	0	0	0	0	0	0	0	0	0	0	0	0	0	0	0	0	0	0	0	0	3985.47	216.912	0	0	0	0	0	0	0	0	0	0	0	0
AC_EM_278	Demerecviridae	0	0	0	0	0	0	0	0	0	0	0	0	0	0	0	0	0	0	0	0	0	0	0	0	0	0	0	0	0	0	0	0	0	0	0	0	0	0	0	0	0	0	0	0	0	0	0	0
AC_SJC_437	Unknown	0	0	0	0	0	0	0	88.0518	27.1652	0	0	0	0	5.36916	0	0	84.4123	92.0793	0	0	85.1172	0	0	0	0	0	0	42.748	110.241	30.2233	628.144	0	0	0	463.145	244.094	0	0	0	0	0	0	21.6284	0	0	0	114.108	36.2318
AC_SJ_195	Unknown	0	0	0	0	0	0	0	0	0	0	0	0	0	0	0	0	0	0	0	0	0	0	0	0	0	0	0	0	0	0	0	0	0	0	0	0	0	0	0	0	0	0	0	0	0	0	0	0
AC_EM_144	Unknown	0	0	0	0	0	0	0	0	2.37971	0	0	0	0	0	0	0	0	0	0	0	0	0	0	0	0	0	0	0	0	0	0	0	0	0	0	4.85978	0	0	0	0	0	0	0	0	40.7686	0	0	0
AC_SL_308	Mesyanzhinovviridae	0	0	0	0	0	0	0	59.1061	758.579	0	0	0	0	0	0	0	0	0	0	0	0	0	0	0	0	0	0	0	0	0	0	0	0	0	0	0	0	0	0	0	0	0	0	0	0	0	0	0
AC_BL_304	Zobellviridae	0	0	0	0	0	0	0	0	0	0	0	0	0	0	0	0	0	0	0	0	0	0	0	0	0	0	0	0	0	5.16278	0	0	0	0	0	0	0	0	0	0	0	0	1.00762	0	0	1.67212	0	0
AC_BDH_74	Herelleviridae	0	0	0	0	0	0	0	0	0	0	0	0	0	0	0	0	0	0	0	0	0	0	0	0	0	0	0	0	0	0	0	0	0	0	0	0	0	0	0	0	0	0	0	0	0	0	0	0
AC_SJC_375	Mesyanzhinovviridae	0	0	0	0	0	0	0	0	0	0	0	0	0	17.6706	0	0	0	0	0	0	0	0	0	0	0	0	0	0	0	0	0	0	0	0	0	0	0	0	0	0	0	0	0	0	41.7722	0	0	0
AC_SJC_287	Mesyanzhinovviridae	0	0	0	0	0	0	0	33.4306	0	0	0	0	0	39.1393	13.2216	243.894	0	0	0	0	0	0	0	0	0	0	0	0	0	0	0	0	0	0	0	0	0	0	0	0	0	0	0	0	15.4205	3.96425	0	0
AC_SB_25	Unknown	0	0	0	0	0	0	0	12.3394	0	0	0	0	0	0	0	0	0	0	0	0	0	0	0	0	0	0	0	0	0	0	0	0	0	0	0	0	0	0	0	0	0	0	0	0	0	0	0	72.6877
AC_SJC_18	Unknown	0	0	0	0	0	0	0	0	0	0	0	0	0	0	0	0	0	0	0	0	0	0	0	0	0	0	0	0	0	0	0	0	0	0	0	0	0	0	0	0	0	0	0	0	0	0	0	0
AC_BL_236	Unknown	0	0	0	0	0	0	0	0	0	0	0	0	0	0	0	0	0	0	0	0	0	0	0	0	0	0	0	0	0	0	0	0	0	0	0	0	0	0	0	0	0	0	0	0	0	0	0	0
AC_HYG_89	Mesyanzhinovviridae	0	0	0	0	0	0	0	0	0	0	0	0	0	0	0	0	0	0	0	0	0	3555.79	0	3.48451	0	0	0	0	0	0	0	0	0	0	0	0	0	0	0	0	0	0	0	0	0	0	0	0
AC_SL_66	Mesyanzhinovviridae	0	0	0	0	0	0	0	159.345	1340.12	0	0	0	0	0	0	0	0	0	0	0	0	0	0	0	0	0	0	0	0	0	0	0	0	0	0	0	0	0	0	0	0	0	0	0	0	0	0	0
AC_SL_103	Demerecviridae	0	0	0	0	0	0	0	2.81634	1534.09	0	0	0	0	0	0	0	0	0	0	0	0	0	0	0	0	0	0	0	0	0	0	0	0	0	0	0	0	0	0	0	0	0	0	0	0	0	0	0
AC_FZB_291	Unknown	0	0	0	0	0	0	0	0	0	0	0	0	0	0	0	0	0	0	0	0	0	0	0	0	0	0	0	0	0	0	0	0	0	0	0	0	0	0	0	0	0	0	0	0	0	0	0	0
AC_HYG_266	Mesyanzhinovviridae	0	0	0	0	0	0	0	0	0	0	0	0	0	0	0	0	0	0	0	0	0	2612.43	56.121	6.40166	0	0	0	0	0	0	0	0	0	0	0	0	0	0	0	0	0	0	0	0	0	0	0	0
AC_DX_187	Vilmaviridae	0	0	0	26.8751	0	0	0	0	0	0	0	0	0	0	0	0	0	0	0	0	0	0	0	0	0	0	0	0	0	0	0	0	0	0	1747.47	0	0	0	0	0	0	0	0	0	0	0	0	0
AC_LW_12	Unknown	0	0	0	0	0	0	0	0	0	0	0	0	0	0	0	0	0	0	0	0	0	0	0	0	0	0	0	0	0	0	0	0	0	0	0	0	0	0	0	0	0	0	0	0	0	0	0	0
AC_FZB_567	Unknown	0	0	0	0	0	0	0	0	0	0	0	0	0	0	0	0	0	0	0	0	0	0	0	0	0	0	0	0	0	0	0	0	0	0	0	0	0	0	0	0	0	0	0	0	0	0	0	0
AC_SB_105	Zobellviridae	0	0	0	0	0	0	0	0	0	0	0	0	0	0	0	0	0	0	0	0	0	0	0	0	0	0	0	0	0	0	0	0	0	0	0	0	0	0	0	0	0	0	0	0	0	0	0	0
AC_HYG_491	Kyanoviridae	0	0	0	0	0	0	0	0	0	0	0	0	0	0	0	0	0	0	0	0	0	79.0069	1807.69	66.5293	0	0	0	0	0	0	0	0	0	0	0	0	0	0	0	0	0	0	0	0	0	0	0	0
AC_FZB_699	Unknown	0	0	0	0	0	0	0	0	0	0	0	0	0	0	83.8056	0	0	0	0	0	0	0	0	0	0	0	0	0	0	0	0	0	0	0	0	0	0	0	0	0	0	0	0	0	0	0	0	0
AC_BL_40	Peduoviridae	0	0	0	0	0	0	0	0	0	0	0	0	0	0	0	0	0	0	0	0	0	0	0	0	0	0	0	0	0	0	0	0	0	0	0	0	0	0	0	0	0	0	0	0	0	0	0	0
AC_DH_178	Unknown	0	0	0	0	0	0	0	0	0	0	0	0	0	11.1097	0	0	0	0	0	0	0	0	0	0	0	0	0	9.82812	0	20.8457	0	0	0	0	0	0	0	0	0	0	0	0	0	0	3641.76	3.37577	0	0
AC_SL_27	Unknown	0	0	0	0	0	0	0	0	1165.2	0	0	0	0	0	0	0	0	0	0	0	0	0	0	0	0	0	0	0	0	0	0	0	0	0	0	0	0	0	0	0	0	0	0	0	8.40143	0	39.0037	28.4008
AC_HYG_358	Unknown	0	0	0	0	0	0	0	0	0	0	0	0	0	0	0	0	0	0	0	0	0	1619.56	1150.28	574.941	0	0	0	0	0	0	0	0	0	0	0	0	0	0	0	0	0	0	0	0	0	0	0	0
AC_HYG_151	Straboviridae	0	0	0	0	0	0	0	0	0	0	0	0	0	0	0	0	0	0	0	0	0	3084.58	2144.12	633.969	0	0	0	0	0	0	0	0	0	0	0	0	0	0	0	0	0	0	0	0	0	0	0	0
AC_SJ_206	Unknown	0	0	0	0	0	0	0	0	11.8359	0	0	0	0	0	5.26835	0	0	0	0	0	0	0	0	0	0	0	0	3.44913	0	475.522	10.6078	212.996	0	0	0	0	0	0	0	0	0	0	0	0	24.578	0	0	0
AC_DH_150	Unknown	0	0	15.377	0	0	0	22.5724	0	0	0	0	0	0	0	0	0	0	0	0	0	0	0	0	0	0	0	0	0	0	0	0	0	0	0	1.08264	159.351	0	0	0	1.11651	0	0	0	15679	0	14.6445	0	1.71173
AC_DH_163	Unknown	0	0	0	0	0	0	0	0	0	0	0	0	0	10.1411	0	0	0	6.68909	0	0	0	0	0	0	0	0	0	6.72843	0	0	0	0	0	0	0	0	0	0	0	0	0	0	0	0	3923.57	6.16289	0	0
AC_DBS_136	Unknown	5067.29	11.1216	15.2368	975.605	0	0	0	0	0	0	0	0	0	0	0	0	0	0	0	0	0	0	0	0	0	0	0	0	0	0	0	0	0	0	12.8733	138.161	1298.54	6.74843	0	0	0	0	0	0	0	0	0	0
AC_BDH_216	Unknown	0	0	0	0	0	0	0	0	0	0	0	0	0	0	0	0	0	0	0	0	0	0	0	0	0	0	0	0	0	0	0	0	0	0	0	0	0	0	0	0	0	0	0	0	0	0	0	0
AC_FZB_89	Vilmaviridae	0	0	0	0	0	0	0	0	0	0	0	0	0	0	0	0	0	0	0	6.65237	0	0	0	0	0	0	0	0	0	0	0	4.58768	9.83961	0	0	0	0	0	0	0	0	0	0	0	0	0	0	0
AC_SL_88	Mesyanzhinovviridae	0	0	0	0	0	0	0	0	1032.93	0	0	0	0	0	0	0	0	0	0	0	0	0	0	0	0	0	0	0	0	0	0	0	0	0	0	0	0	0	0	0	0	0	0	0	0	0	0	0
AC_HYG_329	Kyanoviridae	0	0	0	0	0	0	0	0	0	0	0	0	0	0	0	0	0	0	0	0	0	2008.72	1200.89	1784.46	0	0	0	0	0	0	0	0	0	0	0	0	0	0	0	0	0	0	0	0	0	0	0	0
AC_SJ_194	Unknown	0	0	0	0	0	0	0	0	0	0	0	0	0	0	0	0	0	0	0	0	0	0	0	0	0	0	0	0	0	0	0	0	0	0	0	0	0	0	0	0	0	0	0	0	0	0	0	0
AC_DB_43	Unknown	0	0	0	0	0	0	0	255.617	0	0	0	0	0	159.184	1373.03	460.264	0	13.9998	0	0	0	0	0	0	0	0	0	9.38806	0	0	0	0	0	0	0	0	0	0	0	0	0	0	0	0	142.158	0	0	0
AC_HYG_333	Unknown	0	0	0	0	0	0	0	0	0	0	0	0	0	0	0	0	0	0	0	0	0	3367.81	105.136	35.0557	33.7315	0	0	0	0	0	0	0	0	0	0	0	0	0	0	0	0	0	0	0	0	0	0	0
AC_FZB_547	Unknown	0	0	0	0	0	0	0	0	0	0	0	0	0	0	0	0	0	0	0	0	0	0	0	0	0	0	0	0	0	0	0	0	0	0	0	0	0	0	0	0	0	0	0	0	0	0	0	0
AC_BL_235	Unknown	0	0	0	0	0	0	0	0	0	0	0	0	0	0	0	0	0	2.47819	0	0	0	0	0	0	0	0	0	19.9421	27.5507	66.9716	0	0	0	0	0	19.4098	0	0	0	0	0	0	43.34	0	2.96051	87.9049	41.8871	0.667196
AC_DB_178	Unknown	0	0	0	0	0	0	0	0	4.68762	0	0	0	0	1218.35	25.0384	990.72	31.8634	614.176	0	0	0	6.1476	0	0	0	0	0	438.496	203.82	221.651	47.264	0	0	0	0	62.2238	0	0	0	0	0	0	107.724	0	226.319	146.392	2.42094	6.58121
AC_DBS_149	Unknown	166.68	4845.54	1202.38	154.905	0	0	0	0	0	0	0	0	0	0	0	0	0	0	0	0	0	0	0	0	0	0	0	0	0	0	0	0	0	0	9.53868	0	72.7225	0	0	0	0	0	0	0	0	0	0	0
AC_DH_277	Zobellviridae	0	0	0	0	0	0	0	0	0	0	0	0	0	0	0	0	17.7456	375.236	0	0	0	0	0	0	0	0	0	0	0	0	0	0	0	0	0	0	0	0	0	0	0	0	565.462	0	0	1237.45	3.14601	19.2426
AC_FZB_725	Unknown	0	0	0	0	0	0	0	0	0	0	0	0	0	0	0	0	0	0	0	0	0	0	0	0	0	0	0	0	0	0	0	0	0	0	0	0	0	0	0	0	0	0	0	0	0	0	0	0
AC_FZB_604	Unknown	0	0	0	0	0	0	0	0	0	0	0	0	0	0	0	0	0	0	0	0	0	0	0	0	0	0	0	0	0	10.3402	0	0	0	0	0	0	0	0	0	0	0	0	0	0	0	0	3.83993	0
AC_BL_250	Unknown	0	0	0	0	0	0	0	0	0	0	0	0	0	0	0	0	0	0	0	0	0	0	0	0	0	0	0	0	0	0	0	0	0	0	0	0	0	0	0	0	0	0	0	0	0	0	0.722642	0.736674
AC_DB_106	Unknown	0	0	0	0	0	0	0	0	4.1338	0	0	0	0	0	2114.18	0	0	0	0	0	0	0	0	0	0	0	0	0	0	0	0	0	0	0	0	2.11047	0	0	0	0	0	0	0	0	0	0	0	0
AC_BL_90	Unknown	0	0	0	0	0	0	0	0	0	0	0	0	0	0	0	0	0	0	0	0	0	0	0	0	0	0	0	0	0	0	0	0	0	0	0	0	0	0	0	0	0	0	0	0	0	0	0	0
AC_DH_59	Vilmaviridae	0	0	0	0	0	0	0	37.2212	27.0398	0	0	0	0	126.758	51.8468	307.413	1.34652	0	0	0	0	0	0	0	0	0	0	0.606135	5.02438	6.42816	0	19.9631	12.0422	0	0	304.417	0	0	0	0	0	0	1728.31	0	2.15962	266.074	7.16145	4.13696
AC_FZB_247	Orlajensenviridae	0	0	0	0	0	0	0	0	0	0	0	0	0	0	0	0	0	0	0	0	0	0	0	0	0	0	0	0	0	0	0	2.46121	0	0	0	0	0	0	0	0	0	0	0	0	0	0	0	0
AC_LW_34	Unknown	0	0	0	0	0	0	0	0	0	0	0	0	0	0	0	0	0	0	0	0	0	0	0	0	0	0	0	0	0	0	0	0	0	0	0	0	0	0	0	0	0	0	0	0	0	0	0	0
AC_BDH_244	Unknown	0	0	0	0	0	0	0	0	0	0	0	0	0	0	0	0	0	0	0	0	0	0	0	0	0	0	0	0	0	0	0	0	0	0	0	0	0	0	0	0	0	0	0	0	0	0	0	0
AC_SJ_129	Unknown	0	0	0	0	0	0	0	31.8959	131.513	0	0	0	0	0	0	0	0	0	0	0	0	0	0	0	0	0	0	0	0	3.43469	0	0	0	0	0	0	0	0	0	0	0	0	1.34069	0	0	0	7.01527	1.95041
AC_DB_156	Unknown	0	0	0	0	0	0	0	0	0	0	0	0	0	1.86412	9653.56	0	3.66339	2.45915	0	0	0	0	0	0	0	0	0	16.4908	0	0	5.07175	0	0	0	0	7.70428	0	0	0	0	0	0	0	0	8.81332	2.2657	0	0
AC_FN_27	Kyanoviridae	0	0	0	0	0	0	0	0	0	0	0	0	0	0	0	0	0	0	0	0	0	0	0	0	0	0	0	0	6998.87	0	0	0	0	0	0	0	0	0	0	0	0	0	0	0	0	0	0	0
AC_DB_33	Vilmaviridae	0	0	0	0	0	0	0	0	0	0	0	0	9535.04	0	0	0	0	0	0	0	0	0	0	0	0	0	0	0	0	0	0	0	0	0	0	0	0	0	0	0	0	0	0	0	0	0	0	0
AC_FN_358	Unknown	0	0	0	0	0	0	0	0	0	0	0	0	0	0	0	0	0	0	0	0	0	0	0	0	0	0	0	10.9639	0	2930.11	0	0	0	0	0	0	0	0	0	0	0	0	0	0	0	0	0	0
AC_HYG_43	Unknown	0	0	0	0	0	0	0	0	0	0	0	0	0	0	0	0	0	0	0	0	0	2605.09	16.5496	0	0	0	0	0	0	0	0	0	0	0	0	0	0	0	0	0	0	0	0	0	0	0	0	0
AC_HYG_495	Unknown	0	0	0	0	0	0	0	0	0	0	0	0	0	0	0	0	0	0	0	0	0	1942.74	0	82.0672	0	0	0	0	0	0	0	0	0	0	0	0	0	0	0	0	0	0	0	0	0	0	0	0
AC_LW_65	Unknown	0	0	0	0	0	0	0	0	0	0	0	0	0	0	0	0	0	0	0	0	0	0	0	0	0	0	0	0	0	0	0	0	0	0	0	0	11.3549	0	0	0	0	0	0	0	0	0	0	0
AC_BDH_109	Peduoviridae	0	0	0	0	0	0	0	0	0	0	0	0	0	0	0	0	0	0	0	0	0	0	0	0	0	0	0	0	1.48391	0	0	1.84249	0	0	0	0	0	0	0	0	0	0	0.370531	0	3.18914	0.614891	0	0
AC_DH_123	Orlajensenviridae	0	0	0	0	0	0	0	0	0	0	0	0	0	0	0	0	0	0	0	0	0	0	0	0	0	0	0	0	0	0	0	7.06813	221.709	0	0	0	0	0	0	0	0	0	103.764	0	7994.98	334.954	18.9323	36.532
AC_XS_273	Mesyanzhinovviridae	0	0	0	0	0	0	0	0	0	0	0	0	0	0	0	0	0	0	0	0	0	0	0	0	0	0	0	0	0	0	0	0	0	0	0	0	0	0	0	0	0	0	0	0	0	0	2.71067	0
AC_DBS_30	Zierdtviridae	12287.5	0	535.36	0	0	0	0	0	0	0	0	0	0	0	0	0	0	0	0	0	0	0	0	0	0	0	0	0	0	0	0	0	0	0	0	0	0	0	0	0	0	0	0	0	0	0	0	0
AC_BL_93	Unknown	0	0	0	0	0	0	0	0	0	0	0	0	0	0	0	0	0	0	0	0	0	0	0	0	0	0	0	793.365	635.861	0	177.748	0	0	0	0	12.2732	0	0	0	0	0	0	4.34995	0	0	0	2.06922	8.43762
AC_SJ_167	Unknown	0	0	0	0	0	0	0	0	0	0	0	0	0	0	0	0	0	0	0	0	0	0	0	0	0	0	0	0	0	0	0	0	0	0	0	0	0	0	0	0	0	0	0	0	0	0	0	0
AC_JG_70	Unknown	0	10.9489	0	8.85214	0	0	0	0	0	0	0	0	0	0	0	0	0	0	0	0	0	0	0	0	0	0	0	0	0	0	0	0	0	0	0	9.7154	4.95494	0	0	0	0	0	0	0	0	0	0	0
AC_FZB_252	Casjensviridae	0	0	0	0	0	0	0	0	0	0	0	0	0	0	0	0	0	0	0	0	0	0	0	0	0	0	0	0	0	0	0	0	0	0	0	0	0	0	0	0	0	0	0	0	0	0	0	0
AC_FZB_538	Unknown	0	0	0	0	0	0	0	0	0	0	0	0	0	0	6.28121	0	0	0	0	0	0	0	0	0	0	0	0	0	0	0	0	0	0	0	0	0	0	0	0	0	0	0	0	0	0	0	0	0
AC_DB_427	Kyanoviridae	0	0	0	0	0	0	0	0	0	0	0	0	8863.32	0	0	0	0	0	0	0	0	0	0	0	0	0	0	0	0	0	0	0	0	0	0	0	0	0	0	0	0	0	0	0	0	0	0	0
AC_SL_159	Unknown	0	0	0	0	0	0	0	1878.56	18.4044	0	0	0	0	2182.56	2516.24	334.781	76.9855	461.417	0	0	0	0	0	0	0	0	0	321.797	0	5.25032	0	0	0	0	0	0	0	0	0	0	0	0	899.687	0	61.7368	4351.52	272.965	114.288
AC_LW_26	Mesyanzhinovviridae	5205.77	1093.09	137.932	661.986	0	0	0	6.33016	0.892774	0	0	0	0	0	0	0	0	0	0	0	0	0	0	0	0	0	0	0	0	0	0	0	0	0	5.94574	63.8118	1964.77	3.74025	0.325739	0	0	0	0	0	0	0	0	0.626709
AC_XS_124	Unknown	0	0	0	0	0	0	0	0	0	0	0	0	0	1.18193	0	0	4.64548	0	0	0	9.36856	0	0	0	0	0	0	6.2735	22.5344	11.0886	46.6277	4.30455	0	0	0	2.44242	0	0	0	0	0	0	5.19396	0	1.86267	1.43655	2.05892	9.65496
AC_SJ_116	Mesyanzhinovviridae	0	0	0	0	0	0	0	1.5406	84.4125	0	0	0	0	0	0	0	0	0	0	0	0	0	0	0	0	0	0	0	0	0	0	0	0	0	0	0	0	0	0	0	0	0	0	0	0	0	0	0
AC_HYG_207	Schitoviridae	0	0	0	0	0	0	0	0	0	0	0	0	0	0	0	0	0	0	0	27.7837	0	3839.94	1180.29	771.248	0	0	1391.16	0	0	0	0	0	0	0	0	0	0	0	0	0	0	0	0	0	0	0	0	0
AC_SL_195	Unknown	0	0	0	0	0	0	0	698.345	465.184	0	0	0	0	0	29.6981	10.9566	0	0	0	0	0	0	0	0	0	0	0	0	0	0	0	0	0	0	0	0	0	0	0	0	0	0	0	0	0	0	0	0
AC_SJC_157	Herelleviridae	0	0	0	0	0	0	0	0	0	0	0	0	0	20.9971	2.18247	19.3244	0	0	0	0	0	0	0	0	0	0	0	0	0	0	0	0	0	0	0	0	0	0	0	0	0	0	0	0	0	0	0	0
AC_BL_23	Unknown	0	0	0	0	0	0	0	0	0	0	0	0	0	0	0	0	0	0	0	0	0	0	0	0	0	0	0	0	0	0	0	0	0	0	0	0	0	0	0	0	0	0	0	0	0	0	0	0
AC_BL_442	Unknown	0	0	0	0	0	0	0	0	0	0	24.3069	64.9102	19.439	61.5423	53.4588	0	34.5553	5.79906	27.4888	34.8222	0	0	0	0	0	0	0	46.6652	12.8939	24.7446	23.9199	0	38.6295	0	3.94989	72.6714	0	0	0	0	0	0	103.027	0	41.5663	42.743	22.9728	34.3478
AC_FZB_217	Unknown	0	0	0	0	0	0	0	0	0	0	0	15.6652	0	0	0	0	0	0	0	0	0	0	0	0	0	0	0	0	0	0	0	1.93186	0	0	0	0	0	0	0	0	0	0	0	0	0	0	0	0
AC_DX_334	Unknown	0	0	0	0	0	0	0	0	0	0	0	0	0	0	0	0	0	0	0	0	0	0	0	0	0	0	0	0	0	0	0	0	0	0	4430.95	680.686	0	958.324	1.1923	0	0	0	7.0957	0	0	3.92508	0	0
AC_XS_187	Unknown	0	0	0	0	0	0	0	12.5467	0	0	0	0	0	4.89641	1139.64	0	19.2449	258.374	0	0	0	0	0	0	0	0	0	0	0	0	0	0	0	0	0	0	0	0	0	0	0	0	405.239	0	54.0157	0	17.0591	13.9123
AC_SL_187	Unknown	0	0	0	0	0	0	0	0	961.588	0	0	0	0	0	0	0	0	0	0	0	0	0	0	0	0	0	0	0	0	0	0	0	0	0	0	0	0	0	0	0	0	0	0	0	0	0	0	0
AC_DB_201	Unknown	0	0	0	0	0	0	0	0	0	0	0	0	0	8.51209	3287.62	16.9736	0	3.74306	0	0	0	0	0	0	0	0	0	17.5703	16.6451	0	65.6172	0	0	0	0	0	0	0	0	0	0	0	0	0	0	0	0	0
AC_EM_108	Mesyanzhinovviridae	0	0	0	0	0	0	0	0	0	0	0	0	0	0	0	0	0	0	0	0	0	0	0	0	0	0	0	0	0	0	0	2.34154	0	0	0	0	0	0	0	0	0	0	0	0	0	0	0	0
AC_SJC_346	Unknown	0	0	0	0	0	0	0	0	0	0	0	0	0	0	0	0	0	0	0	0	0	0	0	0	0	0	0	0	0	22.6702	0	0	0	0	0	0	0	0	0	0	0	0	0	0	0	2.44749	0	0
AC_SJC_242	Unknown	0	0	0	0	0	0	0	0	2.78493	0	0	0	0	0	0	16.4641	0	0	0	0	0	0	0	0	0	0	0	0	0	0	0	0	0	0	0	0	0	0	0	0	0	0	0	0	0	0	0	0
AC_XS_247	Drexlerviridae	0	0	0	0	0	0	0	272.319	49.5241	0	0	0	0	0	0	0	0	0	0	0	0	0	0	0	0	0	0	0	0	0	0	0	0	0	0	0	0	0	0	0	0	0	0	0	0	0	3.65385	8.69121
AC_SB_14	Unknown	0	0	0	0	0	0	0	0	0	0	0	0	0	0	0	0	0	0	0	0	0	0	0	0	0	0	0	0	0	0	0	0	0	0	0	0	0	0	0	0	0	0	0	0	0	0	0	0
AC_DX_114	Unknown	0	0	0	0	0	0	0	0	0	0	0	0	0	0	0	0	0	0	0	0	0	0	0	0	0	0	0	0	0	0	0	0	0	0	519.268	0	0	1885.73	0	0	0	0	0	0	0	0	0	0
AC_SL_86	Unknown	0	0	0	0	0	0	0	184.297	1422	0	195.297	15.8039	0	43.8815	4.33861	310.526	0	4.23575	110.431	8.47828	0	0	0	0	0	0	0	0	0	0	0	0	0	0	0	0	0	0	0	0	0	0	0	0	0	0	0	0
AC_SJC_440	Unknown	0	0	0	0	0	0	0	0	0	0	0	0	0	0	0	0	10.6555	0	0	0	0	0	0	0	0	0	0	0	0	0	0	0	0	0	0	0	0	0	0	0	0	0	0	0	0	3.29508	0	1.92574
AC_SJC_51	Unknown	0	0	0	0	0	0	0	17.1863	311.063	0	0	0	0	16.7676	0	33.4356	0	0	0	0	0	0	0	0	0	0	0	9.88886	426.249	125.848	91.2399	0	0	0	0	0	0	0	0	0	0	0	0	0	0	0	0	0
AC_DX_352	Unknown	0	0	0	0	0	0	0	0	0	0	0	0	0	0	0	0	0	0	0	0	0	0	0	0	0	0	0	0	0	0	0	0	0	0	1461.16	0	0	6.38751	0	0	0	0	0	0	0	0	0	0
AC_SJ_20	Unknown	0	0	0	0	0	0	0	0	0	0	0	0	0	0	0	0	0	0	0	0	0	0	0	0	0	0	0	0	0	0	0	0	0	0	0	0	0	0	0	0	0	0	0	0	0	0	0	0
AC_XS_5	Unknown	0	0	0	0	0	0	0	0	0	0	0	0	0	0	0	0	0	0	0	0	0	0	0	0	0	0	0	0	0	22.1189	0	0	0	0	0	0	0	0	0	0	0	0	0	0	0	0	0	0
AC_FZB_611	Mesyanzhinovviridae	0	0	0	0	0	0	0	0	0	0	0	0	0	0	0	0	0	0	0	0	0	0	0	0	0	0	0	0	0	0	0	0	0	0	0	0	0	0	0	0	0	0	0	0	0	0	0	0
AC_BDH_175	Unknown	0	0	0	0	0	0	0	0	0	0	0	0	0	0	0	0	0	0	0	0	0	0	0	0	0	0	0	0	0	0	0	0	0	0	0	0	0	0	0	0	0	0	0	0	0	0	0	0
AC_BDH_38	Unknown	0	0	0	0	0	0	0	6.17419	18.2863	0	0	0	0	0	0	0	71.0278	0	0	0	0	0	0	0	0	0	0	26.6444	1705.04	67.8162	5727.95	0	0	0	0	0	0	0	0	0	0	0	0	0	0	21.9644	4.19736	2.13943
AC_FZB_57	Mesyanzhinovviridae	0	0	0	0	0	0	0	0	0	0	0	0	0	0	0	0	0	0	0	0	0	0	0	0	0	0	0	0	0	0	0	0	0	0	0	0	0	0	0	0	0	0	0	0	0	0	0	0
AC_SL_75	Mesyanzhinovviridae	0	0	0	0	0	0	0	807.48	4644.63	0	0	0	0	0	0	0	0	0	0	0	0	0	0	0	0	0	0	0	0	0	0	0	0	0	0	0	0	0	0	0	0	0	0	0	0	0	0	0
AC_DB_46	Unknown	0	0	0	0	0	0	0	0	0	0	0	0	0	0	1199.84	0	0	0	0	0	0	0	0	0	0	0	0	0	0	0	0	0	0	0	0	0	0	0	0	0	0	0	2.03234	0	61.2229	3.37265	5.80057	3.94214
AC_BL_253	Unknown	0	0	0	0	0	0	0	0	0	0	0	0	0	0	0	0	0	0	0	0	0	0	0	0	0	0	0	0	0	0	0	0	0	0	35.1935	0	0	0	0	0	0	0	3.10125	0	0	5.14649	16.9651	25.5659
AC_FZB_437	Unknown	0	0	0	0	0	0	0	0	0	0	0	0	0	0	0	0	0	0	0	0	0	0	0	0	0	0	0	0	0	0	0	0	0	0	0	0	0	0	0	0	0	0	0	0	0	0	0	0
AC_BL_546	Unknown	0	0	0	0	0	0	0	60.5051	0	0	0	0	0	0	27.9177	0	23.2017	7.78739	0	0	0	0	0	0	0	0	0	0	0	0	0	0	0	0	0	24.3971	0	0	0	0	0	0	4.3235	0	0	7.17479	117.228	14.676
AC_SL_237	Unknown	0	0	0	0	0	0	0	0	934.36	0	0	0	0	0	0	0	0	0	0	0	0	0	0	0	0	0	0	0	0	0	0	0	0	0	0	0	0	0	0	0	0	0	0	0	0	0	0	0
AC_DBS_79	Unknown	121.376	5109.35	0	0	0	0	0	0	0	0	0	0	0	0	0	0	0	0	0	0	0	0	0	0	0	0	0	0	0	0	0	0	0	0	0	0	12.8996	0	0	0	0	0	0	0	0	0	0	0
AC_BL_283	Unknown	0	0	0	0	0	0	0	0	0	0	0	0	0	0	0	0	0	0	0	0	0	0	0	0	0	0	0	0	0	0	0	0	0	0	0	0	0	0	0	0	0	0	0	0	12.016	0	0	0
AC_FZB_288	Unknown	0	0	0	0	0	0	0	0	0	0	0	0	0	0	0	0	0	0	0	0	0	0	0	0	0	0	0	0	0	0	0	0	0	0	0	0	0	0	0	0	0	0	0	0	0	0	0	0
AC_FN_269	Mesyanzhinovviridae	0	0	0	0	0	0	0	0	0	0	0	0	0	0	0	0	0	0	0	0	0	0	0	0	0	0	0	0	5644.19	0	18.0529	0	0	0	0	0	0	0	0	0	0	0	0	0	0	0	0	1.5711
AC_DB_193	Casjensviridae	0	0	0	0	0	0	0	8.40039	1.38221	0	15.1061	80.6797	0	8.19573	2980.86	0	0	0	0	0	0	0	0	0	0	0	0	7.25028	0	0	59.4622	0	0	0	1.22737	5.6454	0	0	0	0	0	0	0	0	0	0	0.951797	0
AC_FN_98	Vilmaviridae	0	0	0	0	0	0	0	3.94627	0	0	47.9006	0	0	1.92506	40.3189	0	98.362	0	0	0	0	0	0	0	0	0	0	0	3802.97	249.235	3.92817	0	0	0	0	0	0	0	0	0	0	0	0	0	0	0	198.189	109.736
AC_SJC_134	Kyanoviridae	0	0	0	0	0	0	0	7.53948	1.24055	0	0	0	0	0	17.394	0	0	0	0	0	0	0	0	0	0	0	0	105.2	0	0	0	2.23247	53.8668	0	0	0	0	0	0	0	0	0	0	0	0	0.745037	0	0
AC_DH_129	Mesyanzhinovviridae	0	0	0	0	0	0	0	0	0	0	11.4561	0	0	0	0	0	0	0	0	0	0	0	0	0	0	0	0	0	0	0	0	0	0	0	0	0	0	0	0	0	0	0	0	0	5668.24	2.51816	0	0
AC_SJC_537	Unknown	0	0	0	0	0	0	0	1421.93	47.2598	0	0	0	0	4518.19	2440.19	3114.71	435.121	7005.54	0	0	0	0	0	0	0	0	0	226.475	71.0328	25.9654	301.2	0	0	0	0	0	0	0	0	0	0	0	1.26691	0	588.829	52.5606	0	1.22872
AC_SJC_147	Unknown	0	0	0	0	0	0	0	0	0	0	0	0	0	0	0	0	0	0	0	0	0	0	0	0	0	0	0	0	0	0	0	0	0	0	0	0	0	0	0	0	0	0	0	0	0	0	0	0
AC_SL_167	Unknown	0	0	0	0	0	0	0	0	1608.58	0	0	0	0	0	0	0	0	0	0	0	0	0	0	0	0	0	0	0	0	0	0	0	0	0	0	0	0	0	0	0	0	0	0	0	0	0	1.0391	0
AC_BL_63	Unknown	0	0	0	0	0	0	0	0	0	0	0	0	0	0	0	0	0	0	0	0	0	0	0	0	0	0	0	0	0	0	0	0	0	0	0	0	0	0	0	0	0	0	1053.1	0	0	65.0703	21.3169	18.109
AC_FZB_470	Herelleviridae	0	0	0	0	0	0	0	0	0	0	0	0	0	0	0	0	0	0	0	0	0	0	0	0	0	0	0	0	0	0	0	0	0	0	0	0	0	0	0	0	0	0	0	0	0	0	0	0
AC_SJ_118	Unknown	0	0	0	0	0	0	0	0	0	0	0	0	0	0	0	0	0	0	0	0	0	0	0	0	0	0	0	0	0	0	0	0	0	0	0	0	0	0	0	0	0	0	0	0	0	0	0	0
AC_JG_36	Unknown	36.4567	0	0	5.19148	0	0	0	0	0	0	0	0	0	0	0	0	0	0	0	0	0	0	0	0	0	0	0	0	0	0	0	0	0	0	0	0	40.6827	0	0	0	0	0	0	0	0	0	0	0
AC_DX_81	Unknown	0	0	0	0	0	0	0	0	0	0	0	0	0	0	0	0	0	0	0	0	0	0	0	0	0	0	0	0	0	0	0	0	0	0	16106	0	0	0	0	0	0	0	0	0	0	0	0	0
AC_FZB_97	Unknown	0	0	0	0	0	0	0	0	0	0	0	0	0	0	0	0	0	0	0	4.64023	0	0	0	0	0	0	0	1.0364	3.43637	0	0	0	0	0	0	0	0	0	0	0	0	0	0	0	0	0	0.61225	0
AC_DX_270	Vilmaviridae	0	0	0	0	0	0	0	0	0	0	0	0	0	0	0	0	0	0	0	0	0	0	0	0	0	0	0	0	0	0	0	0	0	0	1602.44	0	0	250.903	0	0	0	0	0	0	0	0	0	0
AC_DB_235	Unknown	0	0	0	0	0	0	0	0	0	0	0	0	0	6.70205	9726.21	0	6.58547	83.993	0	0	0	0	0	0	0	0	0	0	0	0	0	0	0	0	0	0	0	0	0	0	0	0	0	0	0	0	0	0
AC_FZB_424	Unknown	0	0	0	0	0	0	0	0	0	0	0	0	0	0	0	0	0	0	0	0	0	0	0	0	0	0	0	0	0	0	0	0	0	0	0	0	0	0	0	0	0	0	0	0	0	0	0	0
AC_XS_133	Unknown	0	0	0	0	0	0	0	2.82409	3.48509	0	0	0	0	5.51058	0	16.4826	0	0	0	0	0	0	0	0	0	0	0	1.21872	0	7.75484	0	5.01734	0	0	0	0	0	0	0	0	0	0	0	0	0	0	0.959941	1.95717
AC_EM_160	Unknown	0	0	0	0	0	0	0	0	0	0	0	0	0	0	0	0	0	0	0	0	0	0	0	0	0	0	0	2.5294	0	0	0	0	0	0	0	0	0	0	0	0	0	0	0	0	0	0	0	4.06201
AC_FN_109	Unknown	0	0	0	0	0	0	0	0	1.77109	0	0	0	0	0	0	0	0	0	0	0	0	0	0	0	0	0	0	0	0	4072.31	15.8733	0	0	0	0	0	0	0	0	0	0	0	0	0	0	0	0	0
AC_FZB_579	Unknown	0	0	0	0	0	0	0	0	0	0	0	0	0	0	0	0	0	0	0	0	0	0	0	0	0	0	0	0	0	0	0	0	0	0	0	0	0	0	0	0	0	0	0	0	0	0	0	0
AC_XS_224	Unknown	0	0	0	0	0	0	0	0	0	0	0	0	0	0	0	0	0	0	0	0	0	0	0	0	0	0	0	0	0	0	0	0	0	0	0	0	0	0	0	0	0	0	0	0	0	0	0	0
AC_FZB_412	Unknown	0	0	0	0	0	0	0	20.6271	1.45457	0	0	0	0	100.623	29.1354	17.1984	33.8991	60.682	0	0	0	0	0	0	0	0	0	48.3224	16.8654	10.7888	7.82189	0	0	0	0	237.638	0	8.12516	0	0	0	0	423.233	79.4854	285.439	2439	11.0179	3.06323
AC_DB_325	Schitoviridae	0	0	0	0	0	0	0	0	0	0	0	0	11014.9	0	0	0	0	0	0	0	0	0	0	0	0	0	0	0	0	0	0	0	0	0	0	0	0	0	0	0	0	0	0	0	0	0	0	0
AC_FZB_496	Unknown	0	0	0	0	0	0	0	0	0	0	0	0	0	0	0	0	0	0	0	0	0	0	0	0	0	0	0	0	0	0	0	0	0	0	0	0	0	0	0	0	0	0	0	0	0	0	0	0
AC_HYG_365	Chaseviridae	0	0	0	0	0	0	0	0	0	0	0	0	0	0	0	0	0	0	0	0	0	2148.97	0	0	0	0	0	0	0	0	0	0	0	0	0	0	0	0	0	0	0	0	0	0	0	0	0	0
AC_BL_560	Unknown	0	0	0	0	0	0	0	0	0	0	0	0	0	0	0	0	0	0	0	0	0	0	0	0	0	0	0	0	0	0	0	0	0	0	0	0	0	0	0	0	0	0	0	0	0	0	0	0
AC_SB_5	Unknown	0	0	0	0	0	0	0	0	0	0	0	0	0	0	0	0	0	0	0	0	0	0	0	0	0	0	0	0	0	0	0	0	0	0	0	0	0	0	0	0	0	0	0	0	0	0	0	0
AC_BDH_63	Unknown	0	0	0	0	0	0	0	0	0	0	0	0	0	0	0	0	0	0	0	0	0	0	0	0	0	0	0	0	0	0	0	0	38.5808	0	0	0	0	0	0	0	0	0	0	0	0	1.41251	0	0.82551
AC_HYG_584	Unknown	0	0	0	0	0	0	0	0	0	0	0	0	0	0	0	0	0	0	0	0	0	4947.59	1739.36	104.393	0	0	0	0	0	0	0	0	0	0	0	0	0	0	0	0	0	0	0	0	0	0	0	0
AC_SJC_499	Unknown	0	0	0	0	0	0	0	0	0	0	0	0	0	0	0	0	0	0	0	0	0	0	0	0	0	0	0	0	0	0	0	0	0	0	0	0	0	0	0	0	0	0	0	0	0	0	0	0
AC_DH_173	Unknown	0	0	0	0	0	0	0	0	0	0	0	0	0	5.46021	99.6036	0	0	0	0	0	0	0	0	0	0	0	0	0	0	0	0	0	0	0	0	28.2083	0	0	0	0	0	0	0	0	3416.21	0	0	0
AC_SJC_213	Unknown	0	0	0	0	0	0	0	34.7647	0	0	0	0	0	0	0	0	0	0	0	0	0	0	0	0	0	0	0	0	0	0	0	0	0	0	0	0	0	0	0	0	0	0	0	0	17.8176	0	0	0
AC_BL_103	Unknown	0	0	0	11.8118	0	17.5142	0	154.321	60.3062	1566.98	763.147	370.534	55.483	263.482	148.345	375.285	234.242	1373.79	353.065	0	149.178	8.32515	0	0	197.869	0	331.77	205.338	92.005	188.337	153.613	79.9661	294.018	24.0505	0	207.419	0	0	0	0	0	17.7971	397.441	0	138.412	156.309	28.4134	40.1055
AC_JG_90	Unknown	40.8602	0	0	0	0	0	0	0	0	0	0	0	0	0	8.35142	0	0	0	0	0	0	0	0	0	0	0	0	0	0	0	0	0	0	0	0	0	0	0	0	0	0	0	0	0	0	0	0	0
AC_SJC_163	Orlajensenviridae	0	0	0	0	0	4.74716	0	399.109	5.16181	42.4722	18.8044	0	0	0	14.9345	0	6.68318	4.48628	5.31649	0	0	0	0	0	0	0	0	541.518	4.98752	31.905	4.62624	61.9271	9.96153	0	0	0	0	0	0	0	0	0	3.11343	0	2.67972	1.03334	63.9802	104.477
AC_SJ_2	Unknown	0	0	0	0	0	0	0	0	0	0	0	0	0	0	0	8.37805	0	0	0	0	0	0	0	0	0	0	0	0	0	5.25566	0	0	0	0	0	0	0	0	0	0	0	0	0	0	8.82853	0	0	0
AC_BDH_113	Unknown	0	0	0	0	0	0	0	0	12.3215	0	0	0	0	0	0	99.3312	0	0	0	0	0	0	0	0	0	0	0	35.2537	19.4817	18.6935	0	0	0	0	0	0	0	0	0	0	0	0	0	0	29.6571	3.3636	0.771334	0.393157
AC_DX_272	Unknown	0	0	0	0	0	0	0	0	0	0	0	0	0	0	0	0	0	0	0	0	0	0	0	0	0	0	0	0	0	0	0	0	0	0	4737.08	890.452	11.2133	1240.38	0	0	0	0	0	0	0	0	0	0
AC_FZB_646	Unknown	0	0	0	0	0	0	0	0	0	0	0	0	0	18.4863	8.32647	0	0	24.3872	0	0	0	0	0	0	0	0	0	0	0	0	0	0	0	0	0	0	0	0	0	0	0	0	0	0	0	0	0	0
AC_EM_201	Unknown	0	0	0	0	0	0	0	0	0	0	0	0	0	0	0	0	0	0	0	0	0	0	0	0	0	0	0	0	0	0	0	0	0	0	0	0	0	0	0	0	0	0	0	0	5.82391	0	0	0
AC_HYG_45	Zierdtviridae	0	0	0	0	0	0	0	0	0	0	0	0	0	0	0	0	0	0	0	0	0	65630.8	2.87807	0	0	0	0	4.04018	0	0	0	0	0	0	0	0	0	0	0	0	0	0	0	21.0447	0	0	0	0
AC_FZB_721	Peduoviridae	0	0	0	0	0	0	0	46.0937	0	0	0	0	0	10.7073	11.5745	0	0	0	0	0	0	0	0	0	0	0	0	0	0	0	0	0	0	0	0	0	0	0	0	0	0	0	3.13687	0	273.363	57.2615	0	0
AC_DB_220	Unknown	0	0	0	0	0	0	0	175.89	606.183	0	0	0	0	33512.8	29.5118	653.271	0	24.6962	0	0	0	0	0	0	0	0	0	5.5203	9.15179	17.5631	8.48888	0	0	0	0	25.7902	0	0	0	0	0	0	18.2815	0	49.1712	551.77	13.0444	59.8398
AC_HYG_606	Unknown	0	0	0	0	0	0	0	0	0	0	0	0	0	0	0	0	0	0	0	0	0	1051.06	309.131	2219.32	0	0	0	0	0	0	0	0	0	0	0	0	0	0	0	0	0	0	0	0	0	0	0	0
AC_SJC_320	Unknown	0	0	0	0	0	0	0	31.2864	81.0792	0	0	0	0	0	0	0	14.9966	0	35.7895	0	0	0	0	0	0	0	0	0	11.1916	0	0	0	0	0	0	0	0	0	0	0	0	0	0	0	0	0	65.1369	14.9065
AC_BDH_167	Autographiviridae	0	0	0	0	0	0	0	0	0	0	0	0	0	0	0	0	0	0	0	0	0	0	0	0	0	0	0	0	0	29.1813	0	0	0	0	0	0	0	0	0	0	0	0	4.74607	0	118.463	99.2382	0	0
AC_FZB_155	Unknown	0	0	0	0	0	0	0	0	1.5415	0	3.36939	17.9955	5.38921	1.2187	0.823377	0	0	5.627	0	0	0	0	0	0	0.915216	4.23025	0	1.61717	0.893669	3.43006	0	4.43847	5.35476	0	0	2.5184	0	0	0	0	0	0	0	2.80786	6.72217	1.85155	0	0.865679
AC_FZB_434	Mesyanzhinovviridae	0	0	0	0	0	0	0	0	0	0	0	0	0	0	0	0	0	0	0	0	0	0	0	0	0	0	0	0	0	0	0	0	0	0	0	0	0	0	0	0	0	0	0	0	0	0	0	0
AC_SJ_217	Unknown	0	0	0	0	0	0	0	0	0	0	0	0	0	0	0	0	0	0	0	0	0	0	0	0	0	0	0	0	31.0639	246.407	0	0	0	0	0	0	0	0	0	0	0	0	0	0	0	0	0	0
AC_DX_19	Unknown	0	0	0	0	0	0	0	0	0	0	0	0	0	0	0	0	0	0	0	0	0	0	0	0	0	0	0	0	0	0	0	0	0	0	869.32	0	0	181.422	0	0	0	0	0	0	0	0	0	0
AC_DH_132	Casjensviridae	0	4.92606	0	87.6193	0	0	0	117.076	14.9829	0	0	0	0	439.972	8.57462	25.3076	1970.38	544.137	0	0	67.066	0	0	0	0	29.3691	111.866	196.48	46.5332	59.5343	1292	0	0	0	64.6219	467.707	314.331	257.06	957.062	0	0	0	900.105	233.927	110.007	1263.61	176.868	179.552
AC_BDH_248	Orlajensenviridae	0	0	0	0	0	0	0	0	0	0	0	0	0	0	0	0	0	0	0	0	0	0	0	0	0	0	0	0	0	0	0	0	0	0	0	0	0	0	0	0	0	0	0	0	0	0	0	0
AC_XS_296	Unknown	0	0	0	0	0	0	0	0	0	0	0	0	0	0	0	0	0	0	0	0	0	0	0	0	0	0	0	0	0	0	0	0	0	0	0	0	0	0	0	0	0	0	0	0	0	0	0	0
AC_DH_42	Unknown	0	0	0	0	0	0	0	0	0	0	0	0	0	0	0	0	0	0	0	0	0	0	0	0	0	0	0	0	0	0	0	0	0	0	0	0	0	0	0	0	0	0	1156.54	0	0	71.748	32.9062	29.3521
AC_HYG_443	Unknown	0	21.6175	0	0	0	0	0	0	0	57.9655	0	137.068	41.0485	13.9239	0	41.6476	0	6.12281	0	367.663	0	0	2322.34	1438.97	0	0	0	0	0	0	0	0	0	0	4.17041	0	0	347.608	0	0	0	0	8.49834	0	36.5724	2.82058	0	0
AC_FN_45	Zobellviridae	0	0	0	0	0	0	0	0	0	0	0	0	0	0	0	179.391	0	0	0	0	0	0	0	0	0	0	0	0	2023.06	472.643	0	0	0	0	0	0	0	0	0	0	0	0	0	0	0	0	0	0
AC_XS_2	Unknown	0	0	0	0	0	0	0	0	0	0	0	0	0	0	1.45001	0	0	0	0	0	0	0	0	0	0	0	0	0	0	0	0	0	0	0	0	0	0	0	0	0	0	0	0	0	13.5293	0	11.9638	14.4828
AC_DX_281	Unknown	0	0	0	0	0	0	0	0	0	0	0	0	0	0	0	0	0	0	0	0	0	0	0	0	0	0	0	0	0	0	0	0	0	0	1549.78	0	0	0	0	0	0	0	0	0	0	0	0	0
AC_DB_414	Peduoviridae	0	0	0	0	0	0	0	26.4193	6.37566	28.6146	6.33448	42.2896	0	2469.88	47.5996	2587.04	0	0	14.3274	0	0	0	0	0	0	0	0	4.56043	5.04032	1.07476	0	18.7748	63.7576	0	0	0	0	0	0	0	0	0	0	0	55.9671	4.87331	0.399121	0
AC_HYG_396	Unknown	0	0	0	0	0	0	0	0	0	0	0	0	0	0	0	0	0	0	0	0	0	0	3426.8	888.601	0	223.045	0	0	0	0	0	0	0	0	0	0	0	0	0	0	0	0	0	0	0	0	0	0
AC_SJC_462	Unknown	0	0	0	0	0	0	0	11.9219	0	0	0	0	0	0	0	0	0	0	0	0	0	0	0	0	0	0	0	0	0	0	0	0	0	0	0	0	0	0	0	0	0	0	0	0	0	0	0	0
AC_DH_127	Mesyanzhinovviridae	0	0	0	0	0	0	0	0	0	0	0	0	0	0	0	0	0	0	0	0	0	0	0	0	0	0	0	0	0	0	0	0	0	0	0	0	0	0	0	0	0	0	743.901	0	3.20457	19.7717	3.54219	3.61098
AC_BDH_29	Unknown	0	0	0	0	0	0	0	0	23.3096	0	0	0	0	0	19.4541	0	22.6349	0	0	0	0	0	0	0	0	0	0	0	202.703	97.2515	15.6683	41.9475	0	0	0	0	0	0	0	0	0	0	0	0	0	0	0	0
AC_DH_381	Unknown	0	0	0	0	0	0	0	0	0	0	0	0	0	0	0	0	0	0	0	0	0	0	0	0	0	0	0	0	0	0	0	0	0	0	0	0	0	0	0	0	0	0	666.932	0	61.9451	0	4.56477	0
AC_FN_139	Unknown	0	0	0	0	0	0	0	0	1.04995	0	0	0	0	6.22564	11.2164	0	48.9388	202.585	0	0	0	0	0	0	0	0	0	7400.19	0	23.363	5087.12	0	0	0	0	0	0	0	0	0	0	0	37.9978	0	0	16.3948	77.3615	58.2265
AC_FZB_495	Unknown	0	0	0	0	0	0	0	0	0	0	0	0	0	0	0	0	0	0	0	0	0	0	0	0	0	0	0	0	0	0	0	0	0	0	0	0	0	0	0	0	0	0	0	0	0	0	0	0
AC_BL_485	Unknown	0	0	0	0	0	0	0	0	0	0	0	0	0	0	0	0	0	0	0	0	0	0	0	0	0	0	0	0	0	0	572.252	0	0	0	0	0	0	0	0	0	0	0	0	0	0	0	0	0
AC_FZB_603	Kyanoviridae	0	0	0	0	0	0	0	0	0	0	0	0	0	0	0	0	0	0	0	0	0	0	0	0	0	0	0	0	0	0	0	0	0	0	0	0	0	0	0	0	0	0	0	0	0	0	0	0
AC_HYG_165	Unknown	0	0	0	0	0	0	0	0	0	0	0	0	0	0	0	0	0	0	0	0	0	9226.75	16915.4	3875.45	4.03195	0	0	0	0	0	0	0	0	0	0	0	0	0	0	0	0	0	0	0	0	0	0	0
AC_SJ_226	Unknown	0	0	0	0	0	0	0	0	0	0	0	0	0	0	0	0	0	0	0	0	0	0	0	0	0	0	0	0	0	0	0	0	0	0	0	0	0	0	0	0	0	0	0	0	0	0	0	0
AC_BL_331	Unknown	0	0	0	0	0	0	0	15.6179	0	0	0	0	0	0	4.11787	0	11.9779	0	0	0	0	0	0	0	0	0	0	0	0	0	0	0	0	0	0	0	0	0	0	0	0	0	5.58003	0	0	11.112	0	0
AC_BDH_315	Unknown	0	0	0	0	0	0	0	0	0	0	0	0	0	12.5706	0	0	0	0	0	0	0	0	0	0	0	0	0	50.0422	0	212.283	17.1006	0	0	0	0	0	0	0	0	0	0	0	18.4138	0	19.8108	412.526	0	0
AC_SL_240	Unknown	0	0	0	0	0	0	0	0	835.643	0	0	0	0	0	0	0	0	0	0	0	0	0	0	0	0	0	0	0	0	0	0	0	0	0	0	0	0	0	0	0	0	0	0	0	0	0	0	0
AC_FZB_193	Unknown	0	0	0	0	0	0	0	0	0	0	0	0	0	0	0	0	0	0	0	0	0	0	0	0	0	0	0	0	0	0	0	0	0	0	0	0	0	0	0	0	0	0	0	0	0	0	0	0
AC_BL_86	Unknown	0	0	0	0	0	0	0	0	0	0	0	0	0	0	0	0	0	0	0	0	0	0	0	0	0	0	0	249.014	77.4048	0	7.97755	0	0	0	0	48.4734	0	0	0	0	0	0	70.8688	0	36.9675	124.733	67.4228	27.0763
AC_FZB_240	Unknown	0	0	0	0	0	0	0	5.2279	0	0	0	0	0	5.10053	135.256	0	5.0118	6.72863	0	0	0	0	0	0	0	0	0	0	0	193.8	3.46928	0	0	0	0	0	0	0	0	0	0	0	0	0	0	1.54983	0	0
AC_XS_205	Unknown	0	0	0	0	0	0	0	0	0	0	0	0	0	0	0	0	0	0	0	0	0	0	0	0	0	0	0	0	0	31.8202	0	10.2938	0	0	0	0	0	0	0	0	0	0	0	0	0	0	0	0
AC_SJC_524	Unknown	0	0	0	0	0	66.9721	0	545.024	155.758	5292.85	2100.2	1534.95	70.7198	531.746	224.198	502.263	235.713	664.561	1900.1	190.026	1489.47	47.7513	0	0	474.391	166.534	951.483	205.139	82.09	240.058	108.777	123.768	398.184	15.3276	0	16.5238	0	0	0	0	7.5334	79.396	316.251	0	592.277	352.306	75.2184	106.499
AC_SB_99	Mesyanzhinovviridae	0	0	0	0	0	0	0	0	0	0	0	0	0	0	0	0	43.087	24.1028	0	0	0	0	0	0	0	0	0	12.9304	0	0	0	0	0	0	0	0	0	0	0	0	0	0	0	0	0	0	15.2772	11.6804
AC_HYG_8	Peduoviridae	0	0	0	0	0	0	0	0	0	0	0	0	0	0	0	0	0	0	0	0	0	0	304.775	1514.53	0	0	0	0	0	0	0	0	0	0	0	0	0	0	0	0	0	0	0	0	0	0	0	0
AC_FZB_341	Unknown	0	0	0	0	0	0	0	0	0	0	0	0	0	0	0	0	0	0	0	0	0	0	0	0	0	0	0	0	0	0	0	0	0	0	0	0	0	0	0	0	0	0	0	0	0	0	0	0
AC_DB_39	Unknown	0	0	0	0	0	0	0	0	0	0	0	0	0	46.0239	1599.64	76.4787	0	0	0	0	0	0	0	0	0	0	0	0	0	0	0	0	0	0	0	0	0	0	0	0	0	0	0	0	0	0	0	0
AC_FN_244	Unknown	0	0	0	0	0	0	0	0	0	0	0	0	0	0	0	0	0	0	0	0	0	0	0	0	0	0	0	38.6016	2315.47	29.7729	0	0	0	0	0	0	0	0	0	0	0	0	0	0	0	0	0	2.81778
AC_SL_325	Unknown	0	0	0	0	0	0	0	59.5421	978.31	0	0	0	0	0	0	24.8224	0	0	0	0	0	0	0	0	0	0	0	0	0	0	0	0	0	0	0	0	0	0	0	0	0	0	0	0	0	0	0	0
AC_BL_194	Unknown	0	0	0	0	0	0	0	1.34539	0	0	0	0	0	38.0657	53.2094	0	0	131.602	0	0	0	0	0	0	0	0	0	0	0	0	0	0	11.5348	0	0	10.8498	0	0	0	0	0	0	60.5664	0	8.27446	3.19076	1.82925	20.5125
AC_SL_21	Mesyanzhinovviridae	0	0	0	0	0	0	0	0	5502.61	0	0	0	0	0	0	0	0	0	0	0	0	0	0	0	0	0	0	0	0	0	6.92651	0	0	0	0	0	0	0	0	0	0	0	0	0	0	0	21.2872	10.8503
AC_FZB_221	Unknown	0	0	0	0	0	0	0	0	0	0	0	0	0	0	0	0	0	0	0	0	0	0	0	0	0	0	0	0	0	0	0	0	0	0	0	0	0	0	0	0	0	0	0	0	0	0	0	0
AC_BDH_107	Zobellviridae	0	0	0	0	0	0	0	0	0	0	0	0	0	0	0	0	0	0	0	0	0	0	0	0	0	0	0	0	0	0	0	0	0	0	0	0	0	0	0	0	0	0	0	0	0	0	0	0
AC_DBS_179	Mesyanzhinovviridae	4009.66	0	61.2694	1361.92	0	0	0	0	0	0	0	0	0	0	0	0	0	0	0	0	0	0	0	0	0	0	0	0	0	0	0	0	0	0	0	185.188	3717.19	9.04547	0	0	0	0	0	0	0	0	0	2.27346
AC_EM_80	Mesyanzhinovviridae	0	0	0	0	0	0	0	0	0	0	0	0	0	0	0	0	0	0	0	0	0	0	0	0	0	0	0	0	0	0	0	0	0	0	0	0	0	0	0	0	0	0	0	0	0	0	0	0
AC_DH_293	Kyanoviridae	0	0	0	27.46	0	0	0	0	0	0	0	0	0	0	0	0	0	0	0	0	0	0	0	0	0	0	0	0	0	0	0	0	0	0	8.73642	20.092	40.9883	13.7394	1.79485	0	0	0	509.161	2329.73	0	29.5436	0	1.72661
AC_FN_38	Kyanoviridae	0	0	0	0	0	0	0	0	0	0	0	0	0	0	11.3074	0	0	0	0	0	0	0	0	0	0	0	0	0	3158.19	0	0	0	0	0	0	0	0	0	0	0	0	0	0	0	0	0	3.88731	7.9256
AC_EM_145	Unknown	0	0	0	0	0	0	0	0	0	0	0	0	0	19.024	2808.37	0	0	9.41119	0	0	0	0	0	0	0	0	0	0	0	0	0	0	0	0	0	0	0	0	0	0	0	0	0.870836	0	0	8.67086	0	0
AC_XS_76	Peduoviridae	0	0	0	0	0	0	0	0	0	7.74013	0	0	0	0	0	0	0	0	0	0	0	0	0	0	0	0	0	0	0	0	0	0	0	0	0	0	0	0	0	0	0	0	0	0	0	0	0	0
AC_FN_172	Chaseviridae	0	0	0	0	0	0	0	0	0	0	0	0	0	0	0	0	0	0	0	0	0	0	0	0	0	0	0	0	3355.42	84.8597	0	0	0	0	0	0	0	0	0	0	0	0	0	0	0	0	0	0
AC_XS_190	Unknown	0	0	0	0	0	0	0	0	0	0	0	0	0	0	0	0	0	0	0	0	0	0	0	0	0	0	0	0	0	0	0	0	0	0	0	0	0	0	0	0	0	0	0	0	0	0	0	0
AC_FN_14	Mesyanzhinovviridae	0	0	0	0	0	0	0	0	0	0	0	0	0	0	0	0	15.8738	0	0	0	0	0	0	0	0	0	0	0	5236.05	0	423.044	0	0	0	0	0	0	0	0	0	0	0	0	0	0	0	0	0
AC_HYG_552	Unknown	0	0	0	0	0	0	0	0	0	0	0	0	0	0	0	0	0	0	0	0	0	95.2005	24.111	1783.23	0	0	0	0	0	0	0	0	0	0	0	0	0	0	0	0	0	0	0	0	0	0	0	0
AC_FZB_431	Unknown	0	0	0	0	0	0	0	0	0	0	0	0	0	0	0	0	0	0	0	0	0	0	0	0	0	0	0	0	0	0	0	0	0	0	0	0	0	0	0	0	0	0	0	0	0	0	0	0
AC_BDH_51	Casjensviridae	0	0	0	0	0	0	0	10.2616	42.3108	0	0	0	0	0	0	1.76151	0	0	0	0	0	0	0	0	0	0	0	0	0	0	0	0	0	0	0	0	0	0	0	0	0	0	0	0	0	0	0	0
AC_LW_77	Orlajensenviridae	632.893	921.502	257.926	1470.03	0	0	0	0	4.30539	0	0	0	0	8.50954	0	0	0	0	0	0	0	0	0	0	0	0	0	0	0	0	0	0	0	0	277.175	7482.27	2730.86	1256.6	269.405	0	0	0	12.465	3881.94	0	10.3427	4.44708	6.04458
AC_SJ_197	Unknown	0	0	0	0	0	0	0	0	0	0	0	0	0	0	0	0	0	0	0	0	0	0	0	0	0	0	0	0	0	0	0	0	0	0	0	0	0	0	0	0	0	0	0	0	0	0	0	0
AC_DH_309	Unknown	0	0	0	0	0	0	0	0	0	0	0	0	0	71.086	13.722	75.9374	0	0	142.883	0	0	0	0	0	0	0	0	0	14.8935	0	0	0	14.8733	0	0	157.389	0	0	0	0	0	0	0	0	2232.57	9.25715	0	0
AC_DB_65	Unknown	0	0	0	0	0	0	0	0	0	0	0	0	0	6928.09	54.6155	6080.64	0	0	0	0	0	0	0	0	0	0	0	0	0	0	0	0	0	0	0	0	0	0	0	0	0	0	0	0	0	0	0	0
AC_EM_99	Unknown	0	0	0	0	0	0	0	17.5589	0.541718	0	0	0	0	68.5246	78.1254	3.20255	0	35.3117	0	0	0	0	0	0	0	0	0	27.4683	0	0	0	0	0	0	0	0	0	0	0	0	0	0	34.5044	0	25.3106	122.978	5.96849	3.80274
AC_EM_315	Mesyanzhinovviridae	0	0	0	0	0	0	0	0	0	0	0	0	0	0	24.8318	5.63768	0	0	0	0	0	0	0	0	0	0	0	0	0	0	0	0	0	0	0	0	0	0	0	0	0	0	0	0	4.45561	0	0	0
AC_SJC_516	Unknown	0	0	0	0	0	0	0	46.6783	0	0	0	0	0	0	8.79096	0	0	0	0	0	0	0	0	0	0	0	0	74.8195	0	0	0	0	0	0	0	0	0	0	0	0	0	0	0	0	0	0	0	76.2516
AC_SL_1	Autographiviridae	0	0	0	0	0	0	0	22.1149	1506.46	0	0	0	0	0	0	0	0	0	0	0	0	0	0	0	0	0	0	0	2.63695	0	7.33782	0	0	0	0	0	0	0	0	0	0	0	0	0	0	0	0	3.19295
AC_BL_320	Unknown	0	0	0	0	0	0	0	0	0	0	0	0	0	0	0	0	23.5043	15.778	0	0	0	0	0	0	0	0	0	0	0	11.2208	44.7431	0	0	0	1.34335	12.3577	0	0	0	0	0	0	0	0	0	3.6342	4.16694	12.7436
AC_XS_141	Unknown	0	0	0	0	0	0	0	0	0	0	0	0	0	0	0	0	0	0	0	0	0	0	0	0	0	0	0	0	0	0	0	0	0	0	0	0	0	0	0	0	0	0	0	0	0	0	3.0491	2.59026
AC_SJ_235	Unknown	0	0	0	0	0	0	0	0	0	0	0	0	0	0	0	0	0	0	59.2723	0	0	0	0	0	0	0	0	0	0	0	0	43.1507	69.4117	0	0	0	0	0	0	0	0	0	0	0	0	0	6.60463	30.298
AC_SJC_75	Unknown	0	0	0	0	0	0	0	3.447	0	0	0	0	0	0.840755	4.82825	0	0	0	0	0	0	0	0	0	0	0	0	0	0	0	0	0	0	0	0	0	0	0	0	0	0	0	0	0	0	2.55469	0	0
AC_FZB_452	Unknown	0	0	0	0	0	0	0	0	0	0	0	0	0	0	0	0	0	0	0	0	0	0	0	0	0	0	0	0	0	0	0	0	0	0	0	0	0	0	0	0	0	0	0	0	0	0	0	0
AC_DX_273	Unknown	0	0	0	0	0	0	0	0	0	0	0	0	0	0	0	0	0	0	0	0	0	0	0	0	0	0	0	0	0	0	0	0	0	0	136.851	4847.92	12154	1563.17	0	0	0	0	0	3718.33	0	0	0	0
AC_BL_39	Autographiviridae	0	0	0	0	0	0	0	151.163	11.3057	0	0	0	0	192.171	21.1358	26.7349	0	0	0	0	0	0	0	0	0	0	0	7.90708	6.55434	0	0	0	0	0	0	0	0	0	0	0	0	0	576.086	0	225.379	695.278	80.9655	19.0472
AC_DH_301	Unknown	0	0	0	0	0	0	0	0	0	0	0	0	0	0	0	0	0	0	0	0	0	0	0	0	0	0	0	0	0	0	0	0	0	0	0	0	0	0	0	0	0	0	496.326	0	86.0629	0	0	0
AC_XS_351	Unknown	0	0	0	0	0	0	0	5.30892	0	0	0	0	0	0	94.4842	0	0	0	0	0	0	0	0	0	0	0	0	0	0	0	0	0	0	0	0	0	0	0	0	0	0	0	0	0	0	0	9.02281	20.2356
AC_DBS_37	Unknown	3547.44	10722	458.05	0	0	0	0	0	0	0	0	0	0	0	0	0	0	0	0	0	0	0	0	0	0	0	0	0	0	0	0	0	0	0	0	0	0	0	0	0	0	0	0	0	0	0	0	0.504843
AC_SL_28	Mesyanzhinovviridae	0	0	0	0	0	0	0	434.126	1384.67	0	0	0	0	0	0	0	0	0	797.972	0	0	0	0	0	0	0	0	0	0	0	0	0	0	0	0	0	0	0	0	0	0	0	0	0	0	0	3.7837	25.0717
AC_EM_305	Unknown	0	0	0	0	0	0	0	6.44105	0	0	0	0	0	0	0	0	0	0	0	0	0	0	0	0	0	0	0	5.55919	0	11.7912	0	11.4433	36.8152	0	0	12.9859	0	0	0	0	0	0	2.30128	0	0	3.81895	0	2.2319
AC_SL_265	Unknown	0	0	0	0	0	0	0	1772.22	26.5899	0	0	0	0	0	0	0	0	0	0	0	0	0	0	0	0	0	0	0	0	0	0	0	0	0	0	0	0	0	0	0	0	0	0	0	0	0	0	0
AC_DH_154	Mesyanzhinovviridae	0	0	0	0	0	0	0	2.52545	7.47971	0	0	0	0	0	0	0	0	0	0	0	0	0	0	0	0	0	0	0	0	0	13.4073	76.275	7.21736	0	0	0	0	0	0	0	0	0	4431.21	0	3.88304	443.219	2.57529	1.7502
AC_HYG_338	Unknown	0	0	0	0	0	0	0	0	0	0	0	0	0	0	0	0	0	0	0	0	0	0	2608.03	195.217	0	0	0	0	0	0	0	0	0	0	0	0	0	0	0	0	0	0	0	0	0	0	0	0
AC_FZB_140	Mesyanzhinovviridae	0	0	0	0	0	0	0	0	0	0	0	0	0	0	0	0	0	0	0	0	0	0	0	0	0	0	0	0	0	0	0	0	0	0	0	0	0	0	0	0	0	0	0	0	0	0	0	0
AC_SJ_3	Unknown	0	0	0	0	0	0	0	0	0	0	0	0	0	0	0	0	0	0	0	0	0	0	0	0	0	0	0	2.50359	4.15056	0	11.5497	0	0	0	0	0	0	0	0	0	0	0	0	0	0	0	0	0
AC_DBS_70	Unknown	4537.38	191.801	0	0	0	0	0	0	0	0	0	0	0	0	0	0	0	0	0	0	0	0	0	0	0	0	0	0	0	0	0	0	0	0	0	0	92.5868	0	0	0	0	0	0	0	0	0	0	0
AC_FZB_360	Unknown	0	0	0	0	0	0	0	0	0	0	0	0	0	0	3.13618	0	22.806	88.7933	0	0	0	0	0	0	0	0	0	0	0	17.4198	22.1015	0	0	0	0	0	0	0	0	0	0	0	5.09972	0	0	42.3146	1.61725	0
AC_FN_355	Unknown	0	0	0	0	0	0	0	0	0	0	0	0	0	0	0	0	0	0	0	0	0	0	0	0	0	0	0	1997.85	0	0	0	0	0	0	0	0	0	0	0	0	0	0	0	0	0	0	29.9333	15.2573
AC_SJC_5	Unknown	0	0	0	0	0	0	0	876.339	377.085	0	0	0	0	84.3739	58.9047	58.8863	99.4875	3.71021	0	0	0	0	0	0	0	0	0	288.61	478.47	205.809	482.071	0	0	0	0	75.5541	0	0	0	0	0	0	0	0	31.0262	56.4027	11.7583	9.98888
AC_FN_65	Mesyanzhinovviridae	0	0	0	0	0	0	0	0	0	0	0	0	0	0	0	0	0	0	0	0	0	0	0	0	0	0	0	1311.5	947.011	160.722	1604.45	0	0	0	0	0	0	0	0	0	0	0	0	0	0	0	0	0
AC_FZB_363	Unknown	0	0	0	0	0	0	0	0	0	29.635	0	0	0	0	0	0	0	0	0	0	18.8085	0	0	0	0	0	0	0	0	0	0	0	0	0	0	0	0	0	0	0	0	0	0	0	0	0	0	0
AC_DX_57	Mesyanzhinovviridae	49.9225	53.6516	52.2694	567.758	0	0	0	2.09896	0	0	2.83085	7.55961	0	9.72715	0	0	63.3843	10.1306	0	4.05548	0	0.679395	0	0	0.768934	3.55411	0	1.35869	3.00332	5.76365	1.39289	0	0	0	2676.6	8229.7	359.346	16119.1	3376.29	0	0	0	312.531	224.111	12.1023	25.512	8.38316	19.2739
AC_DH_368	Vilmaviridae	0	0	0	0	0	0	0	0	0	0	0	0	0	0	0	0	0	0	0	0	0	0	0	0	0	0	0	0	0	0	0	0	0	0	0	0	0	0	0	0	0	0	41.725	0	3252.08	903.995	0	4.49634
AC_EM_147	Unknown	0	0	0	0	0	0	0	0	0	0	0	0	0	0	0	0	0	0	0	0	0	0	0	0	0	0	0	0	0	0	0	0	0	0	0	0	0	0	0	0	0	0	0	0	229.944	0	0	0
AC_LW_9	Peduoviridae	0	0	914.482	28.7057	0	0	0	0	0	0	0	0	0	0	0	0	0	0	0	0	0	0	0	0	0	0	0	0	0	0	0	0	0	0	175.348	138.622	77.1257	25.8528	105.822	0	0	0	2.23325	0	0	3.70605	0	0
AC_DB_237	Unknown	0	0	0	0	0	0	0	3.46887	22.26	0	0	0	0	287.67	2179.07	192.335	6.65097	35.7172	0	0	0	0	0	0	0	0	0	386.218	148.904	203.208	36.8315	30.8143	0	0	0	153.86	0	0	0	0	6.37697	0	2384.55	0	458.69	843.256	542.39	506.044
AC_HYG_601	Straboviridae	0	0	0	0	0	0	0	0	0	0	0	0	0	0	0	0	0	0	0	0	0	3475.9	2267.02	849.814	0	0	0	0	0	0	0	0	0	0	0	0	0	0	0	0	0	0	0	0	0	0	0	0
AC_SL_199	Unknown	0	0	0	0	0	0	0	5911.13	662.384	0	0	54.764	0	0	17.5399	0	14.577	0	0	0	0	0	0	0	0	0	0	6.56184	0	13.9179	0	0	65.1826	0	199.949	0	0	0	0	0	0	0	0	0	0	0	81.4042	39.5167
AC_SJC_128	Unknown	0	0	0	0	0	0	0	53.5144	41.425	0	0	0	0	0	1.60339	28.3939	0	0	40.8112	0	0	0	0	0	0	0	0	2.09944	5.2208	131.363	9.68527	304.672	170.315	0	0	0	0	0	0	0	0	0	0	0	0	0	1.24024	3.79297
AC_BL_215	Unknown	0	0	0	0	0	0	0	0	0	0	0	0	0	0	0	0	0	0	0	0	0	0	0	0	0	0	0	0	0	0	0	0	0	0	0	0	0	0	0	0	0	0	0	0	0	0	0	0
AC_DH_139	Unknown	0	0	0	0	8.41694	0	0	0	0	0	0	0	0	0	0	0	0	0	0	0	0	0	0	0	0	0	0	0	0	0	0	0	0	0	4.03672	334.21	0	0	0	0	0	0	0	14066.5	0	2.73016	0.782595	1.59558
AC_SJC_373	Unknown	0	0	0	0	0	0	0	0	0	0	0	0	0	0	0	0	0	0	0	0	0	0	0	0	0	0	0	0	0	0	0	0	0	0	0	0	0	0	0	0	0	0	0	0	0	0	0	0
AC_FZB_67	Casjensviridae	0	0	0	0	0	0	0	0	0	0	0	0	0	0	0	0	0	0	0	0	0	0	0	1.17256	0	0	0	0	0	0	0	0	0	0	0	0	0	0	0	0	0	0	0	0	0	0	0	0.609828
AC_SJ_108	Kyanoviridae	0	0	0	0	0	0	0	0	57.2925	0	0	0	0	0	0	0	0	0	0	0	0	0	0	0	0	0	0	0	0	0	0	0	0	0	0	0	0	0	0	0	0	0	0	0	0	0	0	0.924553
AC_BL_463	Autographiviridae	0	0	0	0	0	0	0	0	0	0	0	0	0	0	0	0	0	0	0	0	0	0	0	0	0	0	0	0	0	0	0	0	0	0	0	0	0	0	0	0	0	0	0	0	0	0	1.66454	5.0906
AC_DH_385	Unknown	4.26359	0	0	0	0	0	0	0	0	0	0	0	0	0	0	0	0	0	0	0	0	0	0	0	0	0	0	0	0	0	0	0	0	0	23.1794	207.901	146.813	375.47	0	0	0	0	2795.33	0	0	0	0	0
AC_FZB_694	Unknown	0	0	0	0	0	0	0	2.65466	3.93121	0	0	0	0	20.7199	1.74984	85.2158	0	46.1258	0	0	0	0	0	0	0	0	0	30.9313	0	53.4571	0	0	0	0	0	2.67606	0	0	0	0	0	0	51.6915	0	28.572	186.516	0	0
AC_FN_81	Autographiviridae	0	0	0	0	0	0	0	0	0	0	0	0	0	0	0	0	0	0	0	0	0	0	0	0	0	0	0	0	256.884	4664.44	0	0	0	0	0	0	0	0	0	0	0	0	0	0	0	0	0	0
AC_FZB_214	Schitoviridae	0	0	0	0	0	0	0	0	0	0	0	0	0	0	0	0	0	0	0	0	0	0	0	0	0	0	0	0	0	0	0	0	0	0	0	0	0	0	0	0	0	0	0	0	0	0	0	1.45483
AC_BL_368	Unknown	0	0	0	0	0	0	0	0	0	0	0	0	0	6.89599	0	0	33.8802	0	0	0	0	0	0	0	0	0	0	24.4019	25.2841	6.46966	318.955	0	0	0	3.09818	0	0	0	7.63807	0	0	0	79.5486	0	10.8678	79.6251	8.40897	17.1445
AC_HYG_479	Unknown	0	0	0	0	0	0	0	0	0	0	0	0	0	0	0	0	0	0	0	0	0	1049.32	863.707	2692.69	0	0	0	0	0	0	0	0	0	0	0	0	0	0	0	0	0	0	0	0	0	0	0	0
AC_SJ_103	Unknown	0	0	0	0	0	0	0	0	0	0	0	0	0	0	0	0	0	0	0	0	0	0	0	0	0	0	0	0	0	0	0	0	0	0	0	0	0	0	0	0	0	0	0	0	0	0	0	0
AC_BL_310	Mesyanzhinovviridae	0	0	0	0	0	0	0	0	0	0	0	0	0	0	0	0	0	0	0	0	0	0	0	0	0	0	0	0	0	0	0	0	0	0	0	0	0	0	0	0	0	0	0	0	0	0	0	0
AC_DX_325	Unknown	0	0	0	0	999.066	0	0	0	0	0	0	0	0	0	0	0	0	0	0	0	0	0	0	0	0	0	0	0	0	0	0	0	0	0	4149.75	26.2366	0	0	0	5.88257	0	0	0	0	0	0	0	0
AC_DBS_142	Unknown	2434.24	787.964	0	9.36861	0	0	0	0	0	0	0	0	0	0	0	0	0	0	0	0	0	0	0	0	0	0	0	0	0	0	0	0	0	0	0	0	89.1487	0	0	0	0	0	0	0	0	0	0	0
AC_DH_404	Peduoviridae	0	6.79526	0	2.74697	0	0	9.11062	29.9075	1.4763	109.325	80.672	43.0859	12.9032	70.0293	161.653	0	739.72	315.642	54.7395	0	23.1286	11.6166	0	0	21.9127	202.567	1157.35	276.197	25.6761	114.975	1810.04	31.8806	34.1885	11.1864	5.2437	60.2972	0	37.1095	44.169	0	0	57.9448	4914.25	0	9.19694	1046.21	226.7	136.796
AC_SJC_313	Unknown	0	0	0	0	0	0	0	0	0	0	0	0	0	0	0	0	0	0	0	0	0	0	0	0	0	0	0	0	0	0	0	0	0	0	0	0	0	0	0	0	0	0	0	0	0	0	0	0
AC_BL_172	Straboviridae	0	0	0	0	0	0	0	0	0	0	0	0	0	0	0	0	0	0	0	0	0	0	0	0	0	0	0	0	0	0	0	0	0	0	0	0	0	0	0	0	0	0	0	0	0	0	0	0
AC_FZB_167	Mesyanzhinovviridae	0	0	0	0	0	0	0	0	0	0	0	0	0	0	0	0	0	0	0	0	0	0	0	0	0	0	0	0	0	0	0	0	0	0	0	0	0	0	0	0	0	0	0	0	0	0	0	0
AC_LW_39	Unknown	0	0	0	0	0	0	0	0	0	0	0	0	0	0	0	0	0	0	0	0	0	0	0	0	0	0	0	0	0	0	0	0	0	0	0	0	0	0	0	0	0	0	4.14285	52.1293	0	1.375	0	0
AC_DBS_38	Unknown	3710.33	11186.3	439.804	0	0	0	0	0	0	0	0	0	0	0	0	0	0	0	0	0	0	0	0	0	0	0	0	0	0	0	0	0	0	0	0	0	0	0	0	0	0	0	0	0	0	0	0	0
AC_BL_245	Unknown	0	0	0	0	0	0	0	0	0	0	0	0	0	0	0	0	0	0	0	0	0	0	0	0	0	0	0	0	0	0	0	0	0	0	0	0	0	0	0	0	0	0	0	0	0	0	0	0
AC_FZB_551	Unknown	0	0	0	0	0	0	0	0	0	0	0	0	0	0	0	0	0	0	0	0	0	0	0	0	0	0	0	0	0	0	0	0	0	0	0	0	0	0	0	0	0	0	0	0	0	0	0	0
AC_BL_117	Autographiviridae	0	0	0	0	0	0	0	0	0	0	0	0	0	0	0	0	5.82333	0	0	0	0	0	0	0	0.741767	0	0	0	0	0	0	0	0	0	0	0	0	0	0	0	0	0	14.8303	0	0	0.900393	3.44127	7.01619
AC_SL_269	Unknown	0	0	0	0	0	0	0	232.879	793.731	0	0	0	0	0	0	64.7229	0	0	0	0	0	0	0	0	0	0	0	0	0	0	0	0	0	0	0	0	0	0	0	0	0	0	0	0	17.0507	0	0	0
AC_EM_275	Unknown	0	0	0	0	0	0	0	0	0	0	0	0	0	73.4181	15.2623	625.015	0	0	0	0	0	0	0	0	0	0	0	0	0	0	0	0	66.1716	0	0	0	0	0	0	0	0	0	0	0	178.006	13.7284	0	0
AC_BL_547	Unknown	0	0	0	0	0	0	0	0	0	0	0	0	52.7269	0	0	0	0	0	0	0	0	0	0	0	0	0	0	0	8.74347	0	0	0	0	0	0	36.9592	0	0	0	0	0	0	109.161	0	18.7909	463.749	16.6166	23.2915
AC_FN_375	Unknown	0	0	0	0	0	0	0	0	0	0	0	0	0	0	0	0	0	0	0	0	0	0	0	0	0	0	0	0	0	4805.2	0	0	0	0	0	0	0	0	0	0	0	0	0	0	0	0	0	0
AC_HYG_454	Unknown	0	0	0	0	0	0	0	0	0	0	0	0	0	0	0	0	0	0	0	0	191.178	2445.35	3082.42	2852.74	340.519	133.951	0	0	0	0	0	0	0	0	0	0	0	0	0	0	0	0	0	0	0	0	0	0
AC_FN_241	Mesyanzhinovviridae	0	0	0	0	0	0	0	8.0736	35.8678	0	0	0	0	0	13.3045	0	108.358	0	0	0	0	0	0	0	0	0	0	20.9047	5660.59	517.294	53.5772	14.3437	69.2196	0	0	0	0	0	0	0	0	0	0	0	6.20684	0	32.9317	23.7796
AC_FZB_278	Kyanoviridae	0	0	0	0	0	0	0	0	0	0	0	0	0	0	0	0	0	0	0	0	0	0	0	0	0	0	0	0	0	0	0	0	0	0	0	0	0	0	0	0	0	0	0	0	0	0	0	0
AC_SJ_180	Unknown	0	0	0	0	0	0	0	0	0	0	0	0	0	0	0	0	0	0	0	0	0	0	0	0	0	0	0	0	0	0	0	0	0	0	0	0	0	0	0	0	0	0	0	0	0	0	0	0
AC_SJ_132	Unknown	0	0	0	0	0	0	0	0	0	0	0	0	0	0	0	0	0	0	0	0	0	0	0	0	0	0	0	0	0	0	0	0	0	0	0	0	0	0	0	0	0	0	0	0	0	0	0	0
AC_DX_101	Vilmaviridae	62.9344	2491.84	36.4471	21.5086	0	0	0	0	0	0	0	0	0	0	0	0	0	0	0	0	0	0	0	0	0	0	0	0	0	0	0	0	0	0	0	70.8184	14194.4	10.7617	0	0	0	0	0	0	0	0	0	0
AC_SJC_393	Unknown	0	0	0	0	0	0	0	0	0	0	25.6965	0	0	0	0	0	0	0	0	0	0	0	0	0	0	0	0	0	0	0	0	0	0	0	0	0	0	0	0	0	0	0	0	0	0	0	0	0
AC_SJC_261	Zobellviridae	0	0	0	0	0	0	0	0	0	0	0	0	0	0	0	0	0	0	0	0	0	0	0	0	0	0	0	0	0	0	0	0	0	0	0	0	0	0	0	0	0	0	0	0	0	0	0	0
AC_SL_81	Unknown	0	0	0	0	0	0	0	965.358	3194.43	0	0	0	0	0	0	0	0	0	0	0	0	0	0	0	0	0	0	0	0	0	0	0	0	0	0	0	0	0	0	0	0	0	0	0	0	0	0	0
AC_DH_44	Unknown	0	0	0	0	0	0	0	0	0	0	0	0	0	0	16.1787	0	0	0	0	0	0	0	0	0	0	0	0	1790.05	535.577	325.757	0	0	0	0	0	98.9691	0	0	0	0	0	0	10.9617	0	3056.83	134.612	0	0
AC_DH_78	Unknown	0	0	0	0	0	0	0	0	0	0	9.43206	0	0	0	6.33851	0	13.4089	0	0	0	0	0	0	0	0	0	0	0	0	3.20064	0	1.5531	4.9966	0	0	0	0	0	0	0	0	0	0	0	4518.92	0	0	0.90875
AC_SB_82	Mesyanzhinovviridae	0	0	0	0	0	0	0	0	0	0	0	0	0	0	0	0	0	0	0	0	0	0	0	0	0	0	0	0	0	0	0	0	0	0	0	0	0	0	0	0	0	0	0	0	0	0	0	0
AC_XS_254	Unknown	0	0	0	0	0	0	0	0	0	0	0	0	0	0	0	0	0	0	0	0	0	0	0	0	0	0	0	0	0	0	0	0	0	0	0	0	0	0	0	0	0	0	0	0	0	41.7949	0	12.8558
AC_BL_292	Unknown	0	0	0	0	0	0	0	0	0	0	0	0	0	0	0	0	0	0	0	0	0	0	0	0	0	0	0	0	0	0	0	0	0	0	0	0	0	0	0	0	0	0	0	0	4.09682	0	0	0
AC_EM_116	Straboviridae	0	0	0	0	0	0	0	0	0	0	0	0	0	0	8.49418	0	12.3538	0	0	0	0	0	0	0	0	0	0	0	0	0	0	0	0	0	0	0	1.65629	0	0	0	0	0	0	0	0	1.91011	0	0
AC_SJ_152	Unknown	0	0	0	0	0	0	0	0	0	0	0	0	0	0	0	0	0	0	0	0	0	0	0	0	0	0	0	0	0	0	0	0	0	0	0	0	0	0	0	0	0	0	0	0	0	0	0	0
AC_XS_139	Unknown	0	0	0	0	0	0	0	0	0	0	0	0	0	0	0	0	0	0	0	0	0	0	0	0	0	0	0	0	0	0	0	0	0	0	0	0	0	0	0	0	0	0	0	0	0	0	0	0
AC_DH_272	Unknown	0	0	0	0	0	0	0	0	0	0	0	0	0	0	0	0	0	0	0	0	0	0	0	0	0	0	0	0	0	0	0	0	13.1247	0	0	0	0	0	0	0	0	0	469.277	0	0	0	0	0
AC_JG_30	Unknown	0	0	0	0	0	0	0	0	0	0	0	0	0	0	0	0	0	0	0	0	0	0	0	0	0	0	0	0	0	0	0	0	0	0	0	0	0	0	0	0	0	0	0	0	0	0	0	0
AC_SL_141	Mesyanzhinovviridae	0	0	0	0	0	0	0	2433.47	1625.24	0	0	0	0	2.41524	4.89534	491.245	0	0	0	0	0	0	0	0	0	0	0	0	0	0	0	0	0	0	0	4.991	0	0	0	0	0	0	0	0	30.4505	0	0	0
AC_FZB_537	Kyanoviridae	0	0	0	0	0	12.9159	0	0	0	0	51.1624	68.3131	0	0	0	0	18.1834	12.2061	86.7897	219.886	73.3411	0	0	0	6.94853	0	0	0	0	8.68062	25.1739	75.8203	13.5515	0	0	0	0	0	0	0	0	0	0	0	7.2909	0	0	0
AC_FZB_558	Unknown	0	0	0	0	0	0	0	0	0	0	0	0	0	0	74.6957	0	0	0	0	0	0	0	0	0	0	0	0	0	0	0	0	0	0	0	0	0	0	0	0	0	0	0	0	0	0	0	0	0
AC_FN_99	Unknown	0	0	0	0	0	0	0	3.03312	2.49536	0	0	0	0	256.466	0	938.238	112.433	0	0	0	0	0	0	0	0	0	0	0.872616	0	5361.91	41.598	0	0	0	0	0	0	0	0	0	0	0	0.722457	0	0	0	0	0.700676
AC_HYG_538	Unknown	0	0	0	0	0	0	0	0	0	0	0	0	0	0	0	0	0	0	0	0	0	135.025	2460.58	3057.26	0	0	0	0	0	0	0	0	0	0	0	0	0	0	0	0	0	0	0	0	0	0	0	0
AC_XS_68	Unknown	0	0	0	0	0	0	0	0	0	0	0	0	0	0	0	0	0	0	0	0	0	0	0	0	0	0	0	0	0	0	0	0	0	0	0	0	0	0	0	0	0	0	0	0	0	0	0	0
AC_DX_12	Mesyanzhinovviridae	0	0	0	0	0	0	0	0	0	0	0	0	0	0	0	0	0	0	0	0	0	0	0	0	0	0	0	0	0	0	0	0	0	0	3962.78	0	0	115.356	0	0	0	0	0	0	0	0	0	0
AC_EM_153	Unknown	0	0	0	0	0	0	0	0	0	0	0	0	0	0	0	0	0	0	0	0	0	0	0	0	0	0	0	0	0	0	0	0	0	0	0	0	0	0	0	0	0	0	0	0	0	0	0	0
AC_SL_3	Unknown	0	0	0	0	0	0	0	2429.59	164.774	0	0	0	0	0	0	0	0	0	0	0	0	0	0	0	0	0	0	0	0	0	0	0	0	0	0	0	0	0	0	0	0	0	0	0	0	0	10.7719	1.46415
AC_SJC_246	Unknown	0	0	0	0	0	0	0	0	0	0	0	0	0	0	0	0	0	0	0	0	0	0	0	0	0	0	0	0	0	0	0	0	0	0	0	0	0	0	0	0	0	0	0	0	0	0	0	0
AC_EM_300	Herelleviridae	0	0	0	0	0	0	0	0	0	0	0	0	0	0	0	55.6474	0	0	77.5596	0	0	0	0	0	0	0	0	0	0	0	0	0	18.1655	0	0	0	0	0	0	0	0	0	0	0	0	0	0	0
AC_SJC_115	Peduoviridae	0	0	0	0	0	0	0	0	0	0	0	0	0	0	0	0	0	0	0	0	0	0	0	0	0	0	0	0	0	0	0	0	5.75388	0	0	0	0	0	0	0	0	0	0	0	0	0	0	0
AC_FZB_50	Unknown	0	0	0	0	0	0	0	0	0	0	0	0	0	0	0	0	0	0	0	0	0	0	0	0	0	0	0	0	0	0	0	0	0	0	0	0	0	0	0	0	0	0	0	0	0	0	0	0
AC_FZB_718	Unknown	0	0	0	0	0	0	0	0	0	0	0	0	0	0	0	0	0	0	0	0	0	0	0	0	0	0	0	0	0	0	0	27.6988	74.26	0	0	0	0	0	0	0	0	0	0	0	0	0	0	0
AC_BDH_143	Mesyanzhinovviridae	0	0	0	0	0	0	0	0	0	0	0	0	0	0	0	0	0	0	0	0	0	0	0	0	0	0	0	0	0	0	0	0	0	0	0	0	0	0	0	0	0	0	0	0	17.2248	0	0	0
AC_XS_74	Unknown	0	0	0	0	0	0	0	0	0	0	0	0	0	0	0	0	0	0	0	0	0	0	0	0	0	0	0	0	0	0	0	0	0	0	0	0	0	0	0	0	0	0	0	0	0	0	0	0
AC_SJC_135	Autographiviridae	0	0	0	0	0	0	0	0	0	0	0	0	0	0	0	0	0	0	0	0	0	0	0	0	0	0	0	0	0	0	0	0	0	0	0	0	0	0	0	0	0	0	0	0	0	0	0	0
AC_BL_530	Unknown	0	0	0	0	0	0	0	292.366	0	0	0	0	0	0	0	0	54.957	14.7566	0	0	0	0	0	0	0	0	0	4.94778	0	0	0	0	0	0	0	0	0	0	0	0	0	0	426.023	0	70.5145	33.9894	11.6916	21.8508
AC_XS_309	Unknown	0	0	0	0	0	0	0	0	0	0	0	0	0	0	0	0	0	0	0	0	0	0	0	0	0	0	0	0	0	0	0	0	0	0	0	0	0	0	0	0	0	0	0	0	0	0	0	0
AC_XS_264	Unknown	0	0	0	0	0	0	0	0	0	0	0	55.6457	0	0	0	0	0	0	0	0	0	0	0	0	0	0	199.297	0	0	28.2839	0	13.7246	0	0	0	0	0	0	0	0	0	0	0	0	0	0	0	0
AC_XS_281	Unknown	0	0	0	7.51506	0	0	0	0	0	0	0	0	0	0	0	0	0	0	0	0	0	0	0	0	0	0	0	0	5.85365	0	0	0	0	0	0	0	0	0	0	0	0	0	0	0	0	0	0	0
AC_DB_257	Peduoviridae	0	0	0	0	0	0	0	3.76582	14.8712	91.7718	0	0	0	3.67408	1963.48	0	36.1017	9.69371	68.9256	29.1044	0	0	0	0	0	0	0	3.25024	0	0	4.99807	0	32.2865	0	0	7.59235	0	0	0	0	0	0	0	0	0	0	0	0
AC_BL_146	Peduoviridae	0	0	0	0	0	0	0	0	0	0	0	0	0	0	0	0	0	0	0	0	0	0	0	0	0	0	0	0	0	0	0	1.15842	0	0	0	0	0	0	0	0	0	0	0	0	0	0	0	0
AC_SJ_192	Mesyanzhinovviridae	0	0	0	0	0	0	0	186.095	1.83721	0	0	0	0	0	0	0	171.267	23.9517	1078.59	0	0	0	0	0	0	0	0	0	0	0	0	72.7366	21.2733	0	0	0	0	0	0	0	0	0	0	0	0	0	103.74	134.127
AC_FZB_20	Unknown	0	0	0	0	0	0	0	8.53498	6.31959	0	0	0	0	66.6164	50.6332	74.7207	0	32.9552	0	0	0	0	0	0	0	0	0	0	0	0	0	0	0	0	0	34.4151	0	0	0	0	0	0	0	0	0	5.06046	0	0
AC_HYG_44	Unknown	0	0	0	0	0	0	0	0	0	0	0	0	0	0	0	0	0	0	0	0	0	35.7968	14015	50.3506	0	0	0	0	0	0	0	0	0	0	0	0	0	0	0	0	0	0	0	0	0	0	0	0
AC_DB_40	Peduoviridae	0	0	0	4.87388	0	0	0	148.58	36.6711	258.631	57.2537	0	0	10.3543	2840.19	0	142.438	61.4672	0	0	0	0	0	0	0	0	0	4.5799	0	0	0	0	0	0	11.6297	0	0	102.422	0	0	0	0	9.47949	0	8.15894	6.29244	18.0371	33.0973
AC_BDH_180	Unknown	0	0	0	0	0	0	0	0	0	0	0	0	0	0	0	0	0	0	0	0	0	0	0	0	0	0	0	0	0	0	0	0	0	0	0	0	0	0	0	0	0	0	0	0	0	0	0	0
AC_FN_165	Unknown	0	0	0	0	0	0	0	0	3.86151	0	0	0	0	0	0	0	39.9971	13.4246	0	0	0	0	0	0	0	0	0	5781.76	26.1178	19.0943	1740.81	0	0	0	0	0	0	0	34.7533	0	0	0	13.0431	0	4.00935	89.672	17.7271	3.61426
AC_FZB_143	Mesyanzhinovviridae	0	0	0	0	0	0	0	0	0.227909	5.62582	0	0	1.99197	0	0.608677	0	0	0	0	0	0	0.597786	0	0	0	0	0	0	1.32128	0.84522	0	0	1.31949	0	0	0	0	0	0	0	0	1.27792	0	0	0	0	0	0
AC_SJC_162	Unknown	0	0	0	0	0	0	0	0	0	0	0	0	0	0	0	0	0	0	0	0	0	0	0	0	0	0	0	0	0	0	0	0	0	0	0	0	0	0	0	0	0	0	0	0	0	0	0	0
AC_BDH_32	Mesyanzhinovviridae	0	0	0	0	0	0	0	0	0	0	0	0	0	0	0	0	0	0	0	0	0	0	0	0	0	0	0	0	0	0	56.2023	0	0	0	0	0	0	0	0	0	0	0	0	0	0	0	0	0
AC_FZB_25	Unknown	0	0	0	0	0	0	0	0	0	0	0	0	0	4.41883	2310.73	26.4342	0	29.1467	0	0	0	0	0	0	0	0	0	7.81815	0	0	0	0	0	0	0	0	0	0	0	0	0	0	132.693	0	0	48.3369	6.15807	9.41649
AC_DB_273	Kyanoviridae	0	0	0	0	0	0	0	0	0	0	0	0	8570.65	0	0	0	0	0	0	0	0	0	0	0	0	0	0	0	0	0	0	0	0	0	0	0	0	0	0	0	0	0	0	0	0	0	0	0
AC_FZB_44	Unknown	0	0	0	0	0	0	0	0	0	0	0	0	0	0	0	0	0	0	0	0	0	0	0	0	0	0	0	0	0	0	0	0	0	0	0	0	0	0	0	0	0	0	0	0	0	0	0	0
AC_SJC_502	Unknown	0	0	0	0	0	0	0	0	0	0	0	0	0	0	0	0	0	0	0	0	0	0	0	0	0	0	0	0	0	0	0	0	0	0	0	0	0	0	0	0	0	0	0	0	0	0	0	0
AC_FZB_163	Unknown	0	0	0	0	0	0	0	0	0	0	0	0	0	0	0	0	0	0	0	0	0	0	0	0	0	0	0	0	0	0	0	0	0	0	0	0	0	0	0	0	0	0	0	0	0	0	0	0
AC_HYG_556	Unknown	0	0	0	0	0	0	0	0	0	0	0	0	0	0	0	0	0	0	0	0	0	11191	6.03351	23.5377	0	0	0	1.69395	0	0	0	0	0	0	0	0	0	0	0	0	0	0	0	0	0	0	0	0
AC_HYG_472	Unknown	0	0	0	0	0	0	0	0	0	0	0	0	0	0	0	0	0	0	0	0	0	2451.18	2086.72	6048.93	0	0	0	0	0	0	0	0	0	0	0	0	0	0	0	0	0	0	0	0	0	0	0	0
AC_BDH_344	Mesyanzhinovviridae	0	0	0	0	0	0	0	0	0	0	0	0	0	0	0	0	0	0	0	0	0	0	0	0	0	0	0	0	0	0	0	0	0	0	0	0	0	0	0	0	0	0	0	0	0	0	0	0
AC_XS_174	Unknown	0	0	0	0	0	0	0	40.1048	2.19963	0	0	0	0	0	0	0	8.54379	22.9411	0	0	0	0	0	0	0	0	0	0	0	4.07874	0	0	0	0	0	17.968	0	0	0	0	0	0	172.742	40.0664	10.2773	18.4944	3.02935	0
AC_XS_415	Unknown	0	0	0	0	0	0	0	0	0	0	0	0	0	0	0	0	0	0	0	0	0	0	0	0	0	0	0	0	0	0	0	0	0	0	0	0	0	0	0	0	0	0	0	0	0	0	0	0
AC_XS_17	Vilmaviridae	0	0	0	0	0	0	0	128.035	421.34	0	0	0	0	0	25.5744	22.6445	0	0	0	0	0	0	0	0	0	0	0	110.505	11.1031	71.0259	829.054	27.5721	0	0	0	0	0	0	0	0	0	0	1.38621	0	0	0	0	1.34442
AC_FZB_35	Unknown	0	0	0	0	0	0	0	0	0	0	0	0	0	0	0	0	0	0	0	0	0	0	0	0	0	0	0	0	0	0	0	0	0	0	0	0	0	0	0	0	0	0	0	0	0	0	0	0
AC_XS_112	Unknown	0	0	0	0	0	0	0	0	0	0	0	0	0	0	0	0	0	0	0	0	0	0	0	0	0	0	0	0	0	0	0	0	0	0	0	0	0	0	0	0	0	0	0	0	0	0	0.945432	2.57011
AC_EM_178	Unknown	0	0	0	0	0	0	0	0	0	0	0	0	0	0	0	0	0	0	0	0	0	0	0	0	0	0	0	0	0	0	0	0	0	0	0	0	0	0	0	0	0	0	0	0	0	0	0	0
AC_DH_49	Mesyanzhinovviridae	0	0	0	0	0	0	0	0	0	0	0	0	0	0	0	0	0	0	0	0	0	0	0	0	0	0	0	0	0	0	0	0	0	0	0	0	0	0	0	0	0	0	0	0	3082.05	0	0	0
AC_DH_120	Orlajensenviridae	0	0	0	0	0	0	0	0	0	0	0	0	0	0	0	0	0	0	0	0	0	0	0	0	0	0	0	0	8.21518	0	0	0	0	0	0	0	0	0	0	0	0	0	0	0	2801.35	0	0	0
AC_HYG_369	Unknown	0	0	0	0	0	0	0	0	0	0	0	0	0	0	0	0	0	0	0	0	0	2243.57	688.56	594.913	16.6327	0	0	0	0	0	0	0	0	0	0	0	0	0	0	0	0	0	0	0	0	0	0	0
AC_BDH_179	Unknown	0	0	0	0	0	0	0	0	59.9586	0	0	0	0	0	0	9.32804	0	0	0	0	0	0	0	0	0	0	0	16.5531	22.8687	64.3676	0	0	0	0	0	0	0	0	0	0	0	0	0	0	54.0628	0	0	1.10762
AC_BDH_75	Mesyanzhinovviridae	0	0	0	0	0	0	0	0	0	0	0	0	0	0	0	0	0	0	0	0	0	0	0	0	0	0	0	0	0	0	0	0	0	0	0	0	0	0	0	0	0	0	0	0	21.7785	0	0	0
AC_SJC_184	Unknown	0	0	0	0	0	0	0	0	0	0	0	0	0	0	0	0	0	0	0	0	0	0	0	0	0	0	0	0	0	0	0	0	59.1222	0	0	0	0	0	0	0	0	0	0	0	0	0	0	0
AC_FN_103	Unknown	0	0	0	0	0	0	0	0	0	0	0	0	0	0	0	0	0	0	0	0	0	0	0	0	0	0	0	0	0	5657.78	0	0	0	0	0	0	0	0	0	0	0	0	0	0	0	0	0	0
AC_XS_327	Unknown	0	0	0	0	0	0	0	0	0	0	0	0	0	0	0	0	0	0	0	0	0	0	0	0	0	0	0	0	0	0	0	0	0	0	0	0	0	0	0	0	0	0	0	0	0	0	0	0
AC_XS_407	Unknown	0	0	0	0	0	0	0	0	0	0	0	0	0	0	0	0	0	0	0	0	0	0	0	0	0	0	0	0	0	0	0	0	0	0	0	0	0	0	0	0	0	0	0	0	0	0	0	0
AC_SL_241	Unknown	0	0	0	0	0	0	0	2458.2	82.0207	0	0	0	0	0	41.8777	0	0	0	0	0	0	0	0	0	0	0	0	21.0899	0	0	6.48623	0	0	0	0	0	0	0	0	0	0	0	0	0	0	0	0	0
AC_DB_377	Unknown	0	0	0	0	0	0	0	0	0	0	0	0	8737.81	0	0	0	0	0	0	0	0	0	0	0	0	0	0	0	0	0	0	0	0	0	0	0	0	0	0	0	0	0	0	0	0	0	0	0
AC_SL_160	Zierdtviridae	0	0	0	0	0	0	0	103.928	1068.77	0	0	0	0	5.63308	0	0	0	0	0	0	0	0	0	0	0	0	0	0	0	0	0	0	0	0	0	0	0	0	0	0	0	0	0	0	0	0	0	0
AC_HYG_166	Unknown	0	0	0	0	0	0	0	0	0	0	0	0	0	0	0	0	0	0	0	0	86.0233	5876.06	8795.15	4743.22	332.116	56.5061	0	0	0	0	0	0	0	0	0	0	0	0	0	0	0	0	0	0	0	0	0	0
AC_FZB_398	Unknown	0	0	0	0	0	0	0	0	0	0	0	0	0	0	0	0	0	0	0	0	0	0	0	0	0	0	0	0	0	0	0	0	0	0	0	0	0	0	0	0	0	0	0	0	0	0	0	0
AC_BDH_41	Unknown	0	0	0	0	0	0	0	0	0	0	0	0	0	0	8.38281	111.337	0	0	0	0	0	0	0	0	0	0	0	5.48814	0	0	0	0	0	0	0	0	0	0	0	0	0	0	0	0	576.839	192.277	0	0
AC_DBS_47	Unknown	4950.05	120.553	0	34.8095	0	0	0	0	0	0	0	0	0	0	0	0	0	0	0	0	0	0	0	0	0	0	0	0	0	0	0	0	0	0	0	0	1533.43	0	0	0	0	0	0	0	0	0	0	0
AC_DX_344	Unknown	0	0	0	0	0	0	0	0	0	0	0	0	0	0	0	0	0	0	0	0	0	0	0	0	0	0	0	0	0	0	0	0	0	0	283.21	11.3274	0	4295.13	0	0	0	0	0	0	0	0	2.86464	0
AC_SJ_267	Ackermannviridae	0	0	0	0	0	0	0	0	0	0	0	0	0	0	0	0	0	0	0	0	0	0	0	0	0	0	0	0	0	0	0	0	0	0	0	0	0	0	0	0	0	0	0	0	0	0	0	0
AC_DB_330	Unknown	0	0	0	0	0	0	0	65.9819	32.5701	0	0	0	0	3416.79	525.256	3406.64	87.5833	6.53253	0	0	0	0	0	0	0	0	0	0	14.5248	0	0	0	0	0	0	225.123	0	0	0	0	0	0	0	0	858.433	0	10.3514	3.51747
AC_SJC_215	Unknown	0	0	0	0	0	0	0	0	7.03932	0	0	0	0	51.0148	0	0	0	0	0	0	0	0	0	0	0	0	0	0	0	4.35099	0	0	0	0	0	0	0	0	0	0	0	0	0	0	0	0	0	0
AC_FZB_554	Peduoviridae	0	0	0	0	0	0	0	4.89628	0	0	0	0	0	0	16.1371	0	0	0	149.36	0	37.8648	0	0	0	0	0	0	0	0	0	0	156.579	769.607	0	0	0	0	0	0	0	0	0	0	0	0	0	0	0
AC_SB_27	Unknown	0	0	0	0	0	0	0	0	0	0	0	0	0	0	0	0	0	0	0	0	0	0	0	0	0	0	0	0	0	0	0	0	0	0	0	0	0	0	0	0	0	0	0	0	0	0	0	0
AC_SJ_163	Unknown	0	0	0	0	0	0	0	0	10.957	0	0	0	0	0	0	170.037	0	0	0	0	0	0	0	0	0	0	0	0	0	0	0	0	0	0	0	0	0	0	0	0	0	0	0	0	17.0647	0	0	0
AC_DH_131	Unknown	0	0	0	0	0	0	0	34.3916	6.36616	0	0	0	0	0	1.41684	0	0	0	13.1139	0	0	0	0	0	0	0	0	3.71037	0	0	5.70564	0	0	0	0	0	0	0	0	0	0	0	48.3822	0	3116.57	122.346	42.3766	96.0816
AC_SJC_118	Unknown	0	0	0	0	0	0	0	0	0	0	0	0	0	0	0	0	0	0	0	0	0	0	0	0	0	0	0	0	0	0	0	0	0	0	0	0	0	0	0	0	0	0	0	0	0	0	0	0
AC_FZB_208	Chaseviridae	0	0	0	0	0	0	0	0	0	0	0	0	0	0	0	0	0	0	0	0	0	0	0	0	0	0	0	0	0	0	0	0	0	0	0	0	0	0	0	0	0	0	0	0	0	0	0.670027	0
AC_DH_124	Unknown	0	0	0	0	0	0	0	0	0	0	21.7906	0	0	0	0	0	0	0	0	0	0	0	0	0	0	0	0	0	0	0	0	0	0	0	0	0	0	0	0	0	0	0	0	0	2903.43	0	0	0
AC_FN_97	Ackermannviridae	0	0	0	0	0	0	0	3.86831	24.3459	0	0	0	0	6.60462	135.778	45.1543	3.70842	0	0	0	0	0	0	0	0	0	0	4.17337	10980.1	192.97	0	0	0	0	0	0	0	0	0	0	0	0	0	0	0	0	0	0
AC_FN_340	Unknown	0	0	0	0	0	0	0	0	0	0	0	0	0	0	0	0	0	15.3822	0	0	0	0	0	0	0	0	0	1588.52	0	32.818	0	0	0	0	0	0	0	0	0	0	0	0	0	0	0	0	36.5617	16.5652
AC_DB_114	Unknown	0	0	0	0	0	0	0	0	0	0	0	0	0	2958.2	20.0788	2892.43	0	0	0	0	0	0	0	0	0	0	0	0	21.793	0	0	0	0	0	0	0	0	0	0	0	0	0	0	0	16.2125	0.694644	0	0
AC_SL_273	Unknown	0	0	0	0	0	0	0	67.8264	781.214	0	0	0	0	0	0	0	0	0	0	0	0	0	0	0	0	0	0	0	0	0	0	0	0	0	0	0	0	0	0	0	0	0	0	0	0	0	0	3.91711
AC_SL_304	Unknown	0	0	0	0	0	0	0	26.1678	1010.76	0	0	0	0	0	0	0	0	0	0	0	0	0	0	0	0	0	0	0	0	0	0	0	0	0	0	0	0	0	0	0	0	0	0	0	0	0	0	0
AC_BDH_310	Unknown	0	0	0	0	0	0	0	0	0	0	0	0	0	0	0	0	0	0	0	0	0	0	0	0	0	0	0	0	0	0	0	0	0	0	0	0	0	0	0	0	0	0	0	0	0	0	0	0
AC_HYG_126	Unknown	0	0	0	0	0	0	0	0	0	0	0	0	0	0	0	0	0	0	0	0	0	0	2089.68	3546.02	0	0	0	0	0	0	0	0	0	0	0	0	0	0	0	0	0	0	0	0	0	0	0	0
AC_DX_296	Unknown	21823.1	120.43	0	27.0465	0	0	0	0	0	0	0	0	0	0	0	0	0	0	0	0	0	0	0	0	0	0	0	0	0	0	0	0	0	0	0	23.7473	2313.26	0	0	0	0	0	0	0	0	0	0	0
AC_BDH_101	Mesyanzhinovviridae	0	0	0	0	0	0	0	0	0	0	0	0	0	0	0	0	0	0	0	0	0	0	0	0	0	0	0	0	0	0	0	0	5.24106	0	0	0	0	0	0	0	0	0	0	0	0	0	0	0
AC_BL_482	Unknown	0	0	0	0	0	0	0	0	0	0	0	0	0	0	0	0	148.196	0	0	0	0	0	0	0	0	0	0	0	0	0	0	0	0	0	13.5518	0	0	0	0	0	0	0	11.0462	0	0	0	1033.39	519.587
AC_DB_215	Unknown	0	0	0	0	0	0	0	0	0	0	0	0	0	0	1512.28	0	0	0	0	0	0	0	0	0	0	0	0	0	0	0	0	0	0	0	0	0	0	0	0	0	0	0	0	0	0	0	0	0
AC_DB_315	Unknown	0	0	0	0	0	0	0	4.84509	2.39165	0	0	0	0	1734.83	12.7747	0	0	31.1797	29.5597	37.4455	0	0	0	0	0	0	0	12.5452	0	0	6.43049	0	0	0	0	9.76828	0	0	0	0	0	0	0	0	7.44963	0	0	0
AC_DBS_110	Unknown	3439.22	480.903	253.403	284.129	0	0	0	0	0	0	0	0	0	0	0	0	0	0	0	0	0	0	0	0	0	0	0	0	0	0	0	0	0	0	0	0	171.596	0	0	0	0	0	0	0	0	0	0	0
AC_HYG_525	Schitoviridae	0	0	0	0	0	0	0	0	0	0	0	0	0	0	0	0	0	0	0	0	0	9912.35	0	0	0	0	0	0	0	0	0	0	0	0	0	0	0	0	0	0	0	0	0	0	0	0	0	0
AC_DB_29	Peduoviridae	0	0	0	0	0	0	0	0	0	0	0	0	0	1845.71	207.309	3712.9	0	0	0	0	0	0	0	0	0	0	0	0	0	0	0	0	0	0	0	0	0	0	0	0	0	0	0	0	0	0	0	0
AC_BDH_33	Mesyanzhinovviridae	0	0	0	0	0	0	0	0	0	0	0	0	0	0	0	0	0	0	0	0	0	0	0	0	0	0	0	0	0	0	0	0	0	0	0	0	0	0	0	0	0	0	0	0	0	0	0	0
AC_BL_290	Casjensviridae	0	0	0	0	0	0	0	31.7365	0	0	0	0	0	0	0	15.4357	0	3.4039	0	0	0	0	0	0	0	0	0	0	0	0	7.0202	0	0	0	0	10.6641	0	0	0	0	0	0	13.2287	0	8.13279	0	6.29276	818.365
AC_SL_37	Unknown	0	0	0	0	0	0	0	460.895	461.249	0	0	0	0	0	0	0	0	0	0	0	0	0	0	0	0	0	0	0	0	0	0	0	0	0	0	0	0	0	0	0	0	0	0	0	0	0	0	6.56325
AC_BL_240	Herelleviridae	0	0	0	0	0	0	0	0	0	0	0	0	0	0	0	0	0	0	0	0	0	0	0	0	0	0	0	0	0	0	0	0	0	0	0	0	0	0	0	0	0	0	0	0	0	0	1.36726	0.696906
AC_FZB_12	Unknown	0	0	0	0	0	0	0	0	0	0	0	0	0	0	0	0	0	0	0	0	0	0	0	0	0	0	0	0	0	0	0	0	0	0	0	0	0	0	0	0	0	0	0	0	0	0	0	0
AC_SJC_179	Autographiviridae	0	0	0	0	0	0	0	0	0	0	0	0	0	0	0	0	0	0	0	0	0	0	0	0	0	0	0	0	0	0	0	0	0	0	0	0	0	0	0	0	0	0	0	0	0	0	0	0
AC_SJC_124	Unknown	0	0	0	0	0	0	0	0	0	0	5.98878	0	0	0	0.731739	0	6.38535	14.2878	0	0	0	0	0	0	0	0	0	0	0	0	5.89343	0	0	0	0	0	0	1.53048	0	0	0	0	0	0	0	0	1.50936	3.07734
AC_SL_79	Autographiviridae	0	0	0	0	0	0	0	4546.11	117.139	0	10.3242	0	0	0	6.93806	2.79237	0	4.92623	0	0	0	0	0	0	0	0	0	0	2.73832	5.25507	1.26998	0	0	0	0	0	0	0	0	0	0	0	0.341876	0	0	0	0.325253	0.663138
AC_HYG_477	Kyanoviridae	0	0	0	0	0	0	0	0	0	0	0	0	0	0	0	0	0	0	0	0	0	160.409	1483.73	129.202	0	0	0	0	0	0	0	0	0	0	0	0	0	0	0	0	0	0	0	0	0	0	0	0
AC_HYG_5	Unknown	0	0	0	0	0	0	0	0	0	0	0	0	0	0	0	0	0	0	0	0	0	0	3505.7	68.288	0	0	0	0	0	0	0	0	0	0	0	0	0	0	0	0	0	0	0	0	0	0	0	0
AC_HYG_51	Unknown	0	0	0	0	0	0	0	0	0	0	0	0	0	0	0	0	0	0	0	0	0	686.285	2970.97	570.806	0	0	0	0	0	0	0	0	0	0	0	0	0	0	0	0	0	0	0	0	0	0	0	0
AC_DX_4	Unknown	0	0	0	0	0	0	0	0	0	0	0	0	0	0	0	0	0	0	0	0	0	0	0	0	0	0	0	0	0	0	0	0	0	0	2243.29	387.659	26.3613	26.5091	0	0	0	0	0	0	0	0	0	0
AC_EM_274	Unknown	0	0	0	0	0	0	0	0	0	0	0	0	0	0	0	0	0	0	0	0	0	0	0	0	0	0	0	0	0	0	0	0	0	0	0	0	0	0	0	0	0	0	0	0	0	0	0	0
AC_SJC_363	Mesyanzhinovviridae	0	0	0	0	0	0	0	0	0	0	23.5814	0	0	0	11.5251	0	0	0	0	0	0	0	0	0	0	0	0	0	0	0	0	0	0	0	0	0	0	0	0	0	0	0	0	0	0	0	0	0
AC_JG_32	Unknown	0	0	0	0	0	0	0	0	0	0	0	0	0	0	0	0	0	0	0	0	0	0	0	0	0	0	0	0	0	0	0	0	0	4.25767	0	0	0	0	0	0	0	0	0	0	0	0	0	0
AC_DBS_167	Unknown	5139.31	54.5502	0	0	0	0	0	0	0	0	0	0	0	0	0	0	0	0	0	0	0	0	0	0	0	0	0	0	0	0	0	0	0	0	0	0	0	0	0	0	0	0	0	0	0	0	0	0
AC_FZB_477	Unknown	0	0	0	0	0	0	0	0	0	0	0	0	0	0	0	0	0	0	0	0	0	0	0	0	0	0	0	0	0	0	0	0	0	0	0	0	0	0	0	0	0	0	0	0	0	0	0	5.31307
AC_HYG_199	Herelleviridae	0	0	0	0	0	0	0	0	0	0	0	0	0	0	0	0	0	0	0	0	0	2965.14	0	0	0	0	0	0	0	0	0	0	0	0	0	0	0	0	0	0	0	0	0	0	0	0	0	0
AC_SL_15	Unknown	0	0	0	0	0	0	0	1880.14	0	0	0	0	0	0	0	0	134.509	0	0	0	0	0	0	0	0	0	0	0	0	0	0	0	0	0	0	0	0	0	0	0	0	0	0	0	0	0	4.76925	25.9299
AC_FZB_253	Unknown	0	0	0	0	0	0	0	1.40099	0	0	0	0	0	0	0	0	0	0	0	0	0	0	0	0	0	0	0	0	0	0	0	0	0	0	0	0	0	0	0	0	0	0	0	0	0	0	0	0.970923
AC_XS_320	Straboviridae	0	0	0	0	0	0	0	0	0	0	0	0	0	0	0	0	0	0	0	0	0	0	0	0	0	0	0	0	0	0	0	0	0	0	0	0	0	0	0	0	0	0	0	0	0	0	0	0
AC_DH_85	Unknown	0	0	0	0	0	0	0	0	0	0	0	0	0	5.21213	0	15.59	4.09717	2.75034	0	0	0	0	0	0	0	0	0	11.9882	6.11526	29.3394	15.5988	0	0	0	0	249.88	0	0	0	0	0	0	1076.51	0	180.71	2590.37	54.4771	47.0197
AC_SJ_111	Unknown	0	0	0	0	0	0	0	0	0	0	0	0	0	0	0	0	0	0	4.44453	0	0	0	0	0	0	0	0	0	0	0	0	0	0	0	0	0	0	0	0	0	0	0	0	0	0	0	0	0
AC_SJC_201	Zobellviridae	0	0	0	0	0	0	0	0	0	0	0	0	0	0	0	0	0	11.4842	0	0	0	0	0	0	0	0	0	0	0	0	0	0	0	0	0	0	0	0	0	0	0	0	0	0	0	0	0	0
AC_FZB_225	Mesyanzhinovviridae	0	0	0	0	0	0	0	5.92234	0	0	0	0	0	0	0	0	0	0	0	0	0	19.9363	8.73895	4.73501	0	0	0	0	1.69481	0	0	0	0	0	0	0	0	0	0	0	0	0	0	0	0	0	0	0
AC_BDH_44	Mesyanzhinovviridae	0	0	0	0	0	0	0	12.986	0	0	0	0	0	0	0	0	0	0	0	0	0	0	0	0	0	0	0	0	0	0	0	0	0	0	0	0	0	0	0	0	0	0	0	0	0	0	0	0
AC_DH_337	Unknown	0	0	0	0	0	0	0	0	0	0	0	0	0	0	0	0	134.217	608.154	0	0	0	0	0	0	0	0	0	0	0	0	0	0	0	0	0	0	0	0	0	0	0	0	2269.71	0	0	854.305	47.5889	48.513
AC_BDH_301	Unknown	450.564	1678.87	3711.07	633.054	363.201	913.305	699.865	620.933	352.482	453.957	569.463	357.816	187.525	1235.84	49.1152	2210.66	95.2426	87.9097	37.8829	0	576.229	112.551	45.8122	165.482	54.5935	0	0	128.621	719.66	125.037	667.531	77.2213	195.199	441.274	38.104	312.968	121.309	256.819	98.4125	409.801	359.569	928.056	177.479	139.576	410.531	261.391	162.518	75.3063
AC_LW_121	Mesyanzhinovviridae	1679.31	1066.75	157.47	0.768001	0	0	0	0	0	0	0	0	0	0	0	0	0	0	0	0	0	0	0	0	0	0	0	0	0	0	0	0	0	0	0	0	42.9885	0	0	0	0	0	0	0	0	0	0	0
AC_SJC_367	Unknown	0	0	0	0	0	0	0	13.1628	0	0	0	0	0	0	0	0	0	0	0	0	0	0	0	0	0	0	0	0	18.8342	0	11.6466	0	12.5391	0	0	0	0	0	0	0	0	0	0	0	0	0	0	0
AC_BDH_71	Mesyanzhinovviridae	0	0	0	0	0	0	0	0	0.429985	0	0	0	0	0	0	0	0	0	0	0	0	0	0	0	0	0	0	0	0	0	1.15611	3.09516	0	0	0	0	0	0	0	0	0	0	0	0	0	0	0	0
AC_DH_19	Mesyanzhinovviridae	0	0	0	0	0	0	0	0	0	0	0	0	0	0	0	0	0	0	0	0	0	0	0	0	0	0	0	0	0	0	0	0	0	0	0	0	0	0	0	0	0	0	0	0	3141.2	0	0	0
AC_HYG_14	Unknown	0	0	0	0	0	0	0	0	0	0	0	0	0	0	0	0	0	0	0	0	0	1304.45	3087.77	5467.48	0	0	0	0	0	0	0	0	0	0	0	0	0	0	0	0	0	0	0	0	0	0	0	0
AC_DH_362	Mesyanzhinovviridae	0	0	0	0	0	0	0	0	0	0	0	0	0	0	0	0	0	189.912	0	0	0	0	0	0	0	0	0	0	0	0	0	0	0	0	0	0	0	0	0	0	0	0	566.153	0	217.01	53.2524	8.72267	11.1151
AC_BDH_206	Unknown	0	0	0	0	0	0	0	0	9.34022	0	0	0	0	0	0	0	14.5117	0	0	0	0	0	0	0	0	0	0	267.831	37.9044	0	0	0	0	0	0	0	0	0	0	0	0	0	0	0	174.561	4.48756	0	0
AC_HYG_84	Mesyanzhinovviridae	0	0	0	0	0	0	0	0	0	0	0	0	0	0	0	0	0	0	0	0	0	88.2823	7397.04	1768.27	0	0	0	0	0	0	0	0	0	0	0	0	0	0	0	0	0	0	0	0	0	0	0	0
AC_JG_9	Mesyanzhinovviridae	0	0	0	0	0	0	382.258	0	0	0	0	0	0	0	0	0	0	0	0	0	0	0	0	0	0	0	0	0	0	0	0	0	0	0	0	0	0	0	0	0	0	10.8536	0	0	0	0	0	0
AC_JG_14	Zierdtviridae	0	0	0	0	0	0	0	0	0	0	0	0	0	0	0	0	0	0	0	0	0	0	0	0	0	0	0	0	0	0	0	0	0	0	0	0	0	0	0	0	0	0	0	0	0	0	0	0
AC_FN_196	Casjensviridae	0	0	0	0	0	0	0	44.9803	6.3438	0	0	0	0	6.2692	0	0	0	0	0	0	0	0	0	0	0	0	0	5557.08	0	141.159	0	0	0	0	0	32.3877	0	0	0	0	0	0	39.0289	0	4.94	20.9544	15.2893	1.1133
AC_EM_58	Mesyanzhinovviridae	0	0	0	0	0	0	0	0	0	0	0	0	0	0	0	0	0	0	0	0	0	0	0	0	0	0	0	0	0	0	0	0	0	0	0	0	0	0	0	0	0	0	0	0	0	0	0	0
AC_SJC_84	Unknown	0	0	0	0	0	0	0	0	0	0	0	0	0	30.8183	0	0	0	0	0	0	0	0	0	0	0	0	0	0	0	0	0	0	0	0	0	0	0	0	0	0	0	0	0	0	0	0	0	0
AC_XS_10	Unknown	0	0	0	0	0	0	0	0	0	0	0	0	0	0	0	0	0	0	0	0	0	0	0	0	0	0	0	0	0	0	0	0	0	0	0	0	0	0	0	0	0	0	0	0	0	0	0	0
AC_XS_230	Unknown	0	0	0	0	0	0	0	0	0	0	0	0	0	0	0	0	0	0	0	0	0	0	0	0	0	0	0	0	0	0	0	0	0	0	0	0	0	0	0	0	0	0	0	0	0	0	1.15056	0
AC_SJC_205	Unknown	0	0	0	0	0	0	0	0	0	0	0	0	0	0	0	0	0	0	0	0	0	0	0	0	0	0	0	0	0	0	0	0	0	0	0	0	0	0	0	0	0	0	0	0	0	0	0	0
AC_FZB_502	Unknown	0	0	0	0	0	0	0	0	0	0	0	0	0	0	0	0	0	0	0	0	0	0	0	0	0	0	0	0	0	0	0	0	0	0	0	0	0	0	0	0	0	0	0	0	0	0	0	0
AC_XS_323	Unknown	0	0	0	0	0	0	0	0	0	0	0	0	0	0	0	0	0	0	0	0	0	0	0	0	0	0	0	0	0	0	0	0	0	0	0	0	0	0	0	0	0	0	0	0	0	0	0	0
AC_FN_215	Unknown	0	0	0	0	0	0	0	0	0	0	0	0	0	0	0	0	0	0	0	0	0	0	0	0	0	0	0	1363.56	30.8961	0	0	0	0	0	0	0	0	0	0	0	0	0	0	0	0	0	0	0
AC_SJC_276	Unknown	0	0	0	0	0	0	0	0	0	0	103.701	0	0	0	0	0	0	12.3703	0	0	0	0	0	0	0	0	0	0	0	0	0	0	0	0	0	0	0	0	0	0	0	0	0	0	0	0	2.17798	0
AC_HYG_241	Unknown	0	0	0	0	0	0	0	0	0	0	0	0	0	0	0	0	0	0	0	0	0	0	278.324	1959.01	0	0	0	0	0	0	0	0	0	0	0	0	0	0	0	0	0	0	0	0	0	0	0	0
AC_HYG_442	Unknown	0	0	0	0	0	0	0	0	0	0	0	0	0	0	0	0	0	0	0	0	0	61.5408	1706.68	234.349	0	0	0	0	0	0	0	8.44461	0	0	0	0	0	0	0	0	0	0	0	0	0	0	0	0
AC_XS_196	Unknown	0	0	0	0	0	0	0	0	0	0	0	0	0	0	0	0	0	0	0	0	0	0	0	0	0	0	0	11.3757	0	0	0	0	0	0	0	0	0	0	107.771	0	0	0	17.8945	0	16.2123	15.6293	2.68807	1.82685
AC_HYG_529	Schitoviridae	0	0	0	0	0	0	0	0	0	0	0	0	0	0	0	0	0	0	0	0	0	1750.63	304.428	67.6709	269.761	0	0	0	0	0	0	0	0	0	0	0	0	0	0	0	0	210.84	0	0	0	0	0	0
AC_SJC_228	Unknown	0	0	0	0	0	0	0	0	0	0	27.0505	0	0	0	72.7136	0	0	32.2681	0	0	0	0	0	0	0	0	0	0	0	0	0	0	0	0	0	0	0	0	0	0	0	0	0	0	0	0	0	0
AC_DX_144	Unknown	0	0	0	0	0	0	0	0	0	0	0	0	0	0	0	0	16.6679	0	0	0	0	0	0	0	0	0	0	0	0	0	0	0	0	0	1070.75	0	0	0	0	0	0	0	0	0	0	10.3086	0	0
AC_DH_126	Unknown	0	0	0	0	0	0	0	0	0	0	0	0	0	0	0	0	0	0	0	0	0	0	0	0	0	0	0	0	0	0	0	3.62815	23.3448	0	0	0	0	0	0	0	0	0	0	0	3042.61	2.42163	0	0
AC_XS_204	Schitoviridae	0	0	0	0	0	0	0	0	0	0	0	0	0	0	0	0	0	0	0	0	0	0	0	0	0	0	0	64.1148	0	0	0	0	0	0	0	0	0	0	0	0	0	0	0	0	0	10.1641	0	0
AC_DH_170	Unknown	0	0	0	0	0	0	0	0	0	0	0	0	0	0	10.8587	200.306	0	0	0	0	0	0	0	0	0	0	0	0	3.92856	0	0	0	0	0	0	0	0	0	0	0	0	0	0	0	9274.67	0	0	0
AC_SL_281	Unknown	0	0	0	0	0	0	0	1842.02	0	0	0	0	0	0	0	0	0	0	0	0	0	0	0	0	0	0	0	0	0	0	0	0	0	0	0	0	0	0	0	0	0	0	0	0	0	0	0	8.31639
AC_BL_173	Mesyanzhinovviridae	0	0	0	0	0	0	0	11.3363	0	0	0	0	0	0	0	0	0	0	0	0	0	0	0	0	0	0	0	0	0	0	0	0	0	0	0	0	0	0	0	0	0	0	25.7744	0	22.1839	10.9986	2.45211	10.7131
AC_SL_248	Unknown	0	0	0	0	0	0	0	1140.11	427.717	0	0	0	0	64.2683	0	118.297	0	0	46.3719	0	0	0	0	0	0	0	0	74.3479	43.5025	352.493	60.5271	0	0	0	0	102.16	0	0	0	0	0	0	0	0	62.3287	27.0393	10.3343	71.9892
AC_HYG_370	Unknown	0	0	0	0	0	0	0	3.78902	9.35174	0	0	0	0	0	0	0	0	0	0	0	0	2963.08	0	0	0	0	0	0	0	0	0	0	0	0	0	0	0	0	0	0	0	0	0	0	0	0	0	0
AC_HYG_527	Straboviridae	0	0	0	0	0	0	0	0	0	0	0	0	0	0	0	0	0	0	0	878.97	0	1357.97	15.5388	420.968	0	0	0	0	0	0	0	0	0	0	0	0	0	0	0	0	0	0	0	0	0	0	0	0
AC_SB_60	Unknown	0	0	0	0	0	0	0	0	0	0	0	0	0	0	0	0	0	0	0	0	0	0	0	0	0	0	0	0	0	0	0	0	0	0	0	0	0	0	0	0	0	0	0	0	0	0	0	0
AC_FZB_196	Unknown	0	0	0	0	0	0	0	0	0	55.9543	4.95469	0	11.8873	0.89605	1.81617	29.4818	0	1.18207	22.4132	0	7.10254	0	0	0	0	0	0	7.92683	0	0	1.21895	4.89509	18.3731	0	0	1.85166	0	0	0	0	0	0	2.95325	0	36.7156	4.90088	0	0.318246
AC_DX_36	Unknown	0	0	0	0	0	0	0	0	0	0	0	0	0	0	0	0	0	0	0	0	0	0	0	0	0	0	0	0	0	0	0	0	0	0	1344.06	0	0	0	0	0	0	0	0	0	0	0	0	8.04941
AC_HYG_346	Unknown	0	0	0	0	0	0	0	0	0	0	0	0	0	0	0	0	0	0	0	0	0	2056.9	0	0	0	0	0	0	0	0	0	0	0	0	0	0	0	0	0	0	0	0	0	0	0	0	0	0
AC_DX_15	Unknown	0	0	0	0	0	0	0	0	0	0	23.2568	0	0	0	0	0	0	0	0	0	0	0	0	0	0	0	0	0	0	0	0	0	0	0	1275.5	0	0	0	0	0	0	0	0	0	0	0	0	0
AC_SJC_541	Unknown	0	0	0	0	0	0	0	0	0	0	0	0	0	0	0	0	0	0	0	0	0	0	0	0	0	0	0	0	0	0	0	0	0	0	0	0	0	0	0	0	0	0	0	0	0	0	0	0
AC_FZB_325	Straboviridae	0	0	0	0	0	0	0	240.561	1.94666	0	0	0	0	0	2.59947	0	0	0	0	0	0	0	0	0	0	0	0	11.9129	0	0	0	0	0	0	0	0	0	0	0	0	0	0	57.7687	0	6.06357	7.01462	4.02145	8.19908
AC_EM_75	Unknown	0	0	0	0	0	0	0	0	0	0	0	0	0	0	0	0	0	0	0	0	0	0	0	0	0	0	0	0	0	0	0	0	0	0	0	0	0	0	0	0	0	0	0	0	0	0	0	0
AC_HYG_535	Unknown	0	0	0	0	0	0	0	0	0	0	0	0	0	0	0	0	0	0	0	0	0	0	18419.2	42.8328	0	0	0	0	0	0	0	0	0	0	0	0	0	0	0	0	0	0	0	0	0	0	0	0
AC_DB_123	Unknown	0	0	0	0	0	0	0	0	0	0	0	0	8478.51	0	0	0	0	0	0	0	0	0	0	0	0	0	0	0	0	0	0	0	0	0	0	0	0	0	0	0	0	0	0	0	0	0	0	0
AC_BDH_68	Unknown	0	0	0	0	0	0	0	0	0	0	0	0	0	0	0	0	0	0	0	0	0	0	0	0	0	0	0	0	0	0	0	0	0	0	0	0	0	0	0	0	0	0	0	0	0	0	0	0
AC_BL_281	Peduoviridae	0	0	0	0	0	0	0	0	0	0	0	0	0	0	6.74938	0	4.90808	9.88407	0	0	0	0	0	0	3.7511	69.3524	0	0	0	0	0	0	0	0	0	0	0	0	0	0	0	0	0	0	0	0	12.1817	34.5938
AC_SJ_254	Unknown	0	0	0	0	0	0	0	0	0	0	0	0	0	0	0	0	0	0	0	0	0	0	0	0	0	0	0	0	0	0	0	0	0	0	0	0	0	0	0	0	0	0	0	0	0	0	0	0
AC_XS_403	Unknown	0	0	0	0	0	0	0	0	0	0	0	0	0	0	0	0	0	0	0	0	0	0	0	0	0	0	0	0	0	0	0	0	0	0	0	0	0	0	0	0	0	0	0	0	0	0	0	4.44856
AC_SL_258	Unknown	0	0	0	0	0	0	0	131.567	3429.05	128.249	0	0	0	0	0	0	0	0	0	0	0	0	0	0	0	0	0	0	0	0	0	0	0	0	0	0	0	0	0	0	0	0	0	0	0	0	0	0
AC_DBS_150	Unknown	17.6104	0	6765.14	0	0	0	0	0	0	0	0	0	0	0	0	0	0	0	0	0	0	0	0	0	0	0	0	0	0	0	0	0	0	0	0	0	5.6148	0	0	0	0	0	0	0	0	0	0	0
[truncated: 29,212 more rows]
[truncated: 275 more columns]

## Sheet: Supplementary Data 3
Supplementary Data 3 | The species distribution and relative abundance of vOTUs in non-contaminated soils.
vOTUs	Family	A103	A104	A105	A137	A138	A139	A162	A163	A171	A172	A173	A177	A178	A179	A218	A219	A220	A224	A225	A226	A265	A266	A267	A271	A272	A273	A281	A282	A283	A287	A288	A289	A320	A321	A322	A326	A327	A328	A370	A371	A372	A376	A377	A378	A447	A448	A449	A453
VIRSorter__A90_894135_flag=1_multi=13_0000_len=65309-circular-cat_2	Unknown	0	0	0	0	0	0	0	0	0	0	0	0	98.9906	122.408	24.9141	0	39.3661	70.582	230.123	0	0	0	0	0	0	0	0	0	0	0	0	0	0	0	0	0	0	0	0	0	0	0	0	0	0	0	0	0
VIRSorter__A635_409422_flag=0_multi=7_9983_len=9733-cat_2	Casjensviridae	0	0	0	0	0	0	0	0	0	0	0	0	0	0	0	0	0	0	0	0	0	0	0	0	0	0	0	0	0	0	0	0	0	0	0	0	0	0	0	0	0	0	0	0	0	0	0	0
VIRSorter__A55_211204_flag=0_multi=8_0000_len=10596-cat_2	Unknown	0	0	0	0	0	0	0	0	0	0	0	0	0	0	0	0	0	0	0	0	0	0	0	0	0	0	0	0	0	11.9334	0	0	0	0	0	0	0	0	0	0	0	0	0	0	0	0	0	0
VIRSorter_A162_243765_flag=1_multi=10_0000_len=16053-cat_2	Mesyanzhinovviridae	0	0	0	0	0	0	16847	787.583	0	0	0	0	0	0	0	0	0	0	0	0	0	0	0	0	0	0	0	0	0	0	0	0	0	0	0	0	0	0	0	0	0	0	0	0	0	0	0	0
VIRSorter_A468_628104_flag=1_multi=5_0000_len=5898-cat_2	Zierdtviridae	0	0	0	0	0	0	0	0	0	0	0	0	0	0	0	0	0	0	0	0	0	0	0	0	0	0	0	0	0	0	0	0	0	0	0	0	0	0	0	0	31.1259	470.519	0	97.0177	0	0	0	0
VIRSorter_A281_3641_flag=1_multi=5_0000_len=5463-cat_2	Unknown	0	0	0	0	0	0	0	0	0	0	0	0	0	0	0	0	0	0	0	0	459.417	0	0	0	0	135.818	4857.08	0	879.267	0	0	175.647	0	0	0	0	0	0	0	0	67.2087	0	0	0	0	0	0	0
VIRSorter__A103_988268_flag=1_multi=9_0000_len=7570-cat_2	Unknown	25375.1	0	347.831	0	0	0	0	0	0	0	0	0	0	0	0	0	169.75	0	0	0	0	0	0	0	0	0	0	0	0	0	0	0	0	0	0	0	0	0	0	0	0	0	0	0	0	0	0	0
VIRSorter_A289_525859_flag=1_multi=7_7709_len=5117-cat_2	Unknown	0	0	0	0	0	0	0	0	0	0	0	0	0	0	0	0	0	0	0	0	0	0	0	0	0	0	0	0	0	568.355	1158.44	3073.3	0	0	0	0	0	0	0	0	0	421.815	916.384	89.4603	0	0	0	0
VIRSorter_A289_1571784_flag=0_multi=12_7331_len=9595-cat_2	Unknown	0	0	0	0	0	0	0	0	0	0	0	0	0	0	0	0	0	0	0	0	0	0	0	0	0	0	0	0	0	4704.68	10751	4166.91	0	0	0	0	0	0	0	0	0	0	77.1641	11.9273	0	0	0	0
VIRSorter_A172_1094191_flag=1_multi=8_0000_len=8388-cat_2	Unknown	0	0	0	0	0	0	0	0	0	36365.5	598.177	0	0	0	0	0	0	0	0	0	0	0	0	0	0	0	0	0	0	0	0	0	0	0	0	0	0	0	246.519	0	0	0	7.35564	0	0	0	0	0
VIRSorter__A91_516561_flag=1_multi=11_0000_len=26347-cat_1	Casjensviridae	0	0	0	0	7020.9	0	0	0	0	0	0	65.8083	0	303.313	0	0	0	0	0	0	0	0	0	0	0	0	0	0	0	0	0	0	0	394.093	240.488	0	0	0	0	0	0	0	4.68358	0	0	0	0	0
VIRSorter_A377_1859459_flag=0_multi=8_9880_len=5804-cat_2	Unknown	0	0	0	0	0	0	0	0	0	92.5277	0	298.734	0	0	0	0	0	0	0	0	0	0	0	0	0	0	0	0	0	0	46.9571	36.7393	0	0	0	0	0	0	356.271	0	0	106.253	4188.4	78.8713	0	0	0	0
VIRSorter_A281_1669603_flag=0_multi=9_4397_len=5820-cat_2	Unknown	0	0	0	0	0	0	0	0	0	0	2413.92	595.825	0	0	0	0	0	0	0	0	0	0	0	0	0	0	9138.03	0	4951.99	0	11.707	73.2766	0	0	0	0	0	0	0	0	0	0	0	0	0	0	0	0
VIRSorter_A220_181718_flag=1_multi=10_2588_len=6557-cat_2	Unknown	0	0	0	0	0	0	0	0	0	0	0	0	0	0	0	0	34687.6	0	0	0	0	0	0	0	0	0	0	0	0	0	0	0	0	0	0	0	0	0	0	0	0	0	0	0	0	0	0	0
VIRSorter_A288_151182_flag=1_multi=8_0000_len=8255-cat_2	Unknown	0	0	0	0	0	0	0	0	0	0	0	0	0	0	0	0	0	0	0	0	0	0	0	0	0	0	0	0	0	15.3176	4242.43	406.838	0	0	0	0	0	0	0	0	0	0	0	0	0	0	0	0
VIRSorter_A547_1720439_flag=3_multi=194_0040_len=48172-circular-cat_2	Mesyanzhinovviridae	0	0	0	0	0	0	0	0	0	0	0	0	0	0	0	0	0	0	0	0	0	0	0	0	0	0	0	0	0	0	0	0	0	0	0	0	0	0	0	0	0	38.5073	0	121.481	0	0	0	0
VIRSorter__A104_459248_flag=1_multi=9_0000_len=8864-cat_2	Unknown	0	42506.3	74.2633	0	0	0	0	0	0	0	0	0	0	0	0	0	0	0	0	0	0	0	0	0	0	0	0	0	0	0	0	0	0	0	0	0	0	0	0	0	0	0	0	0	0	0	0	0
VIRSorter_A328_1792938_flag=1_multi=7_0000_len=9564-cat_2	Unknown	0	0	0	0	0	0	0	0	0	0	0	0	0	0	0	0	0	0	0	0	0	0	0	0	0	0	0	0	0	26.4422	0	0	0	0	0	631.689	133.747	7733.4	0	0	0	0	0	0	135.623	0	0	0
VIRSorter_A289_383514_flag=1_multi=9_0000_len=26745-cat_2	Unknown	0	0	0	0	0	0	0	0	27.7974	0	112.563	0	0	0	0	0	0	0	0	0	0	0	0	0	0	0	0	0	0	0	5.09514	3828.98	0	0	0	0	0	0	0	0	0	0	0	0	0	0	0	0
VIRSorter_A549_1167526_flag=1_multi=7_0000_len=5975-cat_2	Zobellviridae	0	0	0	0	0	0	0	0	0	0	0	0	0	0	0	0	0	0	0	0	0	0	0	0	0	0	0	0	0	0	0	0	0	0	0	0	0	0	0	0	0	0	61.9573	0	0	0	0	0
VIRSorter_A320_1268849_flag=1_multi=10_1884_len=14099-cat_2	Unknown	0	0	0	0	0	0	0	0	0	0	0	0	0	0	0	0	0	0	0	0	0	0	0	0	0	0	0	0	0	0	0	0	30769.8	17429.3	0	10.2025	0	20.9837	0	0	0	0	0	0	0	0	0	0
VIRSorter_A460_481155_flag=1_multi=7_0000_len=5026-cat_2	Unknown	0	0	0	0	0	0	0	0	0	0	0	0	0	0	0	0	0	0	0	0	0	0	0	0	0	0	0	0	0	0	0	0	0	0	0	0	0	0	0	0	0	0	0	0	0	0	0	0
VIRSorter_A547_257450_flag=1_multi=5_0000_len=5277-cat_2	Unknown	0	0	0	0	0	0	0	0	0	0	0	0	0	0	0	0	0	0	0	0	0	0	0	0	0	0	0	0	0	0	0	0	0	0	0	0	0	0	0	0	1148.03	0	257.226	0	0	0	0	0
VIRSorter_A372_1748493_flag=0_multi=10_0330_len=21255-cat_2	Unknown	0	0	0	0	0	2172.06	0	0	0	0	0	0	0	0	0	0	0	0	0	0	0	0	0	0	0	0	0	0	0	0	0	0	0	0	0	0	0	0	0	3193.95	16522.7	246.619	31.9309	26.9212	0	0	0	0
VIRSorter_A378_159336_flag=1_multi=10_0000_len=40591-cat_2	Unknown	0	0	0	0	0	0	0	0	0	0	0	0	0	0	0	0	0	0	0	0	0	0	0	0	0	0	0	0	0	0	0	0	0	0	0	0	0	0	0	0	0	6365.81	2281.55	7874.57	0	0	0	0
VIRSorter__A64_1512518_flag=0_multi=14_0000_len=21441-cat_2	Mesyanzhinovviridae	0	0	0	0	0	0	0	0	0	0	46.8029	0	0	0	0	0	0	0	0	0	0	0	0	60.2392	0	0	0	0	0	0	0	0	0	0	0	0	0	0	0	0	0	0	0	0	0	0	0	0
VIRSorter__A104_715710_flag=0_multi=10_9995_len=14870-cat_2	Unknown	111.602	42338.3	0	0	0	0	0	47.2355	0	0	0	0	0	0	0	0	0	0	0	0	0	0	0	0	0	0	0	0	0	0	0	0	0	0	0	0	0	0	0	0	0	0	0	0	0	0	0	0
VIRSorter_A282_1106508_flag=3_multi=31_0000_len=47422-circular-cat_2	Mesyanzhinovviridae	0	0	0	0	0	0	0	0	0	0	0	0	0	0	0	0	0	0	0	0	0	0	0	0	0	0	0	431075	0	0	0	1.12715	0	0	0	0	0	0	0	0	0	0	0	0	0	0	0	0
VIRSorter_A289_774602_flag=1_multi=14_0000_len=73016-circular-cat_2	Kyanoviridae	0	0	0	0	0	0	0	0	0	0	0	0	0	0	0	0	0	0	0	0	0	0	0	0	0	0	223.58	0	0	1469.79	1800.64	5929.04	0	0	0	0	0	0	0	11.2115	0	0	0	0	0	0	0	0
VIRSorter_A288_50111_flag=0_multi=18_0000_len=7369-cat_2	Unknown	0	0	0	0	0	0	0	0	0	0	0	0	0	0	0	0	0	0	0	0	0	0	0	0	0	0	0	0	0	3895.15	6934.6	4051.15	0	0	0	0	0	0	0	0	0	0	761.925	62.1208	176.021	0	0	0
VIRSorter_A326_326953_flag=1_multi=8_0000_len=5261-cat_1	Unknown	0	0	0	0	0	0	0	0	0	0	0	0	0	0	0	0	0	0	0	0	0	0	0	0	0	0	0	0	0	0	0	0	0	0	0	4169.61	445.756	0	0	0	0	0	0	0	0	0	0	0
VIRSorter__A69_53303_flag=1_multi=6_4855_len=5599-cat_2	Unknown	0	0	0	0	115633	0	0	0	0	0	0	0	0	0	0	0	0	0	0	0	0	0	0	0	513.618	0	0	0	0	0	0	0	0	0	0	0	0	0	0	0	0	0	0	0	0	0	0	0
VIRSorter_A468_1186935_flag=0_multi=16_0038_len=22549-cat_2	Unknown	0	0	0	0	0	0	0	0	0	0	0	0	0	0	0	0	0	0	0	0	0	0	0	0	0	0	0	0	0	0	0	0	0	0	0	0	0	0	0	0	0	0	0	0	0	0	0	0
VIRSorter_A272_74338_flag=0_multi=12_6932_len=69458-circular-cat_2	Zierdtviridae	0	0	0	0	0	0	0	0	0	0	0	0	0	0	0	0	0	0	0	0	0	0	0	54583.9	45446.6	107843	0	0	0	0	0	0	0	0	0	0	0	0	0	0	0	0	0	0	0	0	0	0
VIRSorter_A178_822776_flag=1_multi=8_0000_len=7600-cat_2	Unknown	0	0	0	0	0	0	0	0	0	0	0	19163.6	209184	2103	0	0	0	0	0	0	0	0	0	0	0	0	0	0	0	0	0	0	0	0	0	0	0	0	0	0	0	0	0	0	0	0	0	0
VIRSorter_A547_325929_flag=1_multi=6_0000_len=5729-cat_2	Unknown	0	0	0	0	0	0	0	0	0	0	0	0	0	0	0	0	0	0	0	0	0	0	0	0	0	0	0	0	0	0	0	0	0	0	0	0	0	0	0	0	0	0	0	0	0	0	0	0
VIRSorter_A549_751905_flag=1_multi=12_0000_len=44829-cat_2	Unknown	0	0	0	0	0	0	0	0	0	0	0	0	0	0	0	0	0	0	0	0	0	0	0	0	0	0	0	0	0	0	0	0	0	0	0	0	0	0	0	0	0	0	875.341	0	0	0	0	0
VIRSorter_A549_785013_flag=1_multi=7_0000_len=8627-cat_2	Unknown	0	0	0	0	0	0	0	0	0	0	0	0	0	0	0	0	0	0	0	0	0	0	0	0	0	0	0	0	0	0	0	0	0	0	0	0	0	102.88	0	0	0	0	243.164	0	0	0	0	0
VIRSorter_A288_1116172_flag=1_multi=8_0000_len=7341-cat_2	Unknown	0	0	0	0	0	0	0	0	0	0	0	0	0	0	0	0	0	0	0	0	0	0	0	0	0	0	0	0	0	0	4009.57	0	0	0	0	0	0	0	0	0	0	0	0	0	0	0	0	0
VIRSorter_A547_1115693_flag=1_multi=8_0000_len=7573-cat_2	Unknown	0	0	0	0	0	0	0	0	0	0	0	0	0	0	0	0	0	0	0	0	0	0	0	0	0	0	0	0	0	0	0	0	0	0	0	0	0	0	0	0	0	0	0	0	0	0	0	0
VIRSorter_A376_97132_flag=1_multi=12_0000_len=59287-cat_2	Unknown	0	0	0	0	0	0	0	0	0	0	0	0	0	0	0	0	0	0	0	0	0	0	0	0	0	0	0	0	0	0	2.29847	1.79833	0	0	0	0	0	0	0	0	0	30009.3	28.0985	50.188	0	0	0	0
VIRSorter_A377_1262264_flag=1_multi=6_0000_len=5080-cat_2	Unknown	0	0	0	0	0	0	0	0	0	0	0	0	0	0	0	0	0	0	0	0	0	0	0	0	0	0	0	0	0	0	0	0	0	0	0	0	0	0	0	0	0	0	2939.21	0	0	0	0	0
VIRSorter__A54_477456_flag=1_multi=10_0000_len=13900-cat_2	Unknown	0	0	0	0	0	0	0	0	0	0	0	0	0	0	0	0	0	0	0	0	0	0	0	0	0	0	0	0	0	0	0	0	0	0	0	0	0	0	0	0	0	22.1832	39.9491	0	0	0	0	0
VIRSorter_A372_824238_flag=1_multi=6_0000_len=7243-cat_2	Mesyanzhinovviridae	0	0	0	0	0	3187.02	0	0	0	0	0	0	0	0	0	0	0	0	0	0	0	0	0	0	0	0	0	0	0	0	0	0	0	0	0	0	0	0	54243	2597.29	8414.85	0	0	0	0	0	0	0
VIRSorter_A327_233320_flag=1_multi=13_1511_len=36269-cat_2	Unknown	0	0	0	0	0	0	0	0	0	0	0	0	0	0	0	0	0	0	0	0	0	0	0	0	0	0	0	0	0	0	0	0	0	0	0	0	19562.4	1313.29	0	0	0	0	0	0	0	0	0	0
VIRSorter_A281_866642_flag=0_multi=19_5351_len=97600_gene_36_gene_95-43637-87590-cat_5	Unknown	0	0	0	0	0	0	4.57476	15.9805	0	36.6549	45.6625	39.4478	0	0	0	0	0	0	0	0	57.1018	0	0	0	0	0	18186.7	0	5136.43	120.828	105.412	49.7272	0	0	0	1.63635	0	3.36551	47.0457	0	8.35349	0	18.2488	5.20748	0	0	0	0
VIRSorter_A219_878482_flag=3_multi=8_0002_len=43599-circular-cat_2	Mesyanzhinovviridae	0	0	0	0	0	0	0	0	0	0	0	0	0	0	0	36426.1	0	0	0	0	0	0	0	0	0	0	0	0	0	0	0	0	0	0	0	0	0	0	0	0	0	0	0	0	0	0	0	0
VIRSorter__A635_1163618_flag=3_multi=236_0000_len=40370-circular-cat_2	Unknown	0	0	0	0	0	0	0	0	0	0	0	0	0	0	0	0	0	0	0	0	0	0	0	0	0	0	0	0	0	0	0	0	0	0	0	0	0	0	0	0	0	0	0	0	0	0	0	0
VIRSorter_A327_596629_flag=1_multi=7_0000_len=8929-cat_1	Unknown	0	0	0	0	0	0	0	0	0	0	0	0	0	0	0	0	0	0	0	0	0	0	0	0	0	0	0	0	0	0	0	0	0	0	0	16.1098	10672.8	33.1335	0	0	0	0	0	0	0	0	0	0
VIRSorter_A281_1958655_flag=1_multi=6_0000_len=7843-cat_2	Unknown	0	0	0	0	0	0	0	0	0	0	0	0	0	0	0	0	0	0	0	0	0	0	0	0	0	0	5506.81	0	0	0	0	0	0	0	0	0	0	0	0	0	0	0	0	0	0	0	0	0
VIRSorter_A549_122698_flag=1_multi=7_0000_len=12333-cat_2	Unknown	0	0	0	0	0	0	0	0	0	0	0	0	0	0	0	0	0	0	0	0	0	0	0	0	0	0	0	0	0	10.2527	0	0	0	0	0	0	0	0	0	0	0	0	245.136	0	0	0	0	0
VIRSorter_A289_714086_flag=1_multi=10_0000_len=7144-cat_2	Unknown	0	0	0	0	0	0	0	0	0	0	0	0	0	0	0	0	0	0	0	0	0	0	0	0	0	0	0	0	0	2088.56	772.525	4148.89	0	0	0	0	0	0	0	0	0	0	0	0	0	0	0	0
VIRSorter_A468_217276_flag=1_multi=7_1819_len=7589-cat_2	Unknown	0	0	0	0	0	0	0	0	0	70.7644	0	0	0	0	0	0	0	0	0	0	0	0	0	0	0	0	45.4079	0	0	0	0	7.02448	0	0	0	0	0	0	0	0	0	0	0	0	0	0	0	457.792
VIRSorter_A376_401794_flag=3_multi=24_0005_len=52488-circular-cat_2	Peduoviridae	0	0	0	0	0	0	0	0	0	0	0	0	0	0	0	0	0	0	0	0	0	0	0	0	0	0	0	0	0	0	0	0	0	0	0	0	0	0	0	0	0	60967.4	37.7069	8.74255	0	0	0	0
VIRSorter_A326_835934_flag=1_multi=7_0000_len=6834-cat_1	Mesyanzhinovviridae	0	0	0	0	0	0	0	0	0	0	0	0	0	0	0	0	0	0	0	0	0	0	0	0	0	0	0	0	0	0	0	0	0	0	0	3430.89	0	0	0	0	0	0	0	0	0	0	0	0
VIRSorter_A468_602118_flag=1_multi=9_0000_len=12482-cat_2	Unknown	0	0	0	0	0	0	0	0	0	0	0	0	0	0	0	0	0	0	0	0	0	52.9065	0	0	0	0	0	0	0	0	0	0	0	0	0	0	0	0	0	0	0	0	0	0	0	0	0	0
VIRSorter__A104_814350_flag=0_multi=28_4326_len=6281-cat_2	Unknown	0	127493	0	0	0	0	0	0	0	0	0	0	0	0	0	0	0	0	0	0	0	0	0	0	0	0	0	0	0	0	0	0	0	0	0	0	0	0	0	0	0	0	0	0	0	0	0	0
VIRSorter_A162_91967_flag=1_multi=16_0000_len=10213-cat_2	Unknown	0	0	0	0	0	0	26224.5	3163.62	0	0	0	0	0	0	0	0	0	0	0	0	0	0	0	0	0	0	0	0	0	0	0	0	0	0	0	0	0	0	0	0	0	0	0	0	0	0	0	0
VIRSorter_A320_373078_flag=1_multi=8_0449_len=6456-cat_2	Unknown	0	0	0	0	0	0	0	0	0	0	0	0	0	0	0	0	0	0	0	0	0	0	0	0	0	0	0	0	0	0	0	0	22627.5	2144.4	20119.4	0	0	0	0	0	0	0	0	0	0	0	0	0
VIRSorter_A289_911909_flag=0_multi=8_0162_len=5449-cat_2	Unknown	0	0	0	0	0	0	0	0	0	0	0	0	0	0	0	0	0	0	0	0	0	0	0	0	0	0	0	0	0	533.726	875.286	3473.04	0	0	0	0	0	0	0	0	0	113.176	430.275	441.051	0	0	0	0
VIRSorter_A289_434148_flag=1_multi=12_0000_len=5457-cat_2	Unknown	0	0	0	0	0	0	0	0	0	0	0	0	0	0	0	0	0	0	0	0	0	0	0	0	0	0	968.275	0	0	1830.54	1885.35	3712.17	0	0	0	0	0	0	0	0	336.413	0	678.385	461.376	0	0	0	0
VIRSorter_A326_879279_flag=1_multi=8_0000_len=6646-cat_1	Unknown	0	0	0	0	0	0	0	0	0	0	0	0	0	0	0	0	0	0	0	0	0	0	0	0	0	0	0	0	0	0	0	0	0	0	0	3549.58	1924.7	2693.18	0	0	0	0	0	0	0	0	0	0
VIRSorter_A547_865680_flag=1_multi=6_0000_len=5895-cat_2	Unknown	0	0	0	0	0	0	0	0	0	0	0	0	0	0	0	0	0	0	0	0	0	0	0	0	0	0	0	0	0	0	0	0	0	0	0	0	0	0	0	0	0	0	0	0	0	0	0	0
VIRSorter_A326_1146812_flag=0_multi=9_0561_len=18708-cat_2	Unknown	0	0	0	0	0	0	0	0	0	0	0	0	0	427.165	0	0	0	0	0	0	0	0	0	0	0	0	0	0	0	0	0	0	0	0	0	5186.19	1549.83	3407.92	0	0	0	0	42.8741	0	0	0	0	0
VIRSorter_A220_798880_flag=1_multi=6_0000_len=7451-cat_2	Unknown	0	0	0	0	0	0	0	0	0	0	0	0	0	0	218.295	1805.95	28801	0	5040.8	0	0	0	0	0	0	0	0	0	0	0	0	0	0	0	0	0	0	0	0	0	0	0	0	0	0	0	0	0
VIRSorter_A549_416683_flag=0_multi=12_8074_len=23998-cat_2	Mesyanzhinovviridae	0	0	0	0	0	0	0	0	0	0	0	0	0	0	0	0	0	0	0	0	0	0	0	0	0	0	0	0	0	547.981	306.632	106.626	0	0	0	0	0	0	0	0	91.7979	89.942	928.135	138.296	0	0	0	0
VIRSorter__A53_697797_flag=1_multi=6_0000_len=5159-cat_1	Mesyanzhinovviridae	0	0	0	0	0	0	0	0	0	0	0	0	0	0	0	0	0	0	0	0	0	0	0	0	0	0	0	0	0	0	0	0	0	0	0	0	0	0	0	0	0	0	0	0	0	0	0	0
VIRSorter_A547_1119888_flag=1_multi=10_0000_len=52202-cat_2	Peduoviridae	0	0	0	0	0	0	0	0	0	0	0	0	0	0	0	0	0	0	0	0	0	0	0	0	0	0	2.20043	0	0	9.68903	105.722	37.7844	0	0	0	0	0	0	79.2229	0	91.435	124.043	55.5507	50.4228	0	0	0	0
VIRSorter_A163_722384_flag=3_multi=32_0000_len=47554-circular-cat_2	Mesyanzhinovviridae	0	0	0	0	0	0	29893.8	89378.2	0	0	0	0	0	0	0	22.6978	0	48.5793	0	0	0	0	0	0	0	0	0	0	0	0	0	0	56.0031	72.9766	0	1.51648	0	6.23798	0	0	0	0	0	0	0	0	0	0
VIRSorter_A549_1248859_flag=1_multi=6_0000_len=5339-cat_2	Unknown	0	0	0	0	0	0	0	0	0	0	0	0	0	0	0	0	0	0	0	0	0	0	0	0	0	0	0	0	0	0	0	0	0	0	0	0	0	0	0	0	0	0	0	0	0	0	0	0
VIRSorter_A447_1616235_flag=1_multi=7_0000_len=14807-cat_2	Unknown	0	0	0	0	0	0	0	0	0	0	0	0	0	0	0	0	0	0	0	0	0	0	0	0	0	0	0	0	0	0	0	0	0	0	0	0	0	0	0	0	0	0	0	0	32937.8	0	0	0
VIRSorter_A328_776760_flag=0_multi=13_5997_len=38071-cat_2	Unknown	0	0	0	0	0	0	0	0	0	0	0	0	0	419.815	0	0	0	0	0	0	0	0	0	0	0	0	0	0	0	0	0	0	0	0	0	6534.62	5650.28	12538.5	0	0	0	0	0	0	0	0	0	0
VIRSorter_A218_181612_flag=1_multi=7_0000_len=9238-cat_2	Unknown	0	0	0	0	0	0	0	0	0	0	0	0	0	0	39527.3	0	139.1	0	0	0	0	0	0	0	0	0	0	0	0	0	0	0	0	0	0	0	0	0	0	0	0	0	0	0	0	0	0	0
VIRSorter_A281_905627_flag=0_multi=15_0060_len=18531-cat_2	Unknown	0	0	0	0	0	0	0	0	0	0	0	0	0	0	0	0	0	0	0	0	0	0	0	0	0	0	13953.1	0	518.421	6.82352	14.7072	5.75347	0	0	0	0	0	0	0	0	0	0	0	0	0	0	0	0
VIRSorter_A273_597268_flag=1_multi=12_0886_len=21701-cat_2	Unknown	0	0	0	0	0	0	0	0	0	0	0	0	0	0	0	0	0	0	0	0	0	0	0	11308.3	15592.8	58773.9	0	0	0	0	0	0	0	0	0	0	0	0	0	0	0	0	0	0	0	0	0	0
VIRSorter_A377_477997_flag=0_multi=8_0015_len=16430-cat_2	Mesyanzhinovviridae	0	0	0	0	0	0	0	0	0	0	0	0	0	0	0	0	0	0	0	0	0	0	0	0	0	0	0	0	0	0	0	38.9352	0	0	0	0	0	0	0	0	0	0	3068.06	0	0	0	0	0
VIRSorter_A547_919831_flag=1_multi=5_0000_len=13644-cat_2	Mesyanzhinovviridae	0	0	0	0	0	0	0	0	0	0	0	0	0	0	0	0	0	0	0	0	0	0	0	0	0	0	0	0	0	0	0	0	0	0	0	0	0	0	0	0	0	293.793	131.14	335.509	0	0	0	0
VIRSorter_A460_1119284_flag=1_multi=11_0000_len=9269-cat_2	Unknown	0	0	0	0	0	0	0	0	0	0	0	0	0	0	0	0	0	0	0	0	0	0	0	0	0	0	0	0	0	0	0	0	0	0	0	0	0	0	0	0	0	0	0	0	0	0	0	0
VIRSorter_A377_1372756_flag=1_multi=7_0000_len=5688-cat_1	Unknown	0	0	0	0	0	0	0	0	0	0	0	0	0	0	0	0	0	0	0	0	0	0	0	0	0	0	0	0	0	0	0	0	0	0	0	0	0	0	0	0	0	0	3438.58	40.2399	0	0	0	0
VIRSorter__A90_1308799_flag=1_multi=11_0000_len=45232-circular-cat_2	Unknown	0	0	0	0	0	0	0	0	0	0	0	0	0	0	0	0	0	0	0	0	0	0	0	0	0	0	0	0	0	0	0	0	9.7894	0	0	27.0385	42.4312	71.9667	0	0	0	0	0	0	0	0	0	0
VIRSorter_A549_674801_flag=1_multi=9_0000_len=10997-cat_2	Unknown	0	0	0	0	0	0	0	0	0	0	0	0	0	0	0	0	0	0	0	0	0	0	0	0	0	0	0	0	0	0	18.5873	0	0	0	0	0	0	0	0	0	0	0	0	0	0	0	0	0
[truncated: 1,751 more rows]
[truncated: 38 more columns]

## Sheet: Supplementary Data 4
Supplementary Data 4 | Detailed information of vOTUs identified in contaminated soils (annotated by CheckV).
[truncated: 31,211 more rows]

## Sheet: Supplementary Data 5
Supplementary Data 5 | Detailed information of vOTUs identified in non-contaminated soils (annotated by CheckV).
[truncated: 1,833 more rows]

[truncated: 10 more sheets: Supplementary Data 6, Supplementary Data 7, Supplementary Data 8, Supplementary Data 9, Supplementary Data 10, Supplementary Data 11, Supplementary Data 12, Supplementary Data 13, Supplementary Data 14, Supplementary Data 15]
