# Supplementary material for: DNA viral community enhances microbial carbon fixation capacity via auxiliary metabolic genes in contaminated soils
Source: Nat Commun. 2025 Nov 13;16:9984. doi: 10.1038/s41467-025-64938-2 (PMC12615777; doi:10.1038/s41467-025-64938-2)
Supplement: Supplementary file 6 — Source Data [file 41467_2025_64938_MOESM6_ESM.xlsx]

## Sheet: Fig. 1b & 1c
Relative abundance of viral species at family level
Samlpe sites	Family	Relative abundance
Contaminated soils	Unknown	0.684867
	Kyanoviridae	0.0125549
	Drexlerviridae	0.00502839
	Herelleviridae	0.00689855
	Casjensviridae	0.0363648
	Mesyanzhinovviridae	0.117758
	Schitoviridae	0.00612119
	Peduoviridae	0.0513214
	Zobellviridae	0.0138884
	Autographiviridae	0.0128177
	Straboviridae	0.00346543
	Vilmaviridae	0.0144532
	Zierdtviridae	0.0116764
	Orlajensenviridae	0.0156787
	Salasmaviridae	0.000516287
	Chaseviridae	0.00255553
	Ackermannviridae	0.0021843
	Demerecviridae	0.000970805
	Guelinviridae	0.000872297
	Rountreeviridae	6.58798e-06
Non-contaminated soils	Unknown	0.754664
	Mesyanzhinovviridae	0.0855898
	Peduoviridae	0.052509
	Casjensviridae	0.0162018
	Vilmaviridae	0.0240532
	Kyanoviridae	0.00762291
	Zierdtviridae	0.01336
	Orlajensenviridae	0.0199076
	Chaseviridae	0.0090964
	Herelleviridae	0.00738013
	Autographiviridae	0.00355463
	Drexlerviridae	0.00217715
	Straboviridae	0.00213157
	Zobellviridae	0.000271215
	Schitoviridae	0.000490225
	Ackermannviridae	0.000341473
	Salasmaviridae	0.000649326

## Sheet: Fig. 1d
Shared vOTUs with public databases
VC	Non-contaminated soils	Contaminated soils	IMG/VR4-contaminated soils
VC_10_0	yes	no	yes
VC_100_0	no	no	yes
VC_1000_0	no	no	yes
VC_1001_0	no	yes	yes
VC_1002_0	no	no	yes
VC_1003_0	no	no	yes
VC_1004_0	no	yes	yes
VC_1005_0	no	no	yes
VC_1007_0	no	no	yes
VC_1009_0	no	yes	no
VC_101_0	no	yes	no
VC_1011_0	no	yes	yes
VC_1012_0	no	no	yes
VC_1013_0	yes	no	yes
VC_1014_0	no	no	yes
VC_1015_0	no	yes	yes
VC_1016_0	no	no	yes
VC_1018_0	yes	no	yes
VC_1019_0	no	no	yes
VC_102_0	no	no	yes
VC_1020_0	no	no	yes
VC_1021_0	no	no	yes
VC_1026_0	no	no	yes
VC_1027_0	no	no	yes
VC_1029_0	no	no	yes
VC_1030_0	no	no	yes
VC_1033_0	no	no	yes
VC_1034_0	no	no	yes
VC_1035_0	no	no	yes
VC_1036_0	no	no	yes
VC_1037_0	no	no	yes
VC_1038_0	no	no	yes
VC_1039_0	yes	no	yes
VC_104_0	no	no	yes
VC_1040_0	no	no	yes
VC_1041_0	no	no	yes
VC_1042_0	no	no	yes
VC_1044_0	no	no	yes
VC_1047_0	no	no	yes
VC_1048_0	no	no	yes
VC_1049_0	no	yes	no
VC_105_0	no	no	yes
VC_1051_0	no	no	yes
VC_1052_0	no	no	yes
VC_1053_0	no	yes	yes
VC_1055_0	no	no	yes
VC_1057_0	no	no	yes
VC_1058_0	no	yes	yes
VC_1059_0	no	no	yes
VC_106_0	no	no	yes
VC_1060_0	no	no	yes
VC_1062_0	no	no	yes
VC_1064_0	no	no	yes
VC_1065_0	no	no	yes
VC_1065_1	no	no	yes
VC_1066_0	no	no	yes
VC_1067_0	no	no	yes
VC_1068_0	no	no	yes
VC_107_0	yes	no	yes
VC_107_1	no	no	yes
VC_1070_0	no	no	yes
VC_1071_0	no	no	yes
VC_1072_0	yes	yes	yes
VC_1074_0	no	no	yes
VC_1077_0	no	no	yes
VC_1079_0	yes	no	yes
VC_1080_0	no	no	yes
VC_1081_0	no	no	yes
VC_1082_0	no	yes	yes
VC_1085_0	no	no	yes
VC_1088_0	yes	yes	yes
VC_1089_0	no	no	yes
VC_109_0	no	no	yes
VC_1090_0	no	yes	yes
VC_1091_0	yes	no	yes
VC_1093_0	no	yes	yes
VC_1095_0	no	yes	no
VC_1097_0	yes	no	yes
VC_1097_1	no	no	yes
VC_1099_0	no	no	yes
VC_110_0	no	yes	no
VC_1101_0	no	no	yes
VC_1102_0	no	no	yes
VC_1103_0	no	no	yes
VC_1104_0	no	yes	yes
VC_1105_0	no	no	yes
VC_1106_0	no	no	yes
VC_1108_0	no	no	yes
VC_1109_0	no	no	yes
VC_1110_0	no	no	yes
VC_1111_0	no	yes	yes
VC_1113_0	no	yes	yes
VC_1114_0	no	no	yes
VC_1115_0	yes	no	yes
VC_1116_0	no	no	yes
VC_1117_0	no	no	yes
VC_1118_0	no	no	yes
VC_1119_0	yes	yes	yes
VC_1120_0	no	no	yes
VC_1121_0	yes	no	yes
VC_1122_0	no	no	yes
VC_1123_0	no	no	yes
VC_1124_0	yes	no	yes
VC_1124_1	no	yes	yes
VC_1125_0	no	no	yes
VC_1126_0	yes	no	yes
VC_1127_0	no	no	yes
VC_1130_0	no	no	yes
VC_1131_0	no	no	yes
VC_1132_0	yes	no	yes
VC_1132_1	no	no	yes
VC_1132_2	no	no	yes
VC_1132_3	no	no	yes
VC_1133_0	no	yes	yes
VC_1134_0	yes	no	no
VC_1135_0	no	no	yes
VC_1136_0	yes	no	yes
VC_1137_0	no	yes	yes
VC_1138_0	yes	yes	yes
VC_1138_1	no	yes	no
VC_1139_0	no	no	yes
VC_114_0	no	no	yes
VC_1140_0	no	no	yes
VC_1141_0	no	no	yes
VC_1142_0	no	no	yes
VC_1143_0	no	no	yes
VC_1144_0	yes	no	yes
VC_1145_0	no	no	yes
VC_1146_0	no	no	yes
VC_1147_0	no	no	yes
VC_1148_0	no	no	yes
VC_1149_0	no	no	yes
VC_115_0	no	no	yes
VC_1150_0	no	no	yes
VC_1151_0	no	no	yes
VC_1152_0	no	no	yes
VC_1153_0	yes	no	yes
VC_1154_0	no	no	yes
VC_1155_0	no	yes	yes
VC_1156_0	no	no	yes
VC_1157_0	no	no	yes
VC_1158_0	no	no	yes
VC_1159_0	no	no	yes
VC_116_0	no	no	yes
VC_1161_0	no	no	yes
VC_1163_0	no	no	yes
VC_1164_0	no	no	yes
VC_1165_0	no	yes	yes
VC_1166_0	yes	no	yes
VC_1167_0	no	no	yes
VC_1168_0	no	no	yes
VC_1169_0	no	no	yes
VC_1171_0	no	no	yes
VC_1172_0	no	no	yes
VC_1173_0	no	no	yes
VC_1174_0	yes	no	yes
VC_1175_0	no	no	yes
VC_1176_0	no	no	yes
VC_1177_0	no	yes	yes
VC_1178_0	yes	no	yes
VC_1179_0	no	no	yes
VC_118_0	no	no	yes
VC_1180_0	no	no	yes
VC_1183_0	yes	no	yes
VC_1185_0	no	no	yes
VC_1187_0	no	no	yes
VC_1188_0	no	yes	no
VC_1189_0	yes	no	yes
VC_1193_0	no	yes	yes
VC_1196_0	no	no	yes
VC_1197_0	no	no	yes
VC_1198_0	no	no	yes
VC_1199_0	no	no	yes
VC_120_0	no	yes	yes
VC_1200_0	no	no	yes
VC_1202_0	no	yes	no
VC_1203_0	no	no	yes
VC_1204_0	no	no	yes
VC_1205_0	no	no	yes
VC_1206_0	no	no	yes
VC_1207_0	no	no	yes
VC_1209_0	no	yes	yes
VC_121_0	no	no	yes
VC_1210_0	no	no	yes
VC_1211_0	yes	no	yes
VC_1212_0	no	no	yes
VC_1215_0	no	no	yes
VC_1216_0	no	no	yes
VC_1217_0	yes	no	yes
VC_1219_0	no	no	yes
VC_1220_0	no	no	yes
VC_1221_0	yes	no	yes
VC_1223_0	no	no	yes
VC_1224_0	no	no	yes
VC_1225_0	no	no	yes
VC_1226_0	yes	yes	yes
VC_1227_0	no	no	yes
VC_123_0	no	yes	yes
VC_1231_0	no	no	yes
VC_1232_0	no	yes	no
VC_1234_0	no	no	yes
VC_1235_0	no	no	yes
VC_1237_0	no	no	yes
VC_1240_0	no	no	yes
VC_1242_0	yes	no	yes
VC_1243_0	no	no	yes
VC_1244_0	no	no	yes
VC_1245_0	yes	no	yes
VC_1246_0	yes	no	yes
VC_1247_0	yes	no	yes
VC_1248_0	yes	no	yes
VC_1249_0	yes	no	yes
VC_125_0	no	yes	yes
VC_1250_0	yes	yes	yes
VC_1251_0	yes	no	yes
VC_1252_0	yes	no	yes
VC_1253_0	no	no	yes
VC_1254_0	no	no	yes
VC_1255_0	no	no	yes
VC_1256_0	no	no	yes
VC_1257_0	no	no	yes
VC_1259_0	no	no	yes
VC_126_0	yes	no	yes
VC_1260_0	no	yes	yes
VC_1261_0	no	no	yes
VC_1262_0	no	no	yes
VC_1264_0	no	no	yes
VC_1265_0	no	yes	yes
VC_1265_1	no	no	yes
VC_1266_0	no	no	yes
VC_1267_0	no	no	yes
VC_1268_0	no	no	yes
VC_1269_0	no	no	yes
VC_1270_0	no	no	yes
VC_1272_0	no	no	yes
VC_1274_0	yes	yes	yes
VC_1275_0	no	no	yes
VC_1276_0	no	no	yes
VC_1278_0	no	no	yes
VC_1279_0	no	no	yes
VC_128_0	yes	yes	yes
VC_1280_0	no	no	yes
VC_1281_0	no	no	yes
VC_1282_0	no	no	yes
VC_1283_0	no	no	yes
VC_1284_0	no	no	yes
VC_1286_0	no	no	yes
VC_1288_0	yes	no	yes
VC_1289_0	yes	yes	yes
VC_129_0	no	yes	no
VC_1290_0	no	no	yes
VC_1291_0	no	no	yes
VC_1293_0	no	no	yes
VC_1294_0	no	no	yes
VC_1295_0	no	yes	no
VC_1297_0	no	no	yes
VC_1298_0	no	no	yes
VC_1299_0	no	no	yes
VC_13_0	no	no	yes
VC_1300_0	no	yes	yes
VC_1301_0	no	no	yes
VC_1302_0	no	no	yes
VC_1303_0	no	no	yes
VC_1304_0	no	no	yes
VC_1305_0	no	yes	yes
VC_1306_0	no	no	yes
VC_1307_0	no	no	yes
VC_1308_0	no	yes	yes
VC_131_0	no	yes	no
VC_1310_0	no	yes	yes
VC_1311_0	no	no	yes
VC_1312_0	yes	no	no
VC_1314_0	no	no	yes
VC_1317_0	no	no	yes
VC_1318_0	no	no	yes
VC_132_0	no	yes	yes
VC_1320_0	no	no	yes
VC_1322_0	yes	no	yes
VC_1323_0	no	no	yes
VC_1328_0	no	no	yes
VC_1329_0	no	no	yes
VC_1331_0	no	no	yes
VC_1332_0	no	no	yes
VC_1333_0	no	no	yes
VC_1335_0	no	no	yes
VC_1337_0	no	no	yes
VC_134_0	no	no	yes
VC_1340_0	no	no	yes
VC_1341_0	no	no	yes
VC_1342_0	yes	no	yes
VC_1344_0	no	no	yes
VC_135_0	no	yes	no
VC_1352_0	no	no	yes
VC_1353_0	no	yes	yes
VC_1354_0	no	no	yes
VC_1355_0	no	no	yes
VC_1356_0	no	no	yes
VC_1357_0	no	no	yes
VC_1358_0	no	no	yes
VC_1360_0	no	no	yes
VC_1362_0	no	no	yes
VC_1364_0	yes	no	yes
VC_1365_0	no	no	yes
VC_1366_0	no	no	yes
VC_1367_0	no	no	yes
VC_1368_0	no	yes	yes
VC_137_0	no	yes	yes
VC_1370_0	yes	no	yes
VC_1371_0	no	no	yes
VC_1374_0	no	no	yes
VC_1377_0	no	no	yes
VC_1378_0	no	no	yes
VC_138_0	yes	no	yes
VC_1380_0	no	no	yes
VC_1381_0	no	no	yes
VC_1382_0	no	no	yes
VC_1383_0	no	yes	yes
VC_1384_0	no	no	yes
VC_1385_0	no	no	yes
VC_1386_0	no	no	yes
VC_1387_0	no	no	yes
VC_1388_0	no	no	yes
VC_1389_0	no	no	yes
VC_1391_0	no	yes	yes
VC_1393_0	no	yes	yes
VC_1394_0	no	no	yes
VC_1396_0	no	no	yes
VC_1397_0	yes	no	yes
VC_1399_0	yes	no	no
VC_14_0	no	no	yes
VC_1400_0	yes	yes	yes
VC_1401_0	no	no	yes
VC_1402_0	no	no	yes
VC_1404_0	no	no	yes
VC_1407_0	no	no	yes
VC_1408_0	no	no	yes
VC_141_0	no	no	yes
VC_1410_0	no	yes	yes
VC_1411_0	no	no	yes
VC_1412_0	no	no	yes
VC_1413_0	no	no	yes
VC_1415_0	no	no	yes
VC_1416_0	no	no	yes
VC_1417_0	no	no	yes
VC_1418_0	no	no	yes
VC_1419_0	no	no	yes
VC_142_0	no	no	yes
VC_1420_0	no	no	yes
VC_1421_0	no	no	yes
VC_1422_0	no	no	yes
VC_1424_0	no	no	yes
VC_1426_0	no	no	yes
VC_1427_0	no	no	yes
VC_143_0	yes	yes	yes
VC_1430_0	no	no	yes
VC_1431_0	no	no	yes
VC_1432_0	no	no	yes
VC_1433_0	no	yes	yes
VC_1434_0	no	no	yes
VC_1435_0	no	no	yes
VC_1436_0	no	no	yes
VC_1437_0	no	no	yes
VC_1438_0	no	no	yes
VC_1439_0	no	no	yes
VC_144_0	yes	no	yes
VC_1440_0	no	no	yes
VC_1442_0	no	no	yes
VC_1443_0	no	no	yes
VC_1444_0	no	yes	yes
VC_1446_0	no	no	yes
VC_1447_0	no	no	yes
VC_1448_0	no	no	yes
VC_1449_0	no	no	yes
VC_145_0	no	no	yes
VC_1450_0	no	no	yes
VC_1451_0	no	yes	yes
VC_1452_0	no	no	yes
VC_1453_0	no	no	yes
VC_1454_0	no	no	yes
VC_1455_0	no	no	yes
VC_1456_0	no	no	yes
VC_1457_0	yes	no	yes
VC_1459_0	no	no	yes
VC_146_0	no	no	yes
VC_1460_0	no	no	yes
VC_1461_0	no	no	yes
VC_1462_0	no	no	yes
VC_1463_0	no	no	yes
VC_1465_0	no	no	yes
VC_1466_0	no	no	yes
VC_1467_0	yes	no	yes
VC_1467_1	yes	no	yes
VC_1469_0	yes	no	yes
VC_147_0	no	no	yes
VC_1470_0	yes	no	yes
VC_1472_0	no	no	yes
VC_1473_0	no	no	yes
VC_1474_0	no	no	yes
VC_1475_0	no	no	yes
VC_1476_0	no	no	yes
VC_1478_0	no	yes	yes
VC_1479_0	no	no	yes
VC_148_0	no	no	yes
VC_1481_0	no	no	yes
VC_1483_0	no	no	yes
VC_1485_0	no	no	yes
VC_1486_0	no	no	yes
VC_1490_0	no	no	yes
VC_1490_1	no	yes	no
VC_1491_0	no	no	yes
VC_1492_0	no	no	yes
VC_1492_1	no	no	yes
VC_1492_3	no	no	yes
VC_1494_0	no	no	yes
VC_1495_0	no	no	yes
VC_1496_0	no	no	yes
VC_1497_0	no	no	yes
VC_1498_0	yes	yes	yes
VC_15_0	no	no	yes
VC_1500_0	no	no	yes
VC_1501_0	no	no	yes
VC_1504_0	no	yes	yes
VC_151_0	no	no	yes
VC_1511_0	no	no	yes
VC_1512_0	no	no	yes
VC_1513_0	no	yes	yes
VC_1514_0	yes	no	yes
VC_1515_0	no	yes	no
VC_1517_0	no	no	yes
VC_1518_0	no	yes	yes
VC_1519_0	no	no	yes
VC_1520_0	no	no	yes
VC_1521_0	no	yes	yes
VC_1522_0	no	no	yes
VC_1523_0	no	no	yes
VC_1524_0	no	no	yes
VC_1525_0	no	no	yes
VC_1526_0	no	no	yes
VC_1527_0	no	no	yes
VC_1528_0	no	no	yes
VC_1529_0	no	no	yes
VC_153_0	no	no	yes
VC_1530_0	no	yes	no
VC_1531_0	no	no	yes
VC_1532_0	yes	no	yes
VC_1533_0	no	no	yes
VC_1534_0	yes	yes	yes
VC_1535_0	yes	no	yes
VC_1536_0	yes	no	yes
VC_1538_0	no	no	yes
VC_1539_0	yes	no	yes
VC_1539_1	no	no	yes
VC_154_0	no	no	yes
VC_1540_0	no	no	yes
VC_1540_1	no	no	yes
VC_1541_0	no	no	yes
VC_1542_0	no	no	yes
VC_1549_0	no	no	yes
VC_155_0	no	no	yes
VC_1552_0	no	yes	yes
VC_1554_0	no	no	yes
VC_1555_0	no	yes	yes
VC_1556_0	yes	no	yes
VC_1558_0	no	no	yes
VC_1560_0	no	no	yes
VC_1561_0	no	no	yes
VC_1563_0	yes	no	yes
VC_1566_0	no	yes	yes
VC_1568_0	no	no	yes
VC_157_0	no	no	yes
VC_1571_0	no	no	yes
VC_1573_0	no	no	yes
VC_1574_0	no	no	yes
VC_1576_0	no	no	yes
VC_1577_0	no	yes	yes
VC_1579_0	yes	no	yes
VC_158_0	no	no	yes
VC_1580_0	no	no	yes
VC_1582_0	no	no	yes
VC_1583_0	no	no	yes
VC_1584_0	no	no	yes
VC_1585_0	no	no	yes
VC_1586_0	no	no	yes
VC_1587_0	no	no	yes
VC_1588_0	no	no	yes
VC_1589_0	no	no	yes
VC_159_0	no	no	yes
VC_1591_0	yes	no	yes
VC_1593_0	no	no	yes
VC_1594_0	no	yes	yes
VC_1595_0	no	yes	no
VC_1596_0	no	no	yes
VC_1597_0	no	no	yes
VC_1598_0	no	no	yes
VC_1599_0	no	no	yes
VC_16_0	no	no	yes
VC_160_0	no	no	yes
VC_1601_0	yes	no	yes
VC_1602_0	no	yes	no
VC_1603_0	no	no	yes
VC_1604_0	no	no	yes
VC_1605_0	no	no	yes
VC_1606_0	no	no	yes
VC_1608_0	no	no	yes
VC_1609_0	no	no	yes
VC_161_0	no	no	yes
VC_1611_0	no	no	yes
VC_1612_0	no	no	yes
VC_1613_0	yes	no	yes
VC_1614_0	no	no	yes
VC_1615_0	no	yes	no
VC_1616_0	yes	no	yes
VC_1617_0	yes	no	no
VC_1618_0	yes	no	yes
VC_1619_0	no	no	yes
VC_1620_0	no	yes	yes
VC_1621_0	no	no	yes
VC_1622_0	yes	no	yes
VC_1623_0	yes	no	yes
VC_1624_0	yes	no	yes
VC_1625_0	no	yes	no
VC_1626_0	no	no	yes
VC_1627_0	no	yes	yes
VC_1628_0	no	yes	yes
VC_1629_0	no	no	yes
VC_163_0	yes	no	yes
VC_1630_0	no	yes	no
VC_1632_0	no	no	yes
VC_1634_0	yes	no	yes
VC_1635_0	no	no	yes
VC_1637_0	no	no	yes
VC_1638_0	no	no	yes
VC_1639_0	no	no	yes
VC_164_0	yes	no	yes
VC_1640_0	no	no	yes
VC_1641_0	no	no	yes
VC_1642_0	no	no	yes
VC_1644_0	yes	no	yes
VC_1646_0	no	no	yes
VC_1651_0	no	no	yes
VC_1652_0	no	no	yes
VC_1653_0	no	no	yes
VC_1655_0	no	no	yes
VC_1656_0	no	no	yes
VC_1657_0	no	no	yes
VC_1658_0	no	no	yes
VC_1659_0	no	no	yes
VC_166_0	no	no	yes
VC_1660_0	no	no	yes
VC_1661_0	no	no	yes
VC_1663_0	no	no	yes
VC_1664_0	no	no	yes
VC_1665_0	no	no	yes
VC_1667_0	no	no	yes
VC_1668_0	no	no	yes
VC_167_0	no	yes	yes
VC_1670_0	no	no	yes
VC_1672_0	no	yes	no
VC_1673_0	no	yes	no
VC_1674_0	no	no	yes
VC_1676_0	no	yes	yes
VC_1677_0	no	yes	yes
VC_1678_0	no	no	yes
VC_1680_0	no	no	yes
VC_1681_0	no	no	yes
VC_1685_0	no	no	yes
VC_1688_0	no	no	yes
VC_1689_0	no	no	yes
VC_1691_0	no	no	yes
VC_1692_0	no	no	yes
VC_1694_0	no	no	yes
VC_1695_0	no	no	yes
VC_1696_0	no	yes	yes
VC_1698_0	no	no	yes
VC_1699_0	no	no	yes
VC_17_0	no	yes	yes
VC_170_0	no	no	yes
VC_1700_0	no	no	yes
VC_1703_0	no	yes	yes
VC_1704_0	no	yes	yes
VC_1705_0	no	no	yes
VC_1709_0	no	yes	yes
VC_1710_0	no	yes	yes
VC_1713_0	no	no	yes
VC_1714_0	yes	no	yes
VC_1721_0	yes	no	yes
VC_1722_0	no	no	yes
VC_1725_0	no	no	yes
VC_1726_0	no	no	yes
VC_1728_0	yes	no	yes
VC_173_0	yes	no	yes
VC_1730_0	no	no	yes
VC_1731_0	no	no	yes
VC_1733_0	no	no	yes
VC_1734_0	no	no	yes
VC_1736_0	no	yes	no
VC_1737_0	no	no	yes
VC_1738_0	yes	no	yes
VC_1742_0	no	no	yes
VC_1743_0	no	yes	yes
VC_1744_0	no	yes	yes
VC_1745_0	no	yes	yes
VC_1746_0	no	no	yes
VC_1748_0	yes	no	yes
VC_1749_0	yes	no	yes
VC_1750_0	no	no	yes
VC_1753_0	no	no	yes
VC_1754_0	no	yes	yes
VC_1755_0	no	no	yes
VC_1757_0	no	no	yes
VC_1758_0	no	no	yes
VC_1759_0	no	no	yes
VC_176_0	no	no	yes
VC_1760_0	no	no	yes
VC_1761_0	no	no	yes
VC_1762_0	no	no	yes
VC_1767_0	no	no	yes
VC_1768_0	no	no	yes
VC_1769_0	no	no	yes
VC_1770_0	no	no	yes
VC_1771_0	no	no	yes
VC_1772_0	no	no	yes
VC_1773_0	yes	no	yes
VC_1775_0	yes	no	no
VC_1776_0	no	no	yes
VC_1777_0	yes	no	yes
VC_1778_0	no	no	yes
VC_1779_0	no	no	yes
VC_1780_0	no	no	yes
VC_1782_0	no	no	yes
VC_1784_0	no	no	yes
VC_1786_0	yes	no	yes
VC_1787_0	no	yes	yes
VC_1788_0	yes	no	yes
VC_1789_0	no	no	yes
VC_1791_0	yes	no	yes
VC_1794_0	no	no	yes
VC_1795_0	no	yes	yes
VC_1796_0	no	yes	yes
VC_1797_0	no	no	yes
VC_1798_0	no	no	yes
VC_1799_0	no	no	yes
VC_18_0	no	no	yes
VC_180_0	no	no	yes
VC_1803_0	no	no	yes
VC_1806_0	no	no	yes
VC_1807_0	yes	no	yes
VC_1808_0	no	no	yes
VC_1809_0	yes	no	yes
VC_1810_0	no	no	yes
VC_1812_0	no	no	yes
VC_1813_0	no	no	yes
VC_1814_0	no	no	yes
VC_1815_0	no	no	yes
VC_1816_0	no	no	yes
VC_1817_0	no	no	yes
VC_1818_0	no	no	yes
VC_1819_0	no	no	yes
VC_1820_0	no	no	yes
VC_1821_0	no	no	yes
VC_1822_0	no	no	yes
VC_1825_0	no	no	yes
VC_1827_0	no	no	yes
VC_1828_0	no	yes	no
VC_1829_0	no	no	yes
VC_183_0	no	no	yes
VC_1831_0	no	yes	yes
VC_1832_0	no	yes	no
VC_1833_0	no	no	yes
VC_1834_0	no	no	yes
VC_1835_0	no	no	yes
VC_1836_0	no	no	yes
VC_1837_0	no	no	yes
VC_1838_0	no	no	yes
VC_1839_0	no	no	yes
VC_184_0	no	no	yes
VC_1840_0	no	no	yes
VC_1842_0	no	yes	yes
VC_1843_0	no	no	yes
VC_1844_0	no	no	yes
VC_1845_0	no	no	yes
VC_1846_0	no	no	yes
VC_1847_0	no	no	yes
VC_1849_0	no	no	yes
VC_185_0	no	no	yes
VC_1850_0	no	no	yes
VC_1851_0	no	no	yes
VC_1852_0	no	no	yes
VC_1853_0	no	no	yes
VC_1854_0	no	no	yes
VC_1855_0	no	yes	yes
VC_1857_0	no	no	yes
VC_1859_0	no	yes	yes
VC_186_0	no	no	yes
VC_1860_0	no	no	yes
VC_1861_0	no	no	yes
VC_1862_0	no	no	yes
VC_1863_0	no	yes	no
VC_1864_0	no	no	yes
VC_1865_0	no	no	yes
VC_1866_0	no	no	yes
VC_1868_0	yes	no	yes
VC_1869_0	no	yes	yes
VC_187_0	no	no	yes
VC_1871_0	no	yes	no
VC_1872_0	no	no	yes
VC_1874_0	no	no	yes
VC_1875_0	no	no	yes
VC_1876_0	no	no	yes
VC_1877_0	no	no	yes
VC_1878_0	no	no	yes
VC_1879_0	no	no	yes
VC_1880_0	no	no	yes
VC_1882_0	no	no	yes
VC_1884_0	no	no	yes
VC_1885_0	no	no	yes
VC_1886_0	yes	no	no
VC_1887_0	no	no	yes
VC_1888_0	no	no	yes
VC_1889_0	no	no	yes
VC_189_0	no	no	yes
VC_1890_0	no	no	yes
VC_1891_0	no	no	yes
VC_1892_0	no	no	yes
VC_1893_0	no	no	yes
VC_1895_0	yes	no	yes
VC_1896_0	no	no	yes
VC_1897_0	no	no	yes
VC_1899_0	yes	no	yes
VC_19_0	yes	no	yes
VC_1901_0	no	no	yes
VC_1904_0	no	no	yes
VC_1905_0	no	no	yes
VC_1906_0	no	no	yes
VC_1907_0	no	no	yes
VC_1908_0	no	no	yes
VC_1909_0	no	no	yes
VC_1910_0	yes	no	yes
VC_1912_0	yes	no	yes
VC_1913_0	no	yes	yes
VC_1914_0	no	yes	yes
VC_1915_0	no	yes	yes
VC_1917_0	no	no	yes
VC_192_0	no	no	yes
VC_1920_0	no	no	yes
VC_1922_0	no	no	yes
VC_1924_0	no	yes	no
VC_1925_0	yes	yes	yes
VC_1929_0	no	no	yes
VC_1930_0	no	yes	no
VC_1931_0	no	no	yes
VC_1932_0	no	no	yes
VC_1934_0	no	no	yes
VC_1935_0	no	no	yes
VC_1936_0	no	no	yes
VC_1937_0	no	no	yes
VC_1938_0	no	no	yes
VC_1939_0	yes	no	yes
VC_194_0	no	no	yes
VC_1940_0	no	no	yes
VC_1941_0	no	no	yes
VC_1944_0	no	no	yes
VC_1945_0	no	no	yes
VC_1946_0	no	no	yes
VC_1948_0	no	no	yes
VC_1949_0	no	no	yes
VC_195_0	no	no	yes
VC_1950_0	no	no	yes
VC_1951_0	no	no	yes
VC_1952_0	no	no	yes
VC_1953_0	yes	no	yes
VC_1955_0	no	yes	yes
VC_1956_0	yes	no	yes
VC_1958_0	yes	yes	yes
VC_196_0	no	no	yes
VC_1960_0	yes	no	yes
VC_1962_0	no	no	yes
VC_1963_0	no	no	yes
VC_1964_0	no	no	yes
VC_1965_0	no	no	yes
VC_1966_0	no	yes	yes
VC_1967_0	no	yes	yes
VC_1968_0	no	no	yes
VC_197_0	no	no	yes
VC_1972_0	no	no	yes
VC_1973_0	no	no	yes
VC_1975_0	no	no	yes
VC_1979_0	no	no	yes
VC_198_0	no	no	yes
VC_1981_0	no	no	yes
VC_1982_0	no	no	yes
VC_1983_0	no	no	yes
VC_1985_0	no	no	yes
VC_1986_0	no	no	yes
VC_1987_0	no	no	yes
VC_1988_0	no	no	yes
VC_1989_0	no	no	yes
VC_199_0	no	yes	yes
VC_1990_0	no	no	yes
VC_1991_0	no	no	yes
VC_1992_0	no	no	yes
VC_1993_0	no	no	yes
VC_1995_0	no	no	yes
VC_1996_0	no	yes	yes
VC_1997_0	no	no	yes
VC_1998_0	yes	no	no
VC_2_0	no	no	yes
VC_20_0	no	no	yes
VC_200_0	yes	no	yes
VC_2003_0	no	no	yes
VC_2005_0	no	no	yes
VC_2006_0	no	no	yes
VC_2007_0	no	no	yes
VC_2008_0	no	no	yes
VC_2009_0	no	no	yes
VC_201_0	no	no	yes
VC_2011_0	no	no	yes
VC_2012_0	no	yes	yes
VC_2013_0	no	no	yes
VC_2014_0	no	no	yes
VC_2016_0	no	no	yes
VC_2017_0	no	no	yes
VC_2018_0	no	no	yes
VC_2019_0	no	no	yes
VC_202_0	no	no	yes
VC_2020_0	no	no	yes
VC_2021_0	no	no	yes
VC_2022_0	no	no	yes
VC_2023_0	no	no	yes
VC_2024_0	yes	yes	yes
VC_2025_0	no	yes	yes
VC_2026_0	no	no	yes
VC_2027_0	no	yes	yes
VC_2028_0	no	no	yes
VC_2029_0	yes	no	yes
VC_203_0	no	no	yes
VC_2031_0	no	no	yes
VC_2032_0	no	no	yes
VC_2033_0	no	no	yes
VC_2035_0	no	no	yes
VC_2036_0	no	yes	yes
VC_2038_0	no	no	yes
VC_2039_0	no	no	yes
VC_204_0	no	no	yes
VC_2040_0	no	yes	yes
VC_2044_0	no	no	yes
VC_2045_0	no	no	yes
VC_2046_0	no	no	yes
VC_2047_0	no	no	yes
VC_2049_0	no	no	yes
VC_205_0	no	no	yes
VC_2050_0	no	no	yes
VC_2051_0	no	yes	yes
VC_2053_0	no	no	yes
VC_2057_0	no	no	yes
VC_2059_0	no	no	yes
VC_206_0	no	no	yes
VC_2060_0	yes	no	yes
VC_2061_0	no	no	yes
VC_2062_0	yes	no	yes
VC_2063_0	no	no	yes
VC_2064_0	no	no	yes
VC_2065_0	no	no	yes
VC_2066_0	yes	no	yes
VC_2068_0	no	no	yes
VC_207_0	no	no	yes
VC_2070_0	no	no	yes
VC_2071_0	no	no	yes
VC_2072_0	no	no	yes
VC_2073_0	no	no	yes
VC_2075_0	no	no	yes
VC_2076_0	no	no	yes
VC_2077_0	no	no	yes
VC_2079_0	no	no	yes
VC_208_0	yes	no	yes
VC_2080_0	no	yes	yes
VC_2081_0	no	no	yes
VC_2082_0	no	no	yes
VC_2083_0	no	no	yes
VC_2086_0	no	no	yes
VC_2087_0	no	no	yes
VC_2088_0	no	no	yes
VC_2089_0	no	no	yes
VC_209_0	no	no	yes
VC_2090_0	no	no	yes
VC_2091_0	no	no	yes
VC_2092_0	no	no	yes
VC_2093_0	no	no	yes
VC_2094_0	no	no	yes
VC_2095_0	no	no	yes
VC_2097_0	no	no	yes
VC_2098_0	no	no	yes
VC_2099_0	no	no	yes
VC_21_0	no	no	yes
VC_210_0	no	no	yes
VC_2100_0	no	no	yes
VC_2101_0	yes	no	yes
VC_2102_0	no	no	yes
VC_2103_0	no	no	yes
VC_2104_0	no	yes	yes
VC_2106_0	no	yes	yes
VC_2108_0	no	yes	yes
VC_211_0	no	no	yes
VC_2110_0	no	yes	no
VC_2111_0	no	no	yes
VC_2112_0	no	no	yes
VC_2113_0	no	no	yes
VC_2114_0	no	yes	yes
VC_2115_0	no	no	yes
VC_2116_0	no	no	yes
VC_2117_0	yes	no	no
VC_2118_0	no	no	yes
VC_2119_0	no	no	yes
VC_212_0	no	no	yes
VC_2121_0	no	no	yes
VC_2122_0	no	no	yes
VC_2123_0	no	no	yes
VC_2124_0	no	no	yes
VC_2125_0	no	no	yes
VC_2126_0	no	no	yes
VC_2127_0	no	no	yes
VC_2128_0	no	no	yes
VC_2129_0	no	no	yes
VC_213_0	no	yes	yes
VC_213_1	no	no	yes
VC_2130_0	no	yes	yes
VC_2131_0	no	no	yes
VC_2131_1	no	no	yes
VC_2132_0	no	yes	yes
VC_2133_0	no	no	yes
VC_2134_0	no	no	yes
VC_2139_0	no	yes	yes
VC_2140_0	no	no	yes
VC_2141_0	no	no	yes
VC_2142_0	no	no	yes
VC_2143_0	no	yes	no
VC_2144_0	no	yes	yes
VC_2145_0	no	yes	no
VC_2146_0	no	no	yes
VC_2147_0	no	yes	no
VC_2148_0	no	yes	yes
VC_2149_0	no	yes	yes
VC_215_0	no	no	yes
VC_2150_0	no	no	yes
VC_2151_0	no	no	yes
VC_2155_0	no	no	yes
VC_2156_0	no	no	yes
VC_2157_0	no	no	yes
VC_2158_0	no	no	yes
VC_2159_0	no	no	yes
VC_216_0	no	no	yes
VC_2160_0	yes	no	yes
VC_2161_0	no	no	yes
VC_2162_0	no	yes	no
VC_2163_0	no	no	yes
VC_2164_0	no	no	yes
VC_2166_0	no	no	yes
VC_2167_0	no	no	yes
VC_2168_0	no	no	yes
VC_217_0	no	no	yes
VC_2170_0	no	no	yes
VC_2172_0	no	no	yes
VC_2173_0	yes	no	yes
VC_2174_0	no	no	yes
VC_2177_0	no	no	yes
VC_218_0	no	no	yes
VC_2180_0	no	no	yes
VC_2185_0	no	no	yes
VC_2186_0	no	no	yes
VC_2187_0	no	no	yes
VC_2188_0	yes	no	yes
VC_2190_0	no	no	yes
VC_2191_0	yes	no	yes
VC_2192_0	yes	no	yes
VC_2194_0	no	no	yes
VC_2195_0	no	no	yes
VC_2196_0	no	no	yes
VC_2197_0	no	no	yes
VC_2199_0	no	no	yes
VC_22_0	no	no	yes
VC_220_0	no	no	yes
VC_2200_0	no	no	yes
VC_2202_0	no	no	yes
VC_2203_0	no	no	yes
VC_2204_0	no	no	yes
VC_2205_0	no	no	yes
VC_2206_0	no	no	yes
VC_2207_0	no	no	yes
VC_2208_0	no	no	yes
VC_2209_0	yes	no	yes
VC_221_0	no	no	yes
VC_2210_0	no	no	yes
VC_2212_0	yes	no	yes
VC_2212_1	yes	no	yes
VC_2212_2	no	no	yes
VC_2212_3	no	no	yes
VC_2212_4	no	no	yes
VC_2212_5	no	no	yes
VC_2213_0	no	no	yes
VC_2214_0	no	no	yes
VC_2215_0	no	no	yes
VC_2216_0	no	no	yes
VC_2217_0	no	no	yes
VC_2218_0	no	no	yes
VC_2219_0	no	no	yes
VC_222_0	no	no	yes
VC_2220_0	no	no	yes
VC_2222_0	no	no	yes
VC_2223_0	yes	no	yes
VC_2224_0	no	no	yes
VC_2225_0	no	no	yes
VC_2226_0	no	no	yes
VC_2228_0	no	no	yes
VC_2229_0	no	no	yes
VC_223_0	yes	no	yes
VC_2231_0	no	no	yes
VC_2232_0	no	no	yes
VC_2233_0	no	no	yes
VC_2234_0	no	no	yes
VC_2236_0	no	no	yes
VC_2237_0	no	no	yes
VC_2238_0	yes	no	yes
VC_2238_1	yes	no	yes
VC_2238_2	no	no	yes
VC_2238_3	yes	no	no
VC_2238_4	no	no	yes
VC_2239_0	yes	no	no
VC_224_0	yes	no	yes
VC_2241_0	no	no	yes
VC_2242_0	no	no	yes
VC_2243_0	no	no	yes
VC_2244_0	no	no	yes
VC_2245_0	no	no	yes
VC_2246_0	no	no	yes
VC_2247_0	no	no	yes
VC_2248_0	no	no	yes
VC_2249_0	no	no	yes
VC_225_0	no	no	yes
VC_2251_0	yes	no	yes
VC_2252_0	no	no	yes
VC_2253_0	no	no	yes
VC_2254_0	no	no	yes
VC_2255_0	no	no	yes
VC_2256_0	yes	no	no
VC_2257_0	no	no	yes
VC_2258_0	no	no	yes
VC_2259_0	no	no	yes
VC_226_0	no	no	yes
VC_2260_0	no	no	yes
VC_2262_0	no	no	yes
VC_2264_0	no	no	yes
VC_2266_0	yes	no	yes
VC_2267_0	no	no	yes
VC_2268_0	no	no	yes
VC_2269_0	yes	no	yes
VC_2269_1	no	no	yes
VC_227_0	no	no	yes
VC_2271_0	no	no	yes
VC_2272_0	yes	no	yes
VC_2273_0	no	yes	yes
VC_2274_0	no	no	yes
VC_2275_0	no	no	yes
VC_2276_0	no	no	yes
VC_2277_0	no	no	yes
VC_2278_0	no	no	yes
VC_2279_0	no	yes	no
VC_2280_0	no	no	yes
VC_2281_0	no	no	yes
VC_2282_0	no	no	yes
VC_2283_0	no	no	yes
VC_2284_0	no	no	yes
VC_2286_0	no	yes	no
VC_229_0	no	no	yes
VC_2290_0	no	no	yes
VC_2291_0	yes	no	yes
VC_2291_1	no	no	yes
VC_2292_0	no	no	yes
VC_2293_0	no	no	yes
VC_2297_0	yes	no	no
VC_2297_1	yes	no	no
VC_2297_2	yes	no	no
VC_2297_3	yes	no	no
VC_2297_4	yes	no	no
VC_2298_0	no	no	yes
VC_230_0	no	no	yes
VC_2300_0	no	no	yes
VC_2301_0	no	no	yes
VC_2301_1	no	no	yes
VC_2302_0	no	no	yes
VC_2303_0	no	no	yes
VC_2304_0	yes	no	no
VC_2305_0	no	no	yes
VC_2306_0	no	no	yes
VC_2307_0	no	no	yes
VC_2308_0	no	yes	yes
VC_231_0	no	no	yes
VC_2311_0	no	no	yes
VC_2312_0	no	no	yes
VC_2313_0	no	no	yes
VC_2315_0	no	no	yes
VC_2316_0	yes	no	yes
VC_2317_0	no	no	yes
VC_2318_0	no	no	yes
VC_2319_0	no	no	yes
VC_2320_0	no	no	yes
VC_2321_0	yes	no	no
VC_2322_0	no	no	yes
VC_2323_0	yes	no	yes
VC_2323_1	no	no	yes
VC_2323_2	no	no	yes
VC_2323_3	no	no	yes
VC_2324_0	no	no	yes
VC_2325_0	no	no	yes
VC_2326_0	yes	no	yes
VC_2327_0	no	no	yes
VC_2328_0	no	no	yes
VC_2329_0	yes	no	yes
VC_2331_0	no	no	yes
VC_2332_0	no	no	yes
VC_2333_0	no	no	yes
VC_2335_0	yes	yes	yes
VC_2336_0	no	no	yes
VC_2338_0	no	no	yes
VC_2339_0	no	no	yes
VC_234_0	yes	no	yes
VC_2341_0	no	no	yes
VC_2343_0	yes	no	yes
VC_2344_0	no	no	yes
VC_2346_0	no	no	yes
VC_2347_0	no	no	yes
VC_2348_0	no	no	yes
VC_235_0	yes	no	yes
VC_2351_0	no	no	yes
VC_2352_0	no	no	yes
VC_2353_0	no	no	yes
VC_2356_0	no	no	yes
VC_2357_0	no	no	yes
VC_2359_0	no	no	yes
VC_236_0	no	no	yes
VC_2360_0	yes	no	yes
VC_2361_0	yes	no	yes
VC_2362_0	no	yes	no
VC_2363_0	yes	no	yes
VC_2364_0	no	no	yes
VC_2365_0	no	no	yes
VC_2366_0	no	yes	no
VC_2367_0	no	yes	yes
VC_2368_0	no	no	yes
VC_2369_0	yes	no	yes
VC_237_0	no	no	yes
VC_2370_0	yes	no	yes
VC_2371_0	no	no	yes
VC_2372_0	no	yes	no
VC_2374_0	no	no	yes
VC_2376_0	no	no	yes
VC_2377_0	no	no	yes
VC_2378_0	no	no	yes
VC_238_0	no	no	yes
VC_2383_0	no	no	yes
VC_2385_0	no	no	yes
VC_2386_0	no	no	yes
VC_2387_0	no	no	yes
VC_2388_0	yes	no	yes
VC_2389_0	no	no	yes
VC_239_0	no	no	yes
VC_2390_0	yes	no	yes
VC_2391_0	no	no	yes
VC_2392_0	yes	no	yes
VC_2393_0	yes	no	yes
VC_2394_0	no	no	yes
VC_2397_0	yes	no	yes
VC_2399_0	yes	no	no
VC_24_0	no	no	yes
VC_2403_0	no	no	yes
VC_2403_1	no	no	yes
VC_2404_0	no	no	yes
VC_2406_0	no	no	yes
VC_2407_0	no	no	yes
VC_2408_0	no	no	yes
VC_2409_0	no	no	yes
VC_2410_0	no	no	yes
VC_2411_0	no	no	yes
VC_2412_0	no	no	yes
VC_2414_0	no	no	yes
VC_2414_1	no	no	yes
VC_2414_2	no	no	yes
VC_2415_0	no	no	yes
VC_2416_0	yes	no	yes
VC_2417_0	no	no	yes
VC_2418_0	yes	no	yes
VC_242_0	no	no	yes
VC_2420_0	no	no	yes
VC_2422_0	no	no	yes
VC_2423_0	no	no	yes
VC_2424_0	no	no	yes
VC_2425_0	no	no	yes
VC_2426_0	no	no	yes
VC_2427_0	no	no	yes
VC_2429_0	no	no	yes
VC_243_0	no	no	yes
VC_2431_0	no	no	yes
VC_2432_0	no	no	yes
VC_2433_0	no	no	yes
VC_2435_0	no	no	yes
VC_2436_0	yes	no	yes
VC_2437_0	no	yes	yes
VC_2438_0	no	no	yes
VC_2439_0	no	no	yes
VC_2440_0	no	no	yes
VC_2441_0	no	no	yes
VC_2444_0	no	no	yes
VC_2445_0	no	no	yes
VC_2447_0	no	no	yes
VC_2448_0	no	no	yes
VC_2449_0	no	no	yes
VC_245_0	no	no	yes
VC_2452_0	no	yes	yes
VC_2453_0	no	no	yes
VC_2456_0	no	yes	yes
VC_2457_0	no	yes	yes
VC_2459_0	no	no	yes
VC_246_0	no	no	yes
VC_2460_0	no	no	yes
VC_2461_0	no	no	yes
VC_2462_0	yes	yes	yes
VC_2463_0	no	yes	no
VC_2465_0	no	no	yes
VC_2468_0	no	no	yes
VC_2469_0	no	no	yes
VC_247_0	yes	yes	yes
VC_2472_0	no	no	yes
VC_2473_0	no	no	yes
VC_2475_0	no	no	yes
VC_2477_0	yes	no	no
VC_2478_0	no	no	yes
VC_2479_0	no	no	yes
VC_248_0	no	no	yes
VC_2480_0	no	no	yes
VC_2482_0	no	no	yes
VC_2483_0	no	no	yes
VC_2485_0	no	no	yes
VC_2486_0	yes	no	yes
VC_2487_0	no	no	yes
VC_2488_0	yes	no	yes
VC_2489_0	no	no	yes
VC_249_0	no	yes	yes
VC_2492_0	no	yes	yes
VC_2493_0	yes	no	yes
VC_2494_0	no	yes	yes
VC_2495_0	no	yes	yes
VC_2496_0	no	no	yes
VC_2499_0	no	no	yes
VC_25_0	no	no	yes
VC_2500_0	no	no	yes
VC_2501_0	no	yes	yes
VC_2502_0	no	no	yes
VC_2504_0	no	no	yes
VC_2506_0	no	yes	no
VC_2507_0	no	yes	no
VC_2509_0	no	no	yes
VC_251_0	no	no	yes
VC_2512_0	no	no	yes
VC_2513_0	no	no	yes
VC_2514_0	no	no	yes
VC_2515_0	no	yes	yes
VC_2518_0	no	no	yes
VC_2519_0	no	no	yes
VC_252_0	yes	yes	yes
VC_2521_0	no	no	yes
VC_2522_0	no	no	yes
VC_2523_0	no	yes	no
VC_2524_0	no	no	yes
VC_2525_0	no	no	yes
VC_2526_0	no	no	yes
VC_2527_0	no	no	yes
VC_2528_0	no	no	yes
VC_253_0	no	no	yes
VC_2530_0	no	no	yes
VC_2531_0	no	no	yes
VC_2533_0	no	no	yes
VC_2535_0	no	no	yes
VC_2538_0	no	no	yes
VC_2539_0	no	no	yes
VC_254_0	no	no	yes
VC_2540_0	no	no	yes
VC_2541_0	no	no	yes
VC_2542_0	no	no	yes
VC_2543_0	no	no	yes
VC_2544_0	no	no	yes
VC_2545_0	no	yes	no
VC_2547_0	no	no	yes
VC_2549_0	no	no	yes
VC_255_0	no	yes	yes
VC_2550_0	no	no	yes
VC_2551_0	yes	no	no
VC_2552_0	no	yes	no
VC_2553_0	no	no	yes
VC_2554_0	no	no	yes
VC_2555_0	no	no	yes
VC_2556_0	no	no	yes
VC_2557_0	no	yes	yes
VC_2558_0	no	no	yes
VC_2559_0	yes	no	yes
VC_2560_0	no	no	yes
VC_2561_0	yes	no	yes
VC_2562_0	yes	no	yes
VC_2563_0	no	no	yes
VC_2564_0	no	no	yes
VC_2565_0	no	no	yes
VC_2566_0	no	no	yes
VC_2567_0	no	no	yes
VC_2568_0	no	yes	no
VC_2569_0	no	no	yes
VC_257_0	no	no	yes
VC_2570_0	no	no	yes
VC_2571_0	no	no	yes
VC_2572_0	no	no	yes
VC_2573_0	no	yes	yes
VC_2575_0	no	no	yes
VC_2576_0	no	no	yes
VC_2577_0	no	no	yes
VC_2578_0	no	no	yes
VC_2579_0	yes	no	yes
VC_2580_0	no	no	yes
VC_2582_0	no	no	yes
VC_2583_0	no	no	yes
VC_2585_0	no	no	yes
VC_2586_0	no	no	yes
VC_2587_0	no	yes	no
VC_2588_0	no	no	yes
VC_2589_0	no	no	yes
VC_259_0	no	no	yes
VC_2590_0	no	no	yes
VC_2591_0	no	no	yes
VC_2592_0	no	yes	yes
VC_2593_0	yes	no	yes
VC_2594_0	no	no	yes
VC_2595_0	no	no	yes
VC_2596_0	no	no	yes
VC_2597_0	no	no	yes
VC_2598_0	no	yes	no
VC_2599_0	no	no	yes
VC_26_0	no	yes	yes
VC_26_1	no	no	yes
VC_2600_0	no	yes	yes
VC_2602_0	no	yes	yes
VC_2606_0	no	no	yes
VC_2607_0	no	no	yes
VC_261_0	no	no	yes
VC_2610_0	no	no	yes
VC_2611_0	yes	no	yes
VC_2612_0	yes	yes	yes
VC_2614_0	no	no	yes
VC_2615_0	yes	no	yes
VC_2618_0	no	yes	yes
VC_2619_0	no	no	yes
VC_262_0	no	no	yes
VC_2620_0	no	no	yes
VC_2625_0	no	no	yes
VC_2627_0	yes	no	yes
VC_2628_0	no	no	yes
VC_2629_0	yes	no	no
VC_263_0	no	no	yes
VC_2630_0	no	no	yes
VC_2631_0	no	no	yes
VC_2632_0	yes	yes	yes
VC_2634_0	no	no	yes
VC_2636_0	no	no	yes
VC_2638_0	no	no	yes
VC_2639_0	no	no	yes
VC_264_0	no	no	yes
VC_2640_0	no	no	yes
VC_2641_0	no	no	yes
VC_2644_0	no	no	yes
VC_2645_0	no	no	yes
VC_2646_0	no	no	yes
VC_2647_0	no	no	yes
VC_2648_1	no	no	yes
VC_2649_0	no	no	yes
VC_265_0	no	no	yes
VC_2650_0	yes	no	yes
VC_2652_0	yes	no	yes
VC_2653_0	yes	no	yes
VC_2654_0	no	no	yes
VC_2655_0	no	no	yes
VC_2656_0	no	no	yes
VC_2657_0	no	no	yes
VC_2657_1	no	no	yes
VC_2657_2	no	no	yes
VC_2657_3	no	no	yes
VC_2657_4	no	no	yes
VC_2658_0	no	no	yes
VC_2659_0	no	no	yes
VC_266_0	no	no	yes
VC_2662_0	no	no	yes
VC_2664_0	no	no	yes
VC_2665_0	no	no	yes
VC_2666_0	no	no	yes
VC_2667_0	no	yes	yes
VC_2668_0	no	no	yes
VC_267_0	no	no	yes
VC_2670_0	no	no	yes
VC_2671_0	no	no	yes
VC_2673_0	no	no	yes
VC_2674_0	no	yes	yes
VC_2676_0	no	no	yes
VC_2677_0	yes	no	yes
VC_2678_0	no	no	yes
VC_2679_0	no	yes	yes
VC_2681_0	no	no	yes
VC_2682_0	no	no	yes
VC_2683_0	no	yes	no
VC_2683_1	yes	no	yes
VC_2684_0	no	no	yes
VC_2685_0	no	no	yes
VC_2687_0	no	no	yes
VC_2688_0	no	no	yes
VC_2689_0	yes	yes	yes
VC_269_0	no	yes	no
VC_269_1	no	no	yes
VC_2690_0	no	no	yes
VC_2691_0	yes	no	yes
VC_2693_0	no	no	yes
VC_2694_0	no	no	yes
VC_2698_0	no	yes	yes
VC_2699_0	yes	no	yes
VC_27_0	yes	yes	yes
VC_270_0	no	yes	no
VC_2700_0	no	yes	no
VC_2701_0	no	yes	no
VC_2702_0	no	yes	no
VC_2703_0	no	no	yes
VC_2704_0	no	no	yes
VC_2705_1	no	no	yes
VC_2705_2	no	no	yes
VC_2705_3	no	no	yes
VC_2706_0	no	no	yes
VC_2707_0	no	no	yes
VC_2708_0	no	no	yes
VC_2709_0	no	yes	yes
VC_271_0	no	yes	yes
VC_2711_0	no	no	yes
VC_2712_0	no	no	yes
VC_2713_0	no	yes	yes
VC_2718_0	no	no	yes
VC_2719_0	no	yes	no
VC_272_0	no	no	yes
VC_2721_0	no	no	yes
VC_2724_0	no	no	yes
VC_2725_0	no	no	yes
VC_2726_0	no	yes	no
VC_2727_0	no	yes	yes
VC_2728_0	no	no	yes
VC_2729_0	no	yes	yes
VC_273_0	no	no	yes
VC_2730_0	yes	no	yes
VC_2731_0	no	no	yes
VC_2732_0	no	no	yes
VC_2733_0	no	no	yes
VC_2734_0	no	no	yes
VC_2735_0	no	yes	yes
VC_2736_0	no	no	yes
VC_2737_0	no	no	yes
VC_2738_0	no	no	yes
VC_2739_0	yes	no	yes
VC_274_0	no	no	yes
VC_2740_0	no	no	yes
VC_2741_0	yes	no	yes
VC_2742_0	no	yes	yes
VC_2745_0	no	no	yes
VC_2746_0	no	no	yes
VC_2747_0	no	no	yes
VC_2748_0	no	no	yes
VC_2749_0	no	no	yes
VC_275_0	yes	no	yes
VC_2750_0	no	no	yes
VC_2751_0	no	yes	yes
VC_2752_0	no	no	yes
VC_2753_0	no	no	yes
VC_2754_0	no	yes	yes
VC_2756_0	no	no	yes
VC_2757_0	no	no	yes
VC_2758_0	no	no	yes
VC_2759_0	no	no	yes
VC_2760_0	no	no	yes
VC_2761_0	no	yes	no
VC_2763_0	no	no	yes
VC_2766_0	no	yes	yes
VC_2767_0	no	no	yes
VC_2768_0	no	no	yes
VC_2769_0	no	no	yes
VC_277_0	yes	no	yes
VC_2770_0	no	no	yes
VC_2771_0	no	no	yes
VC_2772_0	no	no	yes
VC_2773_0	no	no	yes
VC_2774_0	no	no	yes
VC_2775_0	no	no	yes
VC_2778_0	no	no	yes
VC_2779_0	no	no	yes
VC_2779_2	no	no	yes
VC_278_0	no	no	yes
VC_2782_0	no	no	yes
VC_2783_0	no	no	yes
VC_2784_0	no	no	yes
VC_2786_0	no	no	yes
VC_2787_0	yes	no	yes
VC_2787_1	no	no	yes
VC_2787_2	yes	no	no
VC_2787_3	no	no	yes
VC_2788_0	no	no	yes
VC_2789_0	no	no	yes
VC_279_0	no	no	yes
VC_2790_0	yes	no	yes
VC_2791_0	no	no	yes
VC_2793_0	yes	no	yes
VC_2794_0	no	no	yes
VC_2795_0	no	no	yes
VC_2796_0	no	no	yes
VC_2798_0	no	no	yes
VC_2799_0	no	no	yes
VC_28_0	no	no	yes
VC_280_0	yes	no	yes
VC_2801_0	no	no	yes
VC_2802_0	no	no	yes
VC_2803_0	no	no	yes
VC_2804_0	no	no	yes
VC_2805_0	no	no	yes
VC_2806_0	no	no	yes
VC_2807_0	no	no	yes
VC_2808_0	no	no	yes
VC_281_0	yes	no	yes
VC_2811_0	no	no	yes
VC_2812_0	no	no	yes
VC_2814_0	no	no	yes
VC_2815_0	no	no	yes
VC_2816_0	no	no	yes
VC_2817_0	no	no	yes
VC_2818_0	no	no	yes
VC_2819_0	no	no	yes
VC_282_0	no	yes	yes
VC_2820_0	yes	no	yes
VC_2821_0	no	no	yes
VC_2822_0	yes	no	yes
VC_2823_0	no	no	yes
VC_2824_0	no	no	yes
VC_2826_0	no	no	yes
VC_2827_0	no	yes	yes
VC_2828_0	no	no	yes
VC_2829_0	no	no	yes
VC_283_0	no	no	yes
VC_2830_0	no	no	yes
VC_2831_0	no	no	yes
VC_2832_0	yes	yes	yes
VC_2833_0	no	no	yes
VC_2834_0	no	no	yes
VC_2835_0	no	yes	yes
VC_2837_0	no	no	yes
VC_2838_0	no	no	yes
VC_2839_0	no	yes	no
VC_284_0	yes	no	yes
VC_284_1	yes	no	no
VC_2840_0	no	yes	yes
VC_2841_0	no	no	yes
VC_2842_0	no	no	yes
VC_2843_0	no	no	yes
VC_2844_0	no	no	yes
VC_2845_0	no	no	yes
VC_2846_0	no	no	yes
VC_2847_0	no	yes	yes
VC_2848_0	no	no	yes
VC_2849_0	no	no	yes
VC_285_0	no	no	yes
VC_2852_0	no	no	yes
VC_2853_0	no	no	yes
VC_2854_0	no	no	yes
VC_2855_0	no	no	yes
VC_2856_0	no	no	yes
VC_2857_0	no	no	yes
VC_2858_0	no	no	yes
VC_2859_0	no	no	yes
VC_286_0	no	no	yes
VC_2860_0	yes	no	yes
VC_2862_0	no	no	yes
VC_2863_0	no	no	yes
VC_2864_0	no	no	yes
VC_2866_0	no	no	yes
VC_2867_0	no	no	yes
VC_2868_0	no	no	yes
VC_2869_0	no	no	yes
VC_2870_0	no	no	yes
VC_2871_0	no	no	yes
VC_2872_0	no	no	yes
VC_2873_0	no	no	yes
VC_2874_0	yes	no	yes
VC_2875_0	no	no	yes
VC_2876_0	no	no	yes
VC_2877_0	no	no	yes
VC_2878_0	no	no	yes
VC_2879_0	no	no	yes
VC_288_0	yes	no	yes
VC_2880_0	no	no	yes
VC_2882_0	no	no	yes
VC_2883_0	no	no	yes
VC_2884_0	no	yes	no
VC_2885_0	no	no	yes
VC_2886_0	no	no	yes
VC_2887_0	no	no	yes
VC_2889_0	yes	no	yes
VC_289_0	no	no	yes
VC_2891_0	no	no	yes
VC_2892_0	no	no	yes
VC_2893_0	no	no	yes
VC_2895_0	no	yes	yes
VC_2896_0	no	yes	yes
VC_2897_0	no	no	yes
VC_290_0	no	no	yes
VC_2900_0	no	no	yes
VC_2901_0	no	yes	yes
VC_2904_0	no	no	yes
VC_2907_0	no	no	yes
VC_2909_0	no	no	yes
VC_291_0	no	no	yes
VC_2910_0	no	no	yes
VC_2911_0	no	no	yes
VC_2912_0	yes	no	yes
VC_2913_0	no	no	yes
VC_2914_0	yes	no	yes
VC_2914_1	no	no	yes
VC_2915_0	no	no	yes
VC_2916_0	no	no	yes
VC_2917_0	no	no	yes
VC_2918_0	no	yes	no
VC_2919_0	yes	no	yes
VC_292_0	no	no	yes
VC_2920_0	no	no	yes
VC_2924_0	no	no	yes
VC_2926_0	no	no	yes
VC_2931_0	no	no	yes
VC_2932_0	no	no	yes
VC_2933_0	no	no	yes
VC_2934_0	yes	no	yes
VC_2935_0	no	no	yes
VC_2936_0	no	no	yes
VC_2937_0	no	no	yes
VC_2938_0	no	no	yes
VC_2939_0	no	no	yes
VC_2940_0	no	no	yes
VC_2941_0	no	yes	yes
VC_2942_0	no	no	yes
VC_2943_0	no	no	yes
VC_2944_0	no	no	yes
VC_2948_0	no	no	yes
VC_295_0	no	no	yes
VC_2953_0	no	yes	no
VC_2954_0	no	no	yes
VC_2956_0	no	no	yes
VC_2958_0	no	no	yes
VC_2959_0	no	no	yes
VC_2960_0	yes	no	yes
VC_2961_0	yes	no	yes
VC_2962_0	no	no	yes
VC_2963_0	no	no	yes
VC_2964_0	no	no	yes
VC_2966_0	no	no	yes
VC_2967_0	no	yes	yes
VC_2968_0	no	yes	yes
VC_297_0	yes	no	yes
VC_2970_0	no	no	yes
VC_2971_0	no	no	yes
VC_2972_0	no	yes	yes
VC_2973_0	no	no	yes
VC_2974_0	no	no	yes
VC_2975_0	no	no	yes
VC_2977_0	no	yes	yes
VC_2978_0	no	no	yes
VC_2979_0	no	no	yes
VC_298_0	yes	no	yes
VC_2982_0	no	yes	yes
VC_2984_0	no	no	yes
VC_2985_0	no	no	yes
VC_2986_0	no	no	yes
VC_2987_0	no	no	yes
VC_2988_0	no	no	yes
VC_2989_0	no	no	yes
VC_299_0	yes	no	yes
VC_2990_0	no	no	yes
VC_2991_0	no	no	yes
VC_2992_0	no	no	yes
VC_2993_0	no	no	yes
VC_2994_0	no	no	yes
VC_2996_0	no	no	yes
VC_2997_0	yes	no	yes
VC_2998_0	no	no	yes
VC_2999_0	no	no	yes
VC_3_0	no	no	yes
VC_30_0	no	no	yes
VC_3000_0	no	no	yes
VC_3001_0	no	no	yes
VC_3001_1	no	yes	no
VC_3001_2	no	no	yes
VC_3002_0	no	no	yes
VC_3003_0	no	no	yes
VC_3003_1	no	no	yes
VC_3003_2	no	no	yes
VC_3004_0	no	no	yes
VC_3004_1	no	no	yes
VC_3005_0	no	no	yes
VC_3006_0	no	no	yes
VC_3007_0	no	no	yes
VC_3008_0	yes	no	yes
VC_3009_0	no	no	yes
VC_3010_0	no	no	yes
VC_3012_0	no	yes	no
VC_3013_0	no	yes	no
VC_3014_0	no	yes	no
VC_3015_0	no	no	yes
VC_3016_0	no	no	yes
VC_3019_0	no	no	yes
VC_302_0	no	no	yes
VC_3021_0	no	yes	no
VC_3023_0	no	no	yes
VC_3024_0	no	no	yes
VC_3025_0	no	yes	yes
VC_3026_0	yes	no	yes
VC_3028_0	no	no	yes
VC_3029_0	no	no	yes
VC_3031_0	no	no	yes
VC_3032_0	no	no	yes
VC_3033_0	no	no	yes
VC_3035_0	yes	no	no
VC_3036_0	yes	no	no
VC_3037_0	no	no	yes
VC_3038_0	no	no	yes
VC_3039_0	no	no	yes
VC_304_0	yes	no	yes
VC_3040_0	yes	no	yes
VC_3041_0	yes	no	yes
VC_3042_0	no	no	yes
VC_3043_0	no	no	yes
VC_3044_0	no	no	yes
VC_3045_0	no	no	yes
VC_3046_0	no	no	yes
VC_3047_0	no	no	yes
VC_3048_0	no	no	yes
VC_3048_1	no	no	yes
VC_3049_0	no	no	yes
VC_305_0	no	no	yes
VC_3050_0	no	no	yes
VC_3051_0	no	no	yes
VC_3051_1	no	no	yes
VC_3052_0	no	yes	yes
VC_3053_0	no	no	yes
VC_3056_0	no	no	yes
VC_3057_0	no	no	yes
VC_3058_0	no	no	yes
VC_3059_0	no	no	yes
VC_306_0	no	no	yes
VC_3060_0	yes	no	yes
VC_3061_0	yes	no	yes
VC_3062_0	yes	no	yes
VC_3062_1	yes	no	yes
VC_3062_2	no	no	yes
VC_3063_0	yes	no	yes
VC_3065_0	no	yes	yes
VC_3066_0	no	no	yes
VC_3067_0	no	no	yes
VC_3068_0	no	no	yes
VC_3068_1	no	yes	no
VC_3069_0	no	yes	yes
VC_307_0	no	no	yes
VC_3070_0	no	yes	no
VC_3071_0	no	no	yes
VC_3071_1	no	no	yes
VC_3073_0	no	yes	yes
VC_3075_0	no	yes	yes
VC_3076_0	no	yes	yes
VC_3077_0	no	no	yes
VC_3078_0	no	yes	yes
VC_3079_0	no	yes	no
VC_308_0	no	no	yes
VC_3081_0	no	no	yes
VC_3083_0	no	no	yes
VC_3084_0	no	no	yes
VC_3085_0	no	no	yes
VC_3087_0	no	no	yes
VC_309_0	no	no	yes
VC_3091_0	no	no	yes
VC_3092_0	no	no	yes
VC_3094_0	no	no	yes
VC_3096_0	no	no	yes
VC_3097_0	no	no	yes
VC_3098_0	no	no	yes
VC_3099_0	no	yes	yes
VC_310_0	no	no	yes
VC_3100_0	no	no	yes
VC_3100_1	no	no	yes
VC_3100_2	no	no	yes
VC_3101_0	yes	no	yes
VC_3102_0	no	no	yes
VC_3103_0	no	no	yes
VC_3104_0	yes	no	yes
VC_3105_0	yes	no	yes
VC_3107_0	no	no	yes
VC_3109_0	no	no	yes
VC_311_0	no	no	yes
VC_3110_0	no	yes	yes
VC_3111_0	yes	no	no
VC_3111_1	yes	no	yes
VC_3111_2	no	no	yes
VC_3111_3	no	no	yes
VC_3112_0	no	no	yes
VC_3114_0	no	no	yes
VC_3115_0	no	no	yes
VC_3116_0	no	no	yes
VC_3117_0	no	yes	yes
VC_3118_0	yes	no	yes
VC_3119_0	yes	no	yes
VC_312_0	no	no	yes
VC_3121_0	yes	no	yes
VC_3122_0	no	no	yes
VC_3124_0	yes	no	yes
VC_3125_0	yes	no	yes
VC_3126_0	no	no	yes
VC_3127_0	no	no	yes
VC_3128_0	yes	no	no
VC_3129_0	no	no	yes
VC_313_0	no	no	yes
VC_3130_0	no	no	yes
VC_3132_0	no	no	yes
VC_3133_0	no	no	yes
VC_3135_0	yes	no	yes
VC_3136_0	no	yes	yes
VC_3138_0	no	no	yes
VC_314_0	no	no	yes
VC_3140_0	no	no	yes
VC_3141_0	yes	no	no
VC_3142_0	no	yes	yes
VC_3143_0	no	no	yes
VC_3144_0	no	no	yes
VC_3145_0	no	no	yes
VC_3146_0	no	no	yes
VC_3147_0	no	yes	yes
VC_3149_0	yes	no	yes
VC_3149_1	no	no	yes
VC_3149_2	yes	no	no
VC_315_0	no	no	yes
VC_3150_0	no	no	yes
VC_3152_0	no	no	yes
VC_3154_0	no	no	yes
VC_3155_0	no	no	yes
VC_3157_0	no	no	yes
VC_3158_0	no	no	yes
VC_3159_0	no	no	yes
VC_316_0	no	no	yes
VC_3160_0	no	no	yes
VC_3161_1	no	no	yes
VC_3162_0	no	no	yes
VC_3163_0	no	yes	no
VC_3164_0	no	yes	no
VC_3165_0	no	no	yes
VC_3166_0	no	no	yes
VC_3167_0	no	no	yes
VC_317_0	no	no	yes
VC_3173_0	no	no	yes
VC_3174_0	no	yes	yes
VC_3175_0	no	no	yes
VC_3177_0	no	no	yes
VC_3178_0	no	no	yes
VC_318_0	no	no	yes
VC_3180_0	no	no	yes
VC_3182_0	no	no	yes
VC_3183_0	no	no	yes
VC_3184_0	no	yes	yes
VC_3186_0	no	no	yes
VC_3187_0	no	no	yes
VC_3189_0	no	no	yes
VC_3190_0	no	no	yes
VC_3191_0	no	no	yes
VC_3192_0	no	no	yes
VC_3193_0	no	no	yes
VC_3194_0	no	no	yes
VC_3195_0	no	no	yes
VC_3196_0	no	no	yes
VC_3197_0	no	yes	no
VC_3198_0	no	no	yes
VC_3199_0	no	no	yes
VC_32_0	yes	no	yes
VC_3200_0	no	no	yes
VC_3201_0	no	no	yes
VC_3202_0	no	no	yes
VC_3204_0	no	no	yes
VC_3206_0	no	no	yes
VC_3208_0	no	no	yes
VC_3209_0	no	no	yes
VC_321_0	no	yes	yes
VC_3210_0	no	no	yes
VC_3211_0	no	no	yes
VC_3212_0	yes	no	yes
VC_3213_0	no	yes	yes
VC_3214_0	no	no	yes
VC_3215_0	no	no	yes
VC_322_0	no	no	yes
VC_3220_0	no	no	yes
VC_3222_0	no	no	yes
VC_3223_0	no	no	yes
VC_3224_0	no	yes	yes
VC_3225_0	no	no	yes
VC_3229_0	no	no	yes
VC_323_0	no	yes	yes
VC_3231_0	yes	no	yes
VC_3232_0	no	no	yes
VC_3233_0	no	yes	no
VC_3234_0	no	no	yes
VC_3235_0	no	yes	no
VC_3236_0	no	no	yes
VC_3237_0	yes	no	yes
VC_3238_0	no	no	yes
VC_3239_0	no	yes	yes
VC_324_0	no	yes	yes
VC_3244_0	yes	no	no
VC_3245_0	no	no	yes
VC_3246_0	no	no	yes
VC_3247_0	no	no	yes
VC_3248_0	no	no	yes
VC_3249_0	no	no	yes
VC_325_0	no	yes	yes
VC_3252_0	no	no	yes
VC_3253_0	no	no	yes
VC_3254_0	no	no	yes
VC_3256_0	no	no	yes
VC_3257_0	no	no	yes
VC_3258_0	no	no	yes
VC_3259_0	yes	no	yes
VC_326_0	no	yes	yes
VC_3260_0	no	no	yes
VC_3261_0	no	no	yes
VC_3262_0	no	no	yes
VC_3263_0	no	no	yes
VC_3265_0	no	no	yes
VC_3266_0	no	no	yes
VC_3268_0	no	no	yes
VC_327_0	no	no	yes
VC_3270_0	no	yes	yes
VC_3271_0	no	yes	yes
VC_3272_0	no	no	yes
VC_3273_0	no	no	yes
VC_3274_0	yes	no	yes
VC_3275_0	no	no	yes
VC_3276_0	yes	no	yes
VC_3277_0	yes	no	yes
VC_3278_0	yes	no	yes
VC_3279_0	no	no	yes
VC_328_0	no	no	yes
VC_3280_0	no	no	yes
VC_3281_0	no	no	yes
VC_3282_0	no	yes	no
VC_3285_0	no	no	yes
VC_3286_0	yes	yes	yes
VC_3287_0	no	no	yes
VC_3288_0	no	yes	yes
VC_3289_0	no	no	yes
VC_329_0	no	no	yes
VC_3290_0	no	no	yes
VC_3292_0	no	no	yes
VC_3293_0	no	no	yes
VC_3294_0	no	no	yes
VC_3295_0	no	no	yes
VC_3297_0	no	no	yes
VC_3299_0	no	yes	yes
VC_33_0	no	yes	yes
VC_3300_0	no	no	yes
VC_3301_0	no	no	yes
VC_3302_0	no	no	yes
VC_3303_0	no	no	yes
VC_3304_0	yes	no	no
VC_3305_0	no	no	yes
VC_3306_0	no	no	yes
VC_3307_0	no	no	yes
VC_3308_0	no	no	yes
VC_3309_0	no	no	yes
VC_331_0	no	no	yes
VC_3310_0	no	no	yes
VC_3311_0	no	no	yes
VC_3312_0	no	yes	yes
VC_3313_0	no	yes	no
VC_3314_0	no	no	yes
VC_3317_0	no	no	yes
VC_3318_0	no	no	yes
VC_332_0	no	no	yes
VC_3321_0	yes	no	yes
VC_3322_0	no	no	yes
VC_3324_0	no	no	yes
VC_3325_0	no	no	yes
VC_3326_0	no	no	yes
VC_3327_0	no	no	yes
VC_3329_0	no	no	yes
VC_333_0	yes	yes	no
[truncated: 3,122 more rows]

## Sheet: Fig. 2a
Mantel test of abiotic variables and viral communities
Environmental factors	r value	p value	Samlpe sites	env_class
Longitude	-0.00267958	0.557	Contaminated soils	Geographical category
Latitude	0.0447197	0.02		Geographical category
Altitude	0.0487078	0.045		Geographical category
Temperature	0.0546823	0.001		Geographical category
Precipitation	0.129614	0.01		Geographical category
SOC	0.0103216	0.001		Soil category
S	0.0283382	0.001		Soil category
Fe	0.0675584	0.378		Soil category
P	0.0724858	0.001		Soil category
AvaiK	0.0905799	0.001		Soil category
K	0.115104	0.001		Soil category
WaterC	0.12873	0.001		Soil category
EC	0.170137	0.001		Soil category
TN	0.189554	0.008		Soil category
Nitrate	0.227911	0.024		Soil category
Ammonia	0.228782	0.001		Soil category
AvaiP	0.25304	0.224		Soil category
pH	0.459842	0.02		Soil category
Pb	-0.066916	0.985		Contaminated category
Zn	-0.0521139	0.923		Contaminated category
Cd	-0.0461158	0.039		Contaminated category
As	-0.0422095	0.901		Contaminated category
Cr	-0.02013	0.862		Contaminated category
Ni	0.000780682	0.672		Contaminated category
AvaiCd	0.0263512	0.475		Contaminated category
AvaiAs	0.0470602	0.001		Contaminated category
Cu	0.0722016	0.005		Contaminated category
AvaiZn	0.105511	0.001		Contaminated category
AvaiPb	0.145115	0.251		Contaminated category
AvaiCr	0.185859	0.154		Contaminated category
AvaiCu	0.266874	0.001		Contaminated category
AvaiNi	0.296237	0.001		Contaminated category
Longitude	0.154441	0.001	Non-contaminated soils	Geographical category
Latitude	0.196238	0.001		Geographical category
Altitude	0.176497	0.001		Geographical category
Temperature	0.0662462	0.012		Geographical category
Precipitation	0.224859	0.001		Geographical category
SOC	0.0448809	0.039		Soil category
S	0.0848546	0.002		Soil category
Fe	0.132974	0.001		Soil category
P	0.130686	0.001		Soil category
AvaiK	0.103409	0.001		Soil category
K	0.149537	0.001		Soil category
WaterC	0.0775274	0.007		Soil category
EC	0.0864293	0.002		Soil category
TN	0.0109564	0.378		Soil category
Nitrate	0.144991	0.001		Soil category
Ammonia	0.0347884	0.115		Soil category
AvaiP	0.12729	0.001		Soil category
pH	0.214026	0.001		Soil category
Pb	0.215459	0.001		Contaminated category
Zn	0.217795	0.001		Contaminated category
Cd	NA	NA		Contaminated category
As	0.166655	0.001		Contaminated category
Cr	0.120228	0.001		Contaminated category
Ni	0.174904	0.001		Contaminated category
AvaiCd	NA	NA		Contaminated category
AvaiAs	-0.00937195	0.646		Contaminated category
Cu	0.194974	0.001		Contaminated category
AvaiZn	0.145563	0.001		Contaminated category
AvaiPb	0.0131901	0.387		Contaminated category
AvaiCr	NA	NA		Contaminated category
AvaiCu	0.175838	0.001		Contaminated category
AvaiNi	0.153315	0.001		Contaminated category

## Sheet: Fig. 2b
Relationships between richness of prokaryote and virus with abiotic variables
Sample	AvaiNi (mg/kg)	pH	Precipitation (ppm)	Richness	Group			Group		Exact p value
A186	0.314721	2.34	1397.2	4.7618	Virus			Virus	AvaiNi (mg/kg)	8.4e-09
A187	0.178171	2.8	1397.2	4.74178	Virus				Richness
A188	0.116671	3.14	1397.2	4.32066	Virus				pH	2.2e-16
A189	1.80849	3.14	1397.2	4.99881	Virus				Richness
A192	0.318209	5.25	1397.2	5.18146	Virus				Precipitation (ppm)	0.048
A193	0.146324	4.57	1397.2	4.50318	Virus				Richness
A194	0.219162	3.96	1397.2	4.90809	Virus			Prokaryote	AvaiNi (mg/kg)	4.4e-09
A198	0.0492151	7.03	1414.9	5.68549	Virus				Richness
A199	0.0656372	7.13	1414.9	5.00083	Virus				pH	5.7e-15
A205	0.102187	6.31	1414.9	4.77495	Virus				Richness
A206	0.06236	6.61	1414.9	4.97352	Virus				Precipitation (ppm)	0.16
A207	0.0567897	6.21	1414.9	4.41552	Virus				Richness
A211	0.0531411	7.69	1415.3	4.64906	Virus
A212	0.0553291	6.51	1415.3	6.01962	Virus
A213	0.0560384	7.5	1415.3	6.18565	Virus
A214	0.0488551	6.95	1415.3	6.06827	Virus
A215	0.10114	7.1	1415.3	5.66889	Virus
A216	0.054304	6.61	1415.3	6.45417	Virus
A221	0.0557583	7.87	1415.3	4.91717	Virus
A222	0.0571265	7.27	1415.3	3.94868	Virus
A223	0.0786567	7.43	1415.3	4.56274	Virus
A227	0.225178	6.08	881.2	5.40364	Virus
A228	0.155709	5.76	881.2	5.34975	Virus
A229	0.217808	5.96	881.2	5.05755	Virus
A233	0.255346	5.38	881.2	4.72942	Virus
A234	0.391301	5.65	881.2	4.03747	Virus
A235	0.211402	5.81	881.2	4.07515	Virus
A245	0.0572865	6.44	1255.1	6.27797	Virus
A246	0.0586178	6.4	1255.1	6.0796	Virus
A247	0.0539035	6.41	1255.1	5.86278	Virus
A248	0.0552095	6.63	1255.1	6.12399	Virus
A252	0.0658152	7.4	1255.1	4.86022	Virus
A253	0.120934	5.37	1255.1	5.08044	Virus
A254	2.21004	5.1	1255.1	4.79616	Virus
A258	3.58776	3.7	1861.6	4.88328	Virus
A259	0.0765304	6.65	1861.6	5.98793	Virus
A260	2.04244	3.1	1861.6	4.47637	Virus
A261	1.36794	4.22	1861.6	4.19571	Virus
A264	0.851086	4.29	1861.6	3.71777	Virus
A268	0.50699	3.96	1861.6	3.63391	Virus
A269	0.896741	4.1	1861.6	5.39965	Virus
A270	0.581623	4.67	1861.6	5.20396	Virus
A274	0.0747419	6.24	1256	6.28023	Virus
A275	4.43005	3.59	1256	3.97866	Virus
A276	0.0562556	7.05	1256	6.66684	Virus
A277	0.0610324	6.47	1256	6.67692	Virus
A278	0.0518347	6.85	1256	6.02457	Virus
A279	0.0449755	6.91	1256	5.74166	Virus
A280	0.586875	5.99	1256	5.21723	Virus
A284	0.292093	5.3	1256	6.15425	Virus
A285	0.816587	4.87	1256	4.64981	Virus
A286	0.836787	4.89	1256	3.95454	Virus
A290	2.0038	2.82	966.2	1.85327	Virus
A291	2.06465	3.67	966.2	4.26369	Virus
A292	2.70938	2.92	966.2	1.60553	Virus
A293	0.0698092	3.76	966.2	3.34049	Virus
A294	0.0894565	3.06	966.2	3.51081	Virus
A295	0.324751	3.8	966.2	4.46314	Virus
A299	0.238661	5.98	966.2	4.43795	Virus
A300	0.286138	6.32	966.2	4.02132	Virus
A301	0.158473	6.07	966.2	5.03992	Virus
A314	0.228178	5.93	447.9	4.49297	Virus
A315	0.0634893	7.4	447.9	6.27628	Virus
A316	0.0463621	7.24	447.9	6.00405	Virus
A323	0.0539854	7.5	447.9	5.29316	Virus
A324	0.0604763	7.55	447.9	3.96642	Virus
A325	0.0581346	7.49	447.9	4.83796	Virus
A329	0.053322	7.71	543	5.93626	Virus
A330	0.0512831	7.78	543	4.93969	Virus
A331	0.0507883	7.89	543	5.8772	Virus
A335	0.0537082	7.72	543	4.56898	Virus
A336	0.0511462	7.98	543	4.54581	Virus
A337	0.0576428	7.99	543	4.52152	Virus
A344	0.0556444	7.81	476.8	6.55621	Virus
A347	0.0416258	7.62	476.8	6.56841	Virus
A348	0.0441315	7.94	476.8	6.73071	Virus
A349	0.0581774	7.69	476.8	6.3506	Virus
A351	0.0827225	7.79	476.8	6.3765	Virus
A352	0.0672199	7.76	476.8	6.59704	Virus
A353	0.0592503	7.82	476.8	6.88786	Virus
A357	0.0792275	7.45	476.8	5.35877	Virus
A358	0.0785893	7.18	476.8	5.90583	Virus
A359	0.0659095	7.37	476.8	4.78353	Virus
A363	0.0680889	6.3	721.8	5.03309	Virus
A364	0.0568519	6.54	721.8	5.12879	Virus
A365	0.0608631	5.89	721.8	5.75917	Virus
A366	0.0506059	6.23	721.8	6.15354	Virus
A368	0.0282357	3.35	721.8	4.11144	Virus
A369	0.0105334	6.31	721.8	5.5875	Virus
A373	0.0369589	6.37	721.8	5.94083	Virus
A374	0.0390021	6.39	721.8	5.98336	Virus
A375	0.0295961	6.56	721.8	5.85567	Virus
A379	0.000215512	7.02	631.9	5.43654	Virus
A380	0.00535087	6.65	631.9	5.87022	Virus
A381	0.0115603	6.57	631.9	6.21226	Virus
A385	0.000942397	7.25	631.9	5.19725	Virus
A386	0.00917748	7.15	631.9	3.88268	Virus
A387	0.00548079	7.31	631.9	4.95207	Virus
A391	0.0103942	7.39	230.3	5.40437	Virus
A392	0.000866991	7.16	230.3	5.83472	Virus
A393	0	7.71	230.3	5.94482	Virus
A394	0.0101325	7.32	230.3	5.2151	Virus
A395	0.00931696	7.23	230.3	5.86461	Virus
A396	0.0143705	7.5	230.3	6.1692	Virus
A400	0.00567171	8.15	956.2	6.05856	Virus
A403	0.00207521	8.2	956.2	6.40604	Virus
A407	0.0145552	7.44	956.2	4.29273	Virus
A408	0.0133052	7.48	956.2	5.13068	Virus
A409	0.00513811	7.52	956.2	4.39556	Virus
A413	0.125639	8.81	956.2	3.66631	Virus
A416	1.92674	2.7	976.6	4.31573	Virus
A417	0.990162	2.25	976.6	3.71495	Virus
A418	0.233709	2.25	976.6	3.62748	Virus
A422	0.00196763	6.48	570.2	5.24146	Virus
A423	0.0136957	6.5	570.2	6.19411	Virus
A424	0.0146895	7.7	570.2	5.69129	Virus
A425	5.91e-05	7.32	570.2	4.65434	Virus
A426	0.00979095	7.41	570.2	4.90395	Virus
A427	0.00991235	2.56	570.2	3.85992	Virus
A433	0.000795374	6.15	264.3	3.86257	Virus
A100	0.0553981	6.38	828.2	6.55513	Virus
A101	0.0570512	6.83	828.2	6.09237	Virus
A102	0.0575693	7.57	828.2	6.48657	Virus
A106	0.0567672	7.04	605.8	5.07826	Virus
A107	0.0621585	7.91	605.8	4.41874	Virus
A108	0.0712012	8.04	605.8	4.96104	Virus
A109	0.0585265	7.77	605.8	5.82631	Virus
A110	0.0460392	7.69	605.8	6.14349	Virus
A111	0.0561061	7.52	605.8	6.46917	Virus
A11	0.197371	4.02	1279.4	4.60133	Virus
A115	0.0558358	7.2	486.5	5.30929	Virus
A116	0.0500897	7.54	486.5	5.39596	Virus
A117	0.0523079	7.85	486.5	5.63161	Virus
A119	0.065609	7.64	486.5	6.1106	Virus
A120	0.0606478	6.93	486.5	6.0137	Virus
A12	0.175967	4.1	1279.4	5.09733	Virus
A133	0.0607778	6.48	840.3	6.30997	Virus
A13	1.40082	3.13	1279.4	4.14244	Virus
A134	0.127293	5.97	840.3	6.26755	Virus
A135	0.171558	6.31	840.3	5.33114	Virus
A136	0.14878	6.39	840.3	6.42991	Virus
A140	0.0465031	7.77	1786.9	5.22059	Virus
A141	0.0546278	6.74	1786.9	4.96671	Virus
A142	0.0521981	7.89	1786.9	5.38732	Virus
A146	0.0647199	7.46	1941.8	6.40097	Virus
A147	0.0608498	6.97	1941.8	6.56648	Virus
A149	0.0543637	6.2	1941.8	6.49003	Virus
A150	0.0480789	7.75	1941.8	6.37718	Virus
A151	0.0524878	7.05	1941.8	6.47605	Virus
A155	0.0529572	8.42	908.1	6.36155	Virus
A156	0.0503919	7.1	908.1	6.49842	Virus
A157	0.042	7.84	908.1	6.27553	Virus
A158	0.180218	6.21	908.1	6.15834	Virus
A159	0.127356	6.63	908.1	4.94664	Virus
A160	0.115006	5.58	908.1	5.18546	Virus
A161	0.113975	6.5	908.1	4.44479	Virus
A165	0.0543105	7.66	1034	5.23974	Virus
A166	0.0516499	7.4	1034	5.48012	Virus
A167	0.0559698	6.86	1034	4.88491	Virus
A168	0.0709322	7.5	1034	5.9502	Virus
A174	0.0602249	7.38	1034	4.27514	Virus
A175	0.0651041	7.08	1034	4.81118	Virus
A176	0.0623788	7.6	1034	4.07261	Virus
A180	0.0546311	6.24	238	4.92178	Virus
A181	0.0549428	6.98	238	4.72657	Virus
A23	0.142476	6.61	1601.8	3.78193	Virus
A2	0.534494	3.43	1279.4	3.98118	Virus
A24	0.207647	4.56	1601.8	3.8724	Virus
A25	0.142381	4.9	1601.8	3.8595	Virus
A26	0.117508	6.66	1601.8	3.25605	Virus
A30	0.0579531	5.81	1621.5	5.27282	Virus
A31	0.0643135	5.64	1621.5	4.74428	Virus
A32	0.182026	6.64	1621.5	3.81634	Virus
A33	0.109596	5.22	1621.5	5.60867	Virus
A3	0.80813	2.78	1279.4	3.72487	Virus
A40	0.045189	5.87	1367	5.0409	Virus
A41	0.0511198	8.43	1367	6.38241	Virus
A42	0.0470597	6.42	1367	6.26479	Virus
A43	0.0667567	6.18	1367	5.62251	Virus
A4	0.731659	4.14	1279.4	4.8679	Virus
A44	0.062414	6.15	1367	5.0814	Virus
A45	0.0737507	6.38	1367	5.70728	Virus
A46	0.0524598	6.41	1367	5.57829	Virus
A50	0.0596496	6.48	1367	3.94817	Virus
A51	0.0571142	6.98	1367	4.71581	Virus
A52	0.0529895	7.86	1367	4.1505	Virus
A56	0.0680984	5.87	1227	4.66005	Virus
A57	0.207084	6.4	1227	3.1748	Virus
A58	0.324248	5.81	1227	3.59598	Virus
A59	0.041915	7.13	1227	5.67795	Virus
A60	0.0564711	6.85	1227	5.96179	Virus
A61	0.0798346	5.44	1227	5.4764	Virus
A65	2.10467	6.85	1227	5.26399	Virus
A66	2.13042	5.38	1227	5.51893	Virus
A67	0.281478	6.3	1227	4.90162	Virus
A71	0.113098	6.43	1520	6.42436	Virus
A73	0.0632537	7.32	1520	6.38595	Virus
A74	0.0734616	7.6	1520	3.59764	Virus
A80	0.0560647	7.19	825.7	6.15427	Virus
A81	0.0447365	7.89	825.7	6.25811	Virus
A82	0.0543244	7.96	825.7	6.70831	Virus
A87	0.0424484	7.21	825.7	6.47591	Virus
A88	0.0520528	7.59	825.7	5.51231	Virus
A89	0.0513915	7.56	825.7	5.19865	Virus
A441	0.00464988	7.91	1417.6	6.71681	Virus
A442	4.71e-06	8.12	1417.6	6.75629	Virus
A443	0.00534396	8.08	1417.6	6.53939	Virus
A444	0.0022772	8.16	1417.6	6.38005	Virus
A445	0.00486963	8.04	1417.6	6.88939	Virus
A446	0.0111848	8.14	1417.6	6.77167	Virus
A450	0.0155328	7.55	1417.6	4.21467	Virus
A451	0.0306217	6.73	1417.6	4.0507	Virus
A452	0.0385621	6.05	1417.6	3.63312	Virus
A456	0	7.69	1343.3	6.00994	Virus
A457	0.00507375	7.6	1343.3	6.31852	Virus
A458	0.0204554	7.9	1343.3	5.46089	Virus
A459	0.00277597	7.72	1343.3	5.88444	Virus
A463	0.00454232	6.84	1343.3	4.08546	Virus
A464	0	6.92	1343.3	4.09365	Virus
A465	0	7.1	1343.3	4.04819	Virus
A478	0.0134831	7.44	1295.2	5.73792	Virus
A479	0.136482	6.42	1295.2	4.77264	Virus
A480	0.0319697	6.65	1295.2	4.68805	Virus
A481	0.0629644	6.45	1295.2	4.96407	Virus
A482	0.095574	5.88	1295.2	4.79813	Virus
A483	0.124368	5.81	1295.2	4.05998	Virus
A484	0.0259233	6.32	1295.2	4.3536	Virus
A488	0.10724	6.04	1295.2	4.1586	Virus
A489	0.0157512	6.25	1295.2	4.23941	Virus
A490	0.0901849	6.72	1295.2	4.40952	Virus
A494	0.00493386	6.6	1299.9	5.6095	Virus
A495	0.00490089	6.75	1299.9	5.62288	Virus
A497	0.0860344	6.9	1299.9	2.8206	Virus
A501	0.151886	5.51	1299.9	4.10973	Virus
A502	0.752251	5.36	1299.9	4.00641	Virus
A503	0.0143548	5.42	1299.9	5.49675	Virus
A507	0.00733285	6.7	1851.3	6.73532	Virus
A508	0.0150671	6.95	1851.3	6.03461	Virus
A509	0	6.55	1851.3	6.09033	Virus
A510	0.0165635	6.67	1851.3	5.80575	Virus
A514	0.263356	5.6	1851.3	5.05827	Virus
A515	0.226569	5.65	1851.3	4.2096	Virus
A516	0.162074	6.54	1851.3	4.37579	Virus
A535	0	7.07	881.7	5.45042	Virus
A536	0.00348558	7.41	881.7	6.76463	Virus
A537	0.0243352	6.94	881.7	6.55615	Virus
A538	0	6.97	881.7	6.15941	Virus
A539	0.00113966	7.01	881.7	6.52457	Virus
A540	0.000348941	7.03	881.7	6.37848	Virus
A544	0.0291094	6.92	881.7	4.6071	Virus
A545	0.00452432	7.16	881.7	4.69484	Virus
A546	0.0187216	6.92	881.7	4.1927	Virus
A550	0.000142442	7.78	479.9	6.16559	Virus
A551	0.00722571	7.01	479.9	6.50608	Virus
A552	0.0188001	7.22	479.9	6.13046	Virus
A557	0	7.59	479.9	5.04565	Virus
A558	0	7.6	479.9	5.05557	Virus
A559	0.00448412	7.52	479.9	4.69498	Virus
A563	0	7.35	541.9	6.17757	Virus
A564	0.0224403	7.28	541.9	5.73063	Virus
A565	0	7.65	541.9	4.98087	Virus
A566	0.00953484	7.34	541.9	6.01266	Virus
A567	0.0038136	8.86	541.9	6.72052	Virus
A568	0.0067303	9.56	541.9	5.28702	Virus
A573	0.00886082	7.2	541.9	5.33456	Virus
A574	0.00680312	7.29	541.9	5.39852	Virus
A575	0.00541661	7.35	541.9	5.37332	Virus
A580	0	7.23	370.9	6.01181	Virus
A581	0.0094882	7.09	370.9	5.80385	Virus
A588	0.00459575	8.38	370.9	4.55097	Virus
A589	0.00996934	8.34	370.9	4.05511	Virus
A590	0.0061779	8.37	370.9	4.60792	Virus
A594	0.00431816	7.93	821.6	6.36539	Virus
A595	0	8.04	821.6	5.90519	Virus
A596	0	8.25	821.6	5.40843	Virus
A597	0.0126062	8.19	821.6	6.65161	Virus
A604	0.0113	6.83	821.6	5.37777	Virus
A605	0.0137485	6.86	821.6	5.30122	Virus
A606	0.0043343	6.62	821.6	5.27193	Virus
A610	0.0135	6.75	430	5.99801	Virus
A611	0	7.19	430	3.76357	Virus
A612	0	7.09	430	5.09585	Virus
A616	0	6.95	430	4.17051	Virus
A617	0	7.45	430	4.86463	Virus
A618	0	7.2	430	3.46534	Virus
A622	0	7.6	783.8	5.96065	Virus
A623	0	7.61	783.8	5.62187	Virus
A624	0	7.77	783.8	5.49836	Virus
A625	0.00861354	7.8	783.8	5.73888	Virus
A626	0.0089	8.2	783.8	6.46229	Virus
A627	0	8.12	783.8	6.05323	Virus
A628	0.0027384	8.1	783.8	6.56171	Virus
A632	0.0156465	6.97	783.8	4.48105	Virus
A633	0.0133455	6.94	783.8	4.40803	Virus
A634	0.0196845	7	783.8	4.30753	Virus
A638	0.0228637	7.48	1090.5	7.12647	Virus
A639	0.00339705	7.56	1090.5	6.40331	Virus
A640	0.00178689	7.78	1090.5	6.13227	Virus
A641	0.0125088	7.45	1090.5	6.64532	Virus
A642	0	7.52	1090.5	5.72768	Virus
A643	0	7.47	1090.5	5.92752	Virus
A644	0	7.45	1090.5	6.11851	Virus
A648	0.001459	5.42	1090.5	4.45277	Virus
A649	0.0128816	7.37	1090.5	4.5483	Virus
A650	0.00585504	7.47	1090.5	4.47969	Virus
A654	0.0152347	7.95	863.3	6.24226	Virus
A655	0.0193653	7.72	863.3	5.56062	Virus
A656	0.0177437	7.9	863.3	5.37429	Virus
A657	0.0209201	6.86	863.3	5.25894	Virus
A664	0.015656	7.2	863.3	5.48483	Virus
A665	0.00833363	7.46	863.3	5.78807	Virus
A666	0.0180992	7.45	863.3	5.106	Virus
A685	0.112356	7.79	583.7	5.92227	Virus
A686	0.01381	8.27	583.7	6.18685	Virus
A687	3.7e-06	8.15	583.7	5.94944	Virus
A688	0.0045577	8.01	583.7	5.36942	Virus
A689	0.0159819	8.02	583.7	4.84633	Virus
A690	0.00889714	8.03	583.7	4.95753	Virus
A695	0.0134973	8.62	1355.9	6.05213	Virus
A696	0	8.02	1355.9	5.471	Virus
A700	0.0056884	7.2	1355.9	5.48792	Virus
A701	0.00467424	7.45	1355.9	5.48142	Virus
A702	0.00529763	7.44	1355.9	5.53018	Virus
A186	0.314721	2.34	1397.2	5.8427	Prokaryote
A187	0.178171	2.8	1397.2	6.1842	Prokaryote
A188	0.116671	3.14	1397.2	5.9604	Prokaryote
A189	1.80849	3.14	1397.2	6.6676	Prokaryote
A192	0.318209	5.25	1397.2	8.384	Prokaryote
A193	0.146324	4.57	1397.2	8.2245	Prokaryote
A194	0.219162	3.96	1397.2	8.4425	Prokaryote
A198	0.0492151	7.03	1414.9	8.5555	Prokaryote
A199	0.0656372	7.13	1414.9	8.8254	Prokaryote
A205	0.102187	6.31	1414.9	9.9761	Prokaryote
A206	0.06236	6.61	1414.9	10.0802	Prokaryote
A207	0.0567897	6.21	1414.9	10.6347	Prokaryote
A211	0.0531411	7.69	1415.3	9.8133	Prokaryote
A212	0.0553291	6.51	1415.3	8.9185	Prokaryote
A213	0.0560384	7.5	1415.3	6.9854	Prokaryote
A214	0.0488551	6.95	1415.3	9.3669	Prokaryote
A215	0.10114	7.1	1415.3	6.2899	Prokaryote
A216	0.054304	6.61	1415.3	8.1737	Prokaryote
A221	0.0557583	7.87	1415.3	9.3101	Prokaryote
A222	0.0571265	7.27	1415.3	9.8035	Prokaryote
A223	0.0786567	7.43	1415.3	9.6365	Prokaryote
A227	0.225178	6.08	881.2	9.0195	Prokaryote
A228	0.155709	5.76	881.2	7.5996	Prokaryote
A229	0.217808	5.96	881.2	8.046	Prokaryote
A233	0.255346	5.38	881.2	8.6859	Prokaryote
A234	0.391301	5.65	881.2	10.0248	Prokaryote
A235	0.211402	5.81	881.2	9.7236	Prokaryote
A245	0.0572865	6.44	1255.1	8.3414	Prokaryote
A246	0.0586178	6.4	1255.1	8.8557	Prokaryote
A247	0.0539035	6.41	1255.1	9.6302	Prokaryote
A248	0.0552095	6.63	1255.1	8.2461	Prokaryote
A252	0.0658152	7.4	1255.1	9.8731	Prokaryote
A253	0.120934	5.37	1255.1	9.8606	Prokaryote
A254	2.21004	5.1	1255.1	9.2038	Prokaryote
A258	3.58776	3.7	1861.6	7.3818	Prokaryote
A259	0.0765304	6.65	1861.6	7.955	Prokaryote
A260	2.04244	3.1	1861.6	5.0608	Prokaryote
A261	1.36794	4.22	1861.6	6.0993	Prokaryote
A264	0.851086	4.29	1861.6	4.8951	Prokaryote
A268	0.50699	3.96	1861.6	7.1958	Prokaryote
A269	0.896741	4.1	1861.6	7.721	Prokaryote
A270	0.581623	4.67	1861.6	9.2308	Prokaryote
A274	0.0747419	6.24	1256	6.8737	Prokaryote
A275	4.43005	3.59	1256	6.314	Prokaryote
A276	0.0562556	7.05	1256	9.6701	Prokaryote
A277	0.0610324	6.47	1256	8.1498	Prokaryote
A278	0.0518347	6.85	1256	6.7984	Prokaryote
A279	0.0449755	6.91	1256	7.1985	Prokaryote
A280	0.586875	5.99	1256	9.1621	Prokaryote
A284	0.292093	5.3	1256	8.8698	Prokaryote
A285	0.816587	4.87	1256	8.3016	Prokaryote
A286	0.836787	4.89	1256	8.1252	Prokaryote
A290	2.0038	2.82	966.2	3.2493	Prokaryote
A291	2.06465	3.67	966.2	7.1931	Prokaryote
A292	2.70938	2.92	966.2	2.0574	Prokaryote
A293	0.0698092	3.76	966.2	4.6883	Prokaryote
A294	0.0894565	3.06	966.2	4.3641	Prokaryote
A295	0.324751	3.8	966.2	6.7949	Prokaryote
A299	0.238661	5.98	966.2	10.5121	Prokaryote
A300	0.286138	6.32	966.2	10.4051	Prokaryote
A301	0.158473	6.07	966.2	9.8147	Prokaryote
A314	0.228178	5.93	447.9	8.7586	Prokaryote
A315	0.0634893	7.4	447.9	9.6866	Prokaryote
A316	0.0463621	7.24	447.9	9.6052	Prokaryote
A323	0.0539854	7.5	447.9	9.8828	Prokaryote
A324	0.0604763	7.55	447.9	9.9016	Prokaryote
A325	0.0581346	7.49	447.9	10.3561	Prokaryote
A329	0.053322	7.71	543	9.6833	Prokaryote
A330	0.0512831	7.78	543	9.4773	Prokaryote
A331	0.0507883	7.89	543	9.8167	Prokaryote
A335	0.0537082	7.72	543	10.0967	Prokaryote
A336	0.0511462	7.98	543	10.104	Prokaryote
A337	0.0576428	7.99	543	10.2987	Prokaryote
A344	0.0556444	7.81	476.8	8.8614	Prokaryote
A347	0.0416258	7.62	476.8	8.5839	Prokaryote
A348	0.0441315	7.94	476.8	8.631	Prokaryote
A349	0.0581774	7.69	476.8	8.3827	Prokaryote
A351	0.0827225	7.79	476.8	7.2784	Prokaryote
A352	0.0672199	7.76	476.8	8.0548	Prokaryote
A353	0.0592503	7.82	476.8	8.9257	Prokaryote
A357	0.0792275	7.45	476.8	9.6937	Prokaryote
A358	0.0785893	7.18	476.8	9.994	Prokaryote
A359	0.0659095	7.37	476.8	10.0065	Prokaryote
A363	0.0680889	6.3	721.8	9.9758	Prokaryote
A364	0.0568519	6.54	721.8	9.6042	Prokaryote
A365	0.0608631	5.89	721.8	7.9497	Prokaryote
A366	0.0506059	6.23	721.8	7.5248	Prokaryote
A368	0.0282357	3.35	721.8	3.9292	Prokaryote
A369	0.0105334	6.31	721.8	6.9471	Prokaryote
A373	0.0369589	6.37	721.8	9.8108	Prokaryote
A374	0.0390021	6.39	721.8	9.8114	Prokaryote
A375	0.0295961	6.56	721.8	9.6356	Prokaryote
A379	0.000215512	7.02	631.9	9.5233	Prokaryote
A380	0.00535087	6.65	631.9	6.6682	Prokaryote
A381	0.0115603	6.57	631.9	7.5887	Prokaryote
A385	0.000942397	7.25	631.9	10.4249	Prokaryote
A386	0.00917748	7.15	631.9	10.1339	Prokaryote
A387	0.00548079	7.31	631.9	9.9037	Prokaryote
A391	0.0103942	7.39	230.3	9.2402	Prokaryote
A392	0.000866991	7.16	230.3	8.7282	Prokaryote
A393	0	7.71	230.3	9.4398	Prokaryote
A394	0.0101325	7.32	230.3	6.2115	Prokaryote
A395	0.00931696	7.23	230.3	6.9227	Prokaryote
A396	0.0143705	7.5	230.3	7.0646	Prokaryote
A400	0.00567171	8.15	956.2	8.0972	Prokaryote
A403	0.00207521	8.2	956.2	8.7876	Prokaryote
A407	0.0145552	7.44	956.2	8.6811	Prokaryote
A408	0.0133052	7.48	956.2	9.911	Prokaryote
A409	0.00513811	7.52	956.2	9.9969	Prokaryote
A413	0.125639	8.81	956.2	3.0159	Prokaryote
A416	1.92674	2.7	976.6	5.2403	Prokaryote
A417	0.990162	2.25	976.6	4.1105	Prokaryote
A418	0.233709	2.25	976.6	5.1297	Prokaryote
A422	0.00196763	6.48	570.2	9.1583	Prokaryote
A423	0.0136957	6.5	570.2	9.6381	Prokaryote
A424	0.0146895	7.7	570.2	9.554	Prokaryote
A425	5.91e-05	7.32	570.2	4.3423	Prokaryote
A426	0.00979095	7.41	570.2	4.0539	Prokaryote
A427	0.00991235	2.56	570.2	9.8358	Prokaryote
A433	0.000795374	6.15	264.3	5.8238	Prokaryote
A100	0.0553981	6.38	828.2	9.3135	Prokaryote
A101	0.0570512	6.83	828.2	8.6199	Prokaryote
A102	0.0575693	7.57	828.2	9.1416	Prokaryote
A106	0.0567672	7.04	605.8	9.8302	Prokaryote
A107	0.0621585	7.91	605.8	9.92	Prokaryote
A108	0.0712012	8.04	605.8	9.9784	Prokaryote
A109	0.0585265	7.77	605.8	9.0411	Prokaryote
A110	0.0460392	7.69	605.8	8.4646	Prokaryote
A111	0.0561061	7.52	605.8	9.3177	Prokaryote
A11	0.197371	4.02	1279.4	8.7461	Prokaryote
A115	0.0558358	7.2	486.5	9.8267	Prokaryote
A116	0.0500897	7.54	486.5	9.4363	Prokaryote
A117	0.0523079	7.85	486.5	9.7847	Prokaryote
A119	0.065609	7.64	486.5	7.9224	Prokaryote
A120	0.0606478	6.93	486.5	7.2007	Prokaryote
A12	0.175967	4.1	1279.4	8.3365	Prokaryote
A133	0.0607778	6.48	840.3	8.2187	Prokaryote
A13	1.40082	3.13	1279.4	5.2178	Prokaryote
A134	0.127293	5.97	840.3	8.5145	Prokaryote
A135	0.171558	6.31	840.3	8.4446	Prokaryote
A136	0.14878	6.39	840.3	9.213	Prokaryote
A140	0.0465031	7.77	1786.9	8.1682	Prokaryote
A141	0.0546278	6.74	1786.9	7.6471	Prokaryote
A142	0.0521981	7.89	1786.9	7.3559	Prokaryote
A146	0.0647199	7.46	1941.8	9.4826	Prokaryote
A147	0.0608498	6.97	1941.8	9.8234	Prokaryote
A149	0.0543637	6.2	1941.8	9.1191	Prokaryote
A150	0.0480789	7.75	1941.8	9.5027	Prokaryote
A151	0.0524878	7.05	1941.8	8.9111	Prokaryote
A155	0.0529572	8.42	908.1	9.8278	Prokaryote
A156	0.0503919	7.1	908.1	9.2482	Prokaryote
A157	0.042	7.84	908.1	9.272	Prokaryote
A158	0.180218	6.21	908.1	8.5729	Prokaryote
A159	0.127356	6.63	908.1	4.636	Prokaryote
A160	0.115006	5.58	908.1	4.6106	Prokaryote
A161	0.113975	6.5	908.1	5.8308	Prokaryote
A165	0.0543105	7.66	1034	10.0568	Prokaryote
A166	0.0516499	7.4	1034	9.9182	Prokaryote
A167	0.0559698	6.86	1034	10.1117	Prokaryote
A168	0.0709322	7.5	1034	8.4789	Prokaryote
A174	0.0602249	7.38	1034	10.2059	Prokaryote
A175	0.0651041	7.08	1034	9.6103	Prokaryote
A176	0.0623788	7.6	1034	10.1758	Prokaryote
A180	0.0546311	6.24	238	7.5041	Prokaryote
A181	0.0549428	6.98	238	7.9031	Prokaryote
A23	0.142476	6.61	1601.8	8.0232	Prokaryote
A2	0.534494	3.43	1279.4	6.411	Prokaryote
A24	0.207647	4.56	1601.8	8.4411	Prokaryote
A25	0.142381	4.9	1601.8	9.9563	Prokaryote
A26	0.117508	6.66	1601.8	9.5029	Prokaryote
A30	0.0579531	5.81	1621.5	9.8977	Prokaryote
A31	0.0643135	5.64	1621.5	8.8083	Prokaryote
A32	0.182026	6.64	1621.5	8.2787	Prokaryote
A33	0.109596	5.22	1621.5	7.8342	Prokaryote
A3	0.80813	2.78	1279.4	4.908	Prokaryote
A40	0.045189	5.87	1367	5.2931	Prokaryote
A41	0.0511198	8.43	1367	9.4449	Prokaryote
A42	0.0470597	6.42	1367	7.6867	Prokaryote
A43	0.0667567	6.18	1367	6.8859	Prokaryote
A4	0.731659	4.14	1279.4	7.3344	Prokaryote
A44	0.062414	6.15	1367	5.0463	Prokaryote
A45	0.0737507	6.38	1367	6.4098	Prokaryote
A46	0.0524598	6.41	1367	6.1218	Prokaryote
A50	0.0596496	6.48	1367	10.2274	Prokaryote
A51	0.0571142	6.98	1367	10.3617	Prokaryote
A52	0.0529895	7.86	1367	9.7696	Prokaryote
A56	0.0680984	5.87	1227	8.6309	Prokaryote
A57	0.207084	6.4	1227	9.1112	Prokaryote
A58	0.324248	5.81	1227	9.6025	Prokaryote
A59	0.041915	7.13	1227	8.4073	Prokaryote
A60	0.0564711	6.85	1227	8.2343	Prokaryote
A61	0.0798346	5.44	1227	9.6879	Prokaryote
A65	2.10467	6.85	1227	9.7289	Prokaryote
A66	2.13042	5.38	1227	9.7146	Prokaryote
A67	0.281478	6.3	1227	10.1204	Prokaryote
A71	0.113098	6.43	1520	7.2864	Prokaryote
A73	0.0632537	7.32	1520	8.1828	Prokaryote
A74	0.0734616	7.6	1520	4.4309	Prokaryote
A80	0.0560647	7.19	825.7	9.9771	Prokaryote
A81	0.0447365	7.89	825.7	8.7113	Prokaryote
A82	0.0543244	7.96	825.7	8.3614	Prokaryote
A87	0.0424484	7.21	825.7	9.562	Prokaryote
A88	0.0520528	7.59	825.7	10.1278	Prokaryote
A89	0.0513915	7.56	825.7	9.8656	Prokaryote
A441	0.00464988	7.91	1417.6	8.4882	Prokaryote
A442	4.71e-06	8.12	1417.6	9.303	Prokaryote
A443	0.00534396	8.08	1417.6	8.3343	Prokaryote
A444	0.0022772	8.16	1417.6	8.8855	Prokaryote
A445	0.00486963	8.04	1417.6	8.3329	Prokaryote
A446	0.0111848	8.14	1417.6	8.0106	Prokaryote
A450	0.0155328	7.55	1417.6	9.5344	Prokaryote
A451	0.0306217	6.73	1417.6	9.6108	Prokaryote
A452	0.0385621	6.05	1417.6	9.7901	Prokaryote
A456	0	7.69	1343.3	9.1846	Prokaryote
A457	0.00507375	7.6	1343.3	8.9542	Prokaryote
A458	0.0204554	7.9	1343.3	9.4153	Prokaryote
A459	0.00277597	7.72	1343.3	9.1394	Prokaryote
A463	0.00454232	6.84	1343.3	9.8983	Prokaryote
A464	0	6.92	1343.3	9.8664	Prokaryote
A465	0	7.1	1343.3	9.7021	Prokaryote
A478	0.0134831	7.44	1295.2	8.6347	Prokaryote
A479	0.136482	6.42	1295.2	9.4782	Prokaryote
A480	0.0319697	6.65	1295.2	9.4304	Prokaryote
A481	0.0629644	6.45	1295.2	10.2154	Prokaryote
A482	0.095574	5.88	1295.2	9.5618	Prokaryote
A483	0.124368	5.81	1295.2	9.5822	Prokaryote
A484	0.0259233	6.32	1295.2	9.612	Prokaryote
A488	0.10724	6.04	1295.2	10.3784	Prokaryote
A489	0.0157512	6.25	1295.2	10.1045	Prokaryote
A490	0.0901849	6.72	1295.2	10.1122	Prokaryote
A494	0.00493386	6.6	1299.9	8.3734	Prokaryote
A495	0.00490089	6.75	1299.9	8.293	Prokaryote
A497	0.0860344	6.9	1299.9	9.1091	Prokaryote
A501	0.151886	5.51	1299.9	9.5679	Prokaryote
A502	0.752251	5.36	1299.9	9.7217	Prokaryote
A503	0.0143548	5.42	1299.9	10.0889	Prokaryote
A507	0.00733285	6.7	1851.3	8.2145	Prokaryote
A508	0.0150671	6.95	1851.3	8.873	Prokaryote
A509	0	6.55	1851.3	8.0056	Prokaryote
A510	0.0165635	6.67	1851.3	9.3234	Prokaryote
A514	0.263356	5.6	1851.3	10.4232	Prokaryote
A515	0.226569	5.65	1851.3	9.7465	Prokaryote
A516	0.162074	6.54	1851.3	9.8946	Prokaryote
A535	0	7.07	881.7	7.9663	Prokaryote
A536	0.00348558	7.41	881.7	9.7942	Prokaryote
A537	0.0243352	6.94	881.7	7.2669	Prokaryote
A538	0	6.97	881.7	8.6944	Prokaryote
A539	0.00113966	7.01	881.7	8.3488	Prokaryote
A540	0.000348941	7.03	881.7	8.222	Prokaryote
A544	0.0291094	6.92	881.7	10.2354	Prokaryote
A545	0.00452432	7.16	881.7	9.7945	Prokaryote
A546	0.0187216	6.92	881.7	9.5782	Prokaryote
A550	0.000142442	7.78	479.9	10.2353	Prokaryote
A551	0.00722571	7.01	479.9	8.3373	Prokaryote
A552	0.0188001	7.22	479.9	7.7294	Prokaryote
A557	0	7.59	479.9	9.7512	Prokaryote
A558	0	7.6	479.9	10.1024	Prokaryote
A559	0.00448412	7.52	479.9	10.064	Prokaryote
A563	0	7.35	541.9	9.4495	Prokaryote
A564	0.0224403	7.28	541.9	9.3809	Prokaryote
A565	0	7.65	541.9	9.9645	Prokaryote
A566	0.00953484	7.34	541.9	8.0363	Prokaryote
A567	0.0038136	8.86	541.9	8.8934	Prokaryote
A568	0.0067303	9.56	541.9	6.5056	Prokaryote
A573	0.00886082	7.2	541.9	9.9085	Prokaryote
A574	0.00680312	7.29	541.9	10.0342	Prokaryote
A575	0.00541661	7.35	541.9	10.2362	Prokaryote
A580	0	7.23	370.9	8.6887	Prokaryote
A581	0.0094882	7.09	370.9	8.6923	Prokaryote
A588	0.00459575	8.38	370.9	9.5894	Prokaryote
A589	0.00996934	8.34	370.9	9.5018	Prokaryote
A590	0.0061779	8.37	370.9	9.6893	Prokaryote
A594	0.00431816	7.93	821.6	10.1646	Prokaryote
A595	0	8.04	821.6	9.7256	Prokaryote
A596	0	8.25	821.6	9.5412	Prokaryote
A597	0.0126062	8.19	821.6	9.0804	Prokaryote
A604	0.0113	6.83	821.6	9.1293	Prokaryote
A605	0.0137485	6.86	821.6	9.4155	Prokaryote
A606	0.0043343	6.62	821.6	9.5439	Prokaryote
A610	0.0135	6.75	430	9.6734	Prokaryote
A611	0	7.19	430	10.1565	Prokaryote
A612	0	7.09	430	10.3562	Prokaryote
A616	0	6.95	430	10.6334	Prokaryote
A617	0	7.45	430	10.1506	Prokaryote
A618	0	7.2	430	10.6587	Prokaryote
A622	0	7.6	783.8	9.8203	Prokaryote
A623	0	7.61	783.8	10.1149	Prokaryote
A624	0	7.77	783.8	9.4197	Prokaryote
A625	0.00861354	7.8	783.8	9.5274	Prokaryote
A626	0.0089	8.2	783.8	8.352	Prokaryote
A627	0	8.12	783.8	6.6867	Prokaryote
A628	0.0027384	8.1	783.8	7.1595	Prokaryote
A632	0.0156465	6.97	783.8	10.8315	Prokaryote
A633	0.0133455	6.94	783.8	10.4066	Prokaryote
A634	0.0196845	7	783.8	10.8021	Prokaryote
A638	0.0228637	7.48	1090.5	9.3297	Prokaryote
A639	0.00339705	7.56	1090.5	9.3688	Prokaryote
A640	0.00178689	7.78	1090.5	10.4695	Prokaryote
A641	0.0125088	7.45	1090.5	9.305	Prokaryote
A642	0	7.52	1090.5	7.1098	Prokaryote
A643	0	7.47	1090.5	7.6143	Prokaryote
A644	0	7.45	1090.5	9.1353	Prokaryote
A648	0.001459	5.42	1090.5	10.852	Prokaryote
A649	0.0128816	7.37	1090.5	10.0766	Prokaryote
A650	0.00585504	7.47	1090.5	10.7969	Prokaryote
A654	0.0152347	7.95	863.3	9.2139	Prokaryote
A655	0.0193653	7.72	863.3	6.5003	Prokaryote
A656	0.0177437	7.9	863.3	8.1373	Prokaryote
A657	0.0209201	6.86	863.3	6.2913	Prokaryote
A664	0.015656	7.2	863.3	10.0686	Prokaryote
A665	0.00833363	7.46	863.3	9.7445	Prokaryote
A666	0.0180992	7.45	863.3	9.9423	Prokaryote
A685	0.112356	7.79	583.7	7.6914	Prokaryote
A686	0.01381	8.27	583.7	8.3937	Prokaryote
A687	3.7e-06	8.15	583.7	7.9067	Prokaryote
A688	0.0045577	8.01	583.7	5.1035	Prokaryote
A689	0.0159819	8.02	583.7	5.3265	Prokaryote
A690	0.00889714	8.03	583.7	5.6491	Prokaryote
A695	0.0134973	8.62	1355.9	10.2067	Prokaryote
A696	0	8.02	1355.9	9.2068	Prokaryote
A700	0.0056884	7.2	1355.9	10.1496	Prokaryote
A701	0.00467424	7.45	1355.9	10.3271	Prokaryote
A702	0.00529763	7.44	1355.9	10.3942	Prokaryote

## Sheet: Fig. 3b
Relative influence of selected factors on SOC
Factors	Relative influence
	Contaminated soils	Non-contaminated soils
Ammonia	3.96947	11.5131
AvaiK	1.97432	6.89498
AvaiP	3.61766	2.8641
C_fixation_virus	5.35415	0
EC	1.94184	1.89834
Fe	5.23837	5.26035
K	4.24699	4.8947
Nitrate	6.76885	4.77023
P	12.5026	2.16295
pH	16.1039	14.0693
S	2.93755	3.83317
TN	30.9546	39.7634
WaterC	4.3898	2.07546

## Sheet: Fig. 4b
Lifestyle distribution of viruses with C-fixation AMGs
Types	Count
Prophage	6
Lysogenic potentiality	8
Lysis	9

## Sheet: Fig. 4d
Enzyme activity determination of C-fixation AMGs
rbcL1	Activated			Inactivated			Control			pET30a-TF					Group		Exact p value
	0.815	0.785	0.83	0.12	0.225	0.285	0.006	0.005	0.002	0.03	0.03	0.07			rbcL1	Activated	0.000276429
																Inactivated
ppdK1	Activated			Inactivated			Control			pCold-TF						Activated	4.42547e-07
	1.31	1.33	1.335	0.095	0.085	0.09	0.006	0.005	0.006	0.03	0.03	0.035				Control
																Activated	2.15274e-06
TKT1	Activated			Inactivated			Control			pCold-TF						pET30a-TF
	0.44	0.78	0.59	0.13	0.185	0.19	0.008	0.012	0.006	0.06	0.075	0.03			ppdK1	Activated	1.14597e-08
																Inactivated
																Activated	6.76274e-09
																Control
																Activated	8.00652e-09
																pCold-TF
															TKT1	Activated	0.0122552
																Inactivated
																Activated	0.00378015
																Control
																Activated	0.00524452
																pCold-TF

## Sheet: Fig. 4e
Growth curves of bacteria and the temporal variations of the CO2
Type	Hours	CFU/mL			CO2 (μL/mL)					Group		Exact p value
XL1-Blue with pET30a-rbcL-rbcS	0	4040000	3450000	4630000	412	415	406			0H	XL1-Blue with pET30a-rbcL-rbcS	1
	2	9940000	8940000	10800000	463	452	464				XL1-Blue with pET30a
	4	31800000	26500000	35900000	653	631	679			2H	XL1-Blue with pET30a-rbcL-rbcS	0.0680244
	6	71900000	64300000	79600000	952	931	976				XL1-Blue with pET30a
	8	92600000	88500000	99100000	1211	1182	1220			4H	XL1-Blue with pET30a-rbcL-rbcS	0.22723
	10	100000000	92600000	107000000	1533	1480	1525				XL1-Blue with pET30a
	12	103000000	98500000	107000000	1651	1632	1675			6H	XL1-Blue with pET30a-rbcL-rbcS	0.401769
	24	105000000	109000000	106000000	1927	1904	1943				XL1-Blue with pET30a
XL1-Blue with pET30a	0	4040000	3920000	4160000	416	409	411			8H	XL1-Blue with pET30a-rbcL-rbcS	0.373764
	2	11700000	10800000	12000000	454	449	457				XL1-Blue with pET30a
	4	47700000	31800000	37700000	608	594	613			10H	XL1-Blue with pET30a-rbcL-rbcS	0.502305
	6	77800000	70800000	83200000	1107	1085	1124				XL1-Blue with pET30a
	8	98500000	92600000	101000000	1514	1489	1526			12H	XL1-Blue with pET30a-rbcL-rbcS	0.497222
	10	104000000	99100000	107000000	1807	1786	1820				XL1-Blue with pET30a
	12	106000000	100000000	112000000	2016	1975	2024			24H	XL1-Blue with pET30a-rbcL-rbcS	0.872158
	24	106000000	105000000	110000000	2084	2066	2109				XL1-Blue with pET30a

## Sheet: Fig. 5
Temporal dynamics of soil carbon turnover, AMGs, and microbial functional genes after active and inactive virus inoculation
Type	Time	SIC (g/kg)	SOC (g/kg)	CO2 (ppm)	13C-SOC (%)	Expression of rbcL1 (2^-ΔCt)	Expression of ppdK1 (2^-ΔCt)	Expression of TKT1 (2^-ΔCt)	Normarized microbial C-fixation genes (FPKM)			Group		Exact p value
Active virus treatment	Day0	0.53	1.03	4060.75	1.08371	0.0188	0.003295	5.786e-07	7.25e-06		SIC (g/kg)	Day0	Active virus treatment	0.532399
		0.53	1	2700.98	1.08386	0.0224	0.001795	4.113e-07	7.13e-06		SIC (g/kg)		Inactive virus treatment
		0.51	1.1	860.163	1.08041	0.02	0.004224	4.653e-07	7.31e-06		SIC (g/kg)	Day3	Active virus treatment	0.187041
		0.47	1.01	2105.15	1.07995	0.0244	0.004007	1.206e-06	5e-06		SIC (g/kg)		Inactive virus treatment
	Day3	0.4	1.03	9069.23	1.17984	0.000507	0.004263	3.614e-07	2.28e-05		SIC (g/kg)	Day7	Active virus treatment	0.0240862
		0.34	1.01	6918.76	1.17737	0.000399	0.00313	3.061e-07	1.94e-05		SIC (g/kg)		Inactive virus treatment
		0.44	0.97	8302.65	1.16563	0.000572	0.00139	2.172e-07	1.55e-05		SIC (g/kg)	Day14	Active virus treatment	0.00206643
	Day7	0.39	0.98	6179.37	1.25644	0.00138	0.01119	3.554e-07	1.19e-05		SIC (g/kg)		Inactive virus treatment
		0.29	1.15	7070.73	1.24929	0.00139	0.01041	3.37e-07	1.55e-05		SIC (g/kg)	Day21	Active virus treatment	0.015766
		0.35	1.08	6488.45	1.25952	0.0017	0.007916	4.446e-07	1.3e-05		SIC (g/kg)		Inactive virus treatment
		0.32	1.07	7988.72	1.26611	0.00141	0.00629	3.337e-07	1.3e-05		SOC (g/kg)	Day0	Active virus treatment	0.402228
		0.31	1.12	8085.41	1.24435	0.00171	0.01257	9.575e-07	1.68e-05				Inactive virus treatment
	Day14	0.26	1.11	8296.19	1.22139	0.0144	0.007424	2.135e-06	2.96e-05			Day3	Active virus treatment	0.908657
		0.27	1.16	7676.14	1.23009	0.0153	0.006769	1.236e-06	3.36e-05				Inactive virus treatment
		0.31	1.05	9386.48	1.22205	0.0172	0.009491	1.601e-06	2.82e-05			Day7	Active virus treatment	0.135377
		0.33	1.09	7982.43	1.2197	0.01	0.04935	6.09e-06	2.94e-05				Inactive virus treatment
	Day21	0.22	1.12	10468.6	1.27388	0.0291	0.01921	5.801e-06	3.24e-05			Day14	Active virus treatment	0.01039
		0.3	1.11	9765.34	1.221	0.0482	0.02492	6.281e-06	2.43e-05				Inactive virus treatment
		0.2	1.16	10241.9	1.23614	0.0316	0.02572	4.084e-06	3.33e-05			Day21	Active virus treatment	0.0476729
		0.21	1.21	9374.7	1.25892	0.0562	0.02672	4.652e-06	3.95e-05				Inactive virus treatment
Inactive virus treatment	Day0	0.53	1.06	3084.76	1.08138	0.0171	0.004008	1.021e-06	5.28e-06		CO2 (ppm)	Day0	Active virus treatment	0.712502
		0.55	1.07	1339.13	1.0813	0.0165	0.004013	8.555e-07	5.81e-06				Inactive virus treatment
		0.52	1.11	2001.84	1.08137	0.0262	0.002194	4.403e-07	6.41e-06			Day3	Active virus treatment	0.00884463
		0.49	1.01	2132.94	1.08118	0.023	0.001791	4.325e-07	5.22e-06				Inactive virus treatment
	Day3	0.42	0.96	4829.76	1.10321	0.0012	0.005146	6.413e-07	5.9e-06			Day7	Active virus treatment	0.00862483
		0.45	1.03	3717.27	1.10457	0.0011	0.004096	2.127e-07	6.86e-06				Inactive virus treatment
		0.46	1.01	5022.66	1.10801	0.00143	0.003123	1.184e-06	7.34e-06			Day14	Active virus treatment	0.185014
	Day7	0.48	1.02	3539.85	1.11545	0.000405	0.003658	9.726e-07	7.91e-06				Inactive virus treatment
		0.45	0.97	3323.35	1.12583	0.000188	0.007505	7.439e-07	6.06e-06			Day21	Active virus treatment	0.988524
		0.34	1.08	6125.33	1.12591	0.000309	0.02068	2.475e-06	9.59e-06				Inactive virus treatment
		0.51	0.96	6041.85	1.1258	0.000204	0.007644	9.938e-07	5.38e-06		13C-SOC (%)	Day0	Active virus treatment	0.541148
		0.38	1.06	4524.32	1.1229	0.000371	0.004264	4.336e-07	6.56e-06				Inactive virus treatment
	Day14	0.44	0.97	8870.29	1.14417	0.00803	0.005908	1.135e-06	9.93e-06			Day3	Active virus treatment	0.000115985
		0.48	0.95	9218.26	1.13422	0.00446	0.005898	3.309e-07	8.94e-06				Inactive virus treatment
		0.38	1.02	10008.4	1.13826	0.00386	0.006936	7.376e-07	1.94e-05			Day7	Active virus treatment	1.42851e-09
		0.42	1.03	8320.05	1.13709	0.00247	0.005563	6.078e-07	1.92e-05				Inactive virus treatment
	Day21	0.35	1.05	10582.5	1.14057	0.0173	0.003468	2.664e-06	1.85e-05			Day14	Active virus treatment	1.62764e-07
		0.29	1.07	10247.4	1.13949	0.0132	0.004611	2.164e-07	1.23e-05				Inactive virus treatment
		0.31	1.12	9636.86	1.13891	0.0238	0.002983	5.536e-07	1.97e-05			Day21	Active virus treatment	0.00010082
		0.33	1.09	9361.49	1.1255	0.0145	0.006124	2.701e-06	2.42e-05				Inactive virus treatment
											Expression of rbcL1 (2^-ΔCt)	Day0	Active virus treatment	0.802437
													Inactive virus treatment
												Day3	Active virus treatment	0.00222572
													Inactive virus treatment
												Day7	Active virus treatment	6.47932e-07
													Inactive virus treatment
												Day14	Active virus treatment	0.00257247
													Inactive virus treatment
												Day21	Active virus treatment	0.0134643
													Inactive virus treatment
											Expression of ppdK1 (2^-ΔCt)	Day0	Active virus treatment	0.696966
													Inactive virus treatment
												Day3	Active virus treatment	0.306427
													Inactive virus treatment
												Day7	Active virus treatment	0.785762
													Inactive virus treatment
												Day14	Active virus treatment	0.285191
													Inactive virus treatment
												Day21	Active virus treatment	3.56991e-05
													Inactive virus treatment
											Expression of TKT1 (2^-ΔCt)	Day0	Active virus treatment	0.928145
													Inactive virus treatment
												Day3	Active virus treatment	0.247471
													Inactive virus treatment
												Day7	Active virus treatment	0.124888
													Inactive virus treatment
												Day14	Active virus treatment	0.119338
													Inactive virus treatment
												Day21	Active virus treatment	0.00464363
													Inactive virus treatment
											Normarized microbial C-fixation genes (FPKM)	Day0	Active virus treatment	0.162391
													Inactive virus treatment
												Day3	Active virus treatment	0.00419272
													Inactive virus treatment
												Day7	Active virus treatment	0.00037128
													Inactive virus treatment
												Day14	Active virus treatment	0.00216413
													Inactive virus treatment
												Day21	Active virus treatment	0.0136562
													Inactive virus treatment

## Sheet: Fig. 6a
Transcriptional profile with viral inoculation in contaminated soils
Day0									Day3									Day7									Day14									Day21
KO	logFC	AveExpr	t	P.Value	adj.P.Val	B	Regualtion		KO	logFC	AveExpr	t	P.Value	adj.P.Val	B	Regualtion		KO	logFC	AveExpr	t	P.Value	adj.P.Val	B			KO	logFC	AveExpr	t	P.Value	adj.P.Val	B	Regualtion		KO	logFC	AveExpr	t	P.Value	adj.P.Val	B	Regualtion
K06422	-1.23483	0.617417	-6.77613	2.79e-05	0.00763075	2.9058	Down		K06197	-2.54144	1.27072	-15.8323	4.57e-09	6.72e-06	11.3591	Down		K19339	-0.993801	0.601779	-7.54737	1.08e-05	0.000261072	3.57416	Down		K15650	-2.09622	1.20228	-9.34168	2.08e-06	2.71e-05	5.25485	Down		K06416	-1.93261	0.966303	-27.7753	1.62e-06	0.000185327	6.33358	Down
K07075	-1.51908	0.75954	-4.26467	0.00128111	0.112425	-0.826661	Down		K07325	-2.02024	1.01012	-14.7324	9.95e-09	1.1e-05	10.6295	Down		K05521	-0.827461	0.41373	-6.80177	2.84e-05	0.00052498	2.57006	Down		K03192	-2.44486	1.65022	-8.3877	5.7e-06	6.26e-05	4.19768	Down		K02490	-2.29001	1.14501	-26.3175	2.1e-06	0.000202053	6.06573	Down
K07746	-1.26986	0.63493	-4.0279	0.0019207	0.151697	-1.22506	Down		K04551	-1.91267	0.956335	-13.2892	3.01e-08	1.22e-05	9.57214	Down		K03320	-1.66756	1.94382	-6.19179	6.58e-05	0.0010236	1.6933	Down		K06978	-1.56278	1.06276	-8.06475	8.18e-06	8.62e-05	3.81792	Down		K13574	-1.10878	0.554388	-21.7746	5.22e-06	0.000318218	5.09695	Down
K13481	-0.680692	0.406022	-3.98456	0.00206999	0.160282	-1.29866	Down		K16885	-1.40913	0.704566	-11.8882	9.8e-08	1.88e-05	8.41942	Down		K11948	-1.00179	0.622169	-6.14941	6.99e-05	0.00107587	1.63046	Down		K18029	-1.6842	0.990956	-8.02727	8.54e-06	8.86e-05	3.77308	Down		K02651	-2.63208	1.31604	-20.5833	6.84e-06	0.000349561	4.8025	Down
K00784	-0.851577	0.640971	-3.86489	0.00254798	0.182945	-1.50279	Down		K05377	-1.60099	0.800497	-11.2927	1.68e-07	2.85e-05	7.88643	Down		K07325	-1.74388	1.53079	-6.12305	7.26e-05	0.00109459	1.59126	Down		K07710	-0.96916	2.32884	-7.20411	2.26e-05	0.000196438	2.74665	Down		K02548	-1.08715	0.543575	-19.879	8.08e-06	0.000395241	4.61899	Down
K03119	-0.687943	0.50384	-3.73871	0.00317721	0.207306	-1.71942	Down		K19000	-1.60212	0.801058	-11.1275	1.96e-07	2.98e-05	7.73362	Down		K20881	-0.886334	0.491277	-5.79059	0.000117529	0.00158611	1.08834	Down		K03320	-0.92817	2.18126	-6.82008	3.66e-05	0.000291223	2.23905	Down		K11178	-0.887778	1.86243	-19.7112	8.41e-06	0.00040721	4.57416	Down
K02346	-0.629584	0.892152	-3.50087	0.00483624	0.272833	-2.13085	Down		K18226	-1.50395	0.751977	-10.8749	2.49e-07	3.44e-05	7.49557	Down		K20448	-0.911011	0.462991	-5.60834	0.000154088	0.00196312	0.806014	Down		K07464	-1.45736	1.46525	-6.32474	6.99e-05	0.00050829	1.55564	Down		K05785	-1.86936	0.934678	-18.7609	1.06e-05	0.000461595	4.31195	Down
K02126	-0.592248	0.766036	-3.37081	0.00609717	0.307536	-2.35706	Down		K22296	-1.52341	0.761705	-10.6311	3.15e-07	4.12e-05	7.26069	Down		K15576	-0.793738	0.442446	-5.49914	0.000181642	0.00221731	0.6346	Down		K03404	-1.26386	0.795311	-6.23333	7.91e-05	0.000563185	1.4259	Down		K07026	-1.70623	0.853117	-18.5835	1.11e-05	0.000478459	4.26134	Down
K20987	-0.804822	0.791487	-3.30353	0.00687661	0.331026	-2.47428	Down		K01779	-1.21066	0.605329	-10.6233	3.17e-07	4.12e-05	7.25309	Down		K22129	-0.688199	0.476073	-5.45321	0.000194754	0.00233394	0.562004	Down		K11178	-0.897941	2.23968	-5.93931	0.000118369	0.000798291	1.00071	Down		K18383	-1.69055	0.845277	-18.0227	1.29e-05	0.000525609	4.09775	Down
K00340	-0.978774	1.12633	-3.29478	0.00698514	0.331026	-2.48952	Down		K16291	-1.33778	0.668891	-10.5005	3.58e-07	4.27e-05	7.13284	Down		K12685	-0.767044	0.584859	-5.4031	0.000210215	0.0024685	0.482448	Down		K21606	-1.37315	0.923965	-5.7359	0.000157562	0.00102553	0.699509	Down		K16329	-1.6801	0.84005	-17.9784	1.3e-05	0.000525609	4.0846	Down
K19333	-0.755951	0.949751	-3.19985	0.00828128	0.359113	-2.65502	Down		K02709	-1.27556	0.637781	-10.3485	4.16e-07	4.83e-05	6.98199	Down		K18425	-0.821902	0.839128	-5.23739	0.000271309	0.00301078	0.216906	Down		K06282	-0.813845	2.46804	-5.61966	0.000186019	0.00117909	0.524768	Down		K11917	-1.36189	0.680944	-17.2572	1.59e-05	0.00060668	3.86513	Down
K07157	-0.759775	1.41023	-2.93035	0.0134511	0.445982	-3.1242	Down		K09892	-1.95363	0.976813	-10.0536	5.6e-07	6.34e-05	6.68339	Down		K05889	-0.892479	0.73146	-5.19146	0.000291393	0.00317484	0.142618	Down		K23549	-1.80082	1.68465	-5.42015	0.000248452	0.00149102	0.220411	Down		K11779	-1.16677	0.583384	-17.1643	1.63e-05	0.000617293	3.83613	Down
K04028	-1.32702	0.990085	-2.77795	0.0177037	0.533679	-3.38791	Down		K02093	-1.85649	1.07988	-8.97945	1.76e-06	0.000152375	5.5244	Down		K22303	-0.809592	0.404796	-5.15919	0.000306441	0.00330969	0.0902516	Down		K21573	-1.31932	1.55337	-5.37586	0.000265142	0.00157173	0.152077	Down		K12448	-1.21273	0.606367	-16.946	1.73e-05	0.000641622	3.76732	Down
K06423	-0.953608	0.476804	-2.76561	0.0181015	0.535104	-3.40917	Down		K07464	-2.01395	1.19047	-8.92008	1.88e-06	0.000154127	5.45687	Down		K17229	-0.931839	0.549248	-5.12811	0.000321709	0.00343221	0.0396972	Down		K21572	-0.976267	2.57351	-5.13096	0.000381756	0.00215248	-0.230679	Down		K07710	-1.33844	1.99565	-16.9375	1.73e-05	0.000641622	3.76461	Down
K21977	-0.675645	0.486994	-2.75797	0.0183523	0.535104	-3.42233	Down		K03098	-1.44093	0.720464	-8.90176	1.92e-06	0.000154127	5.43595	Down		K20810	-0.639735	0.372831	-5.10361	0.000334318	0.00353085	-0.000269687	Down		K18700	-1.55118	1.23678	-5.06626	0.000420944	0.00234346	-0.333176	Down		K00015	-0.899493	0.449746	-15.6516	2.52e-05	0.000822364	3.33846	Down
K02978	-0.910725	0.455363	-2.73225	0.0192226	0.535104	-3.4666	Down		K02716	-1.42105	0.844908	-8.6838	2.46e-06	0.000185992	5.18428	Down		K02742	-1.23783	1.02381	-5.0761	0.000349095	0.00362134	-0.0452273	Down		K18068	-0.897414	1.11747	-4.82452	0.000609682	0.00318572	-0.72124	Down		K09729	-1.53595	0.767973	-15.6213	2.55e-05	0.000822364	3.32796	Down
K12978	-0.653006	0.462389	-2.7317	0.0192415	0.535104	-3.46754	Down		K02742	-1.33534	0.66767	-8.57612	2.78e-06	0.000198122	5.05799	Down		K03091	-1.30334	1.05775	-4.95502	0.000422841	0.00427647	-0.244329	Down		K03605	-0.940851	2.55489	-4.71118	0.000727409	0.00371676	-0.905886	Down		K02398	-1.56432	0.782159	-14.7483	3.35e-05	0.000973229	3.01611	Down
K16845	-0.827316	0.413658	-2.71208	0.0199333	0.536581	-3.50125	Down		K02077	-1.08213	0.541067	-8.5321	2.93e-06	0.000204812	5.00599	Down		K25096	-0.703186	0.42356	-4.89778	0.000463276	0.00458818	-0.339143	Down		K10671	-0.992271	1.53152	-4.59685	0.000870791	0.00435306	-1.09382	Down		K17760	-0.817834	0.408917	-14.463	3.67e-05	0.00102939	2.90996	Down
K02533	-0.669532	0.334766	-2.67457	0.0213253	0.54976	-3.56558	Down		K23886	-1.43919	0.719593	-8.35268	3.61e-06	0.000227746	4.79174	Down		K01023	-0.788299	0.575071	-4.84872	0.000501176	0.00482147	-0.420744	Down		K01455	-1.69542	1.6052	-4.58336	0.000889579	0.00443783	-1.1161	Down		K04027	-2.51796	1.25898	-14.4523	3.68e-05	0.00102939	2.90596	Down
K06598	-0.755124	0.377562	-2.65736	0.021996	0.54976	-3.59506	Down		K02705	-1.2013	2.06155	-8.28115	3.93e-06	0.000242869	4.70528	Down		K03779	-0.707652	0.702898	-4.83186	0.000514949	0.00492343	-0.448869	Down		K00817	-0.942776	1.86855	-4.52285	0.000979282	0.00480295	-1.21634	Down		K06412	-1.28304	3.0044	-14.2482	3.94e-05	0.00108061	2.82858	Down
K03154	-0.957489	1.78895	-2.59591	0.0245634	0.576952	-3.69991	Down		K05946	-1.12775	0.563875	-8.24388	4.11e-06	0.000243152	4.66	Down		K12261	-0.88335	0.701644	-4.79585	0.000545705	0.00518914	-0.50904	Down		K04027	-1.93066	1.43244	-4.41814	0.0011578	0.00558623	-1.39088	Down		K02283	-1.48106	0.74053	-13.7096	4.73e-05	0.00122998	2.61881	Down
K05518	-0.698622	1.14635	-2.59027	0.0248135	0.576952	-3.70952	Down		K17247	-1.41748	0.708742	-8.17159	4.48e-06	0.000251345	4.57169	Down		K23127	-0.760896	0.55915	-4.765	0.0005736	0.00534783	-0.560733	Down		K04651	-1.83791	1.17719	-4.35432	0.00128313	0.00610588	-1.49788	Down		K07080	-0.961472	1.26473	-13.0966	5.87e-05	0.00139866	2.36947	Down
K20885	-0.54251	0.271255	-2.58647	0.0249832	0.576952	-3.71598	Down		K00947	-0.982593	0.491297	-8.00331	5.48e-06	0.000299014	4.36373	Down		K06912	-0.68507	1.87143	-4.76361	0.000574891	0.00535036	-0.563062	Down		K07045	-1.04142	2.14474	-4.3062	0.00138704	0.00651722	-1.5789	Down		K06033	-1.31846	0.659232	-12.6737	6.85e-05	0.00155922	2.1904	Down
K03234	-0.58131	0.290655	-2.57037	0.0257156	0.58045	-3.74335	Down		K13992	-1.01905	0.509527	-7.98249	5.63e-06	0.000302948	4.33777	Down		K07045	-0.547315	2.63033	-4.748	0.00058961	0.00541273	-0.58927	Down		K09252	-1.32625	0.663123	-4.24741	0.00152611	0.007041	-1.67821	Down		K18910	-1.05169	0.525845	-12.1165	8.46e-05	0.00177556	1.94502	Down
K14061	-0.775096	0.387548	-2.55646	0.0263648	0.585109	-3.76695	Down		K17762	-1.77122	1.18229	-7.85632	6.57e-06	0.000337152	4.17926	Down		K07464	-1.61522	1.35624	-4.66494	0.000674871	0.00599601	-0.729214	Down		K06412	-0.792815	3.16352	-4.15803	0.00176625	0.00790704	-1.82995	Down		K03192	-1.2378	1.94269	-11.9655	8.98e-05	0.00184085	1.87659	Down
K03110	-0.599008	0.888688	-2.49716	0.0293194	0.599123	-3.86727	Down		K09023	-0.980958	0.490479	-7.81647	6.9e-06	0.000350085	4.12879	Down		K02026	-0.544917	2.20365	-4.60658	0.000742473	0.00644172	-0.828062	Down		K03560	-0.587795	3.38227	-4.14862	0.00179376	0.00800915	-1.84598	Down		K08295	-1.33618	0.753183	-11.6281	0.000102672	0.00202232	1.72048	Down
K01004	-0.668674	0.507121	-2.4824	0.0301033	0.601556	-3.89213	Down		K00882	-1.12215	0.561073	-7.59347	9.11e-06	0.000418235	3.84273	Down		K23549	-1.33387	1.66767	-4.60253	0.000747417	0.00647391	-0.834931	Down		K03886	-0.71781	2.00429	-4.13822	0.00182466	0.0081098	-1.8637	Down		K00378	-1.34275	0.671376	-11.0801	0.000128702	0.0023248	1.45715	Down
K07283	-0.543101	0.799059	-2.48132	0.0301616	0.601556	-3.89396	Down		K07013	-1.42462	0.712312	-7.55359	9.58e-06	0.000427544	3.79091	Down		K20486	-0.869662	1.04478	-4.37697	0.00108578	0.00886354	-1.22095	Down		K06281	-0.567838	2.05971	-3.93409	0.00255866	0.0104351	-2.21371	Down		K01425	-1.12664	0.563319	-10.6055	0.00015788	0.00265915	1.21855	Down
K09915	-0.692346	1.1715	-2.4488	0.0319658	0.609116	-3.94862	Down		K01342	-1.0458	0.522902	-7.44518	1.1e-05	0.000445809	3.649	Down		K11475	-0.818658	0.639226	-4.3662	0.00110549	0.00898519	-1.23952	Down		K11930	-1.34893	1.31374	-3.88249	0.00278914	0.0111313	-2.30279	Down		K12449	-1.36383	0.681913	-10.5467	0.000162023	0.00269387	1.18828	Down
K02553	-0.898627	0.449314	-2.40907	0.0343125	0.609116	-4.01511	Down		K00091	-1.20558	0.85927	-7.39431	1.17e-05	0.000467294	3.58191	Down		K17760	-0.827293	0.581793	-4.29944	0.00123638	0.0096718	-1.35497	Down		K08177	-0.70784	2.9914	-3.80946	0.00315304	0.0123101	-2.42927	Down		K07395	-1.6136	0.806798	-10.1963	0.000189603	0.00300723	1.00442	Down
K07048	-0.534155	0.468641	-2.37933	0.0361779	0.609116	-4.06468	Down		K02285	-1.84278	1.31137	-7.30019	1.33e-05	0.000509346	3.45686	Down		K01501	-0.789251	0.584706	-4.28176	0.0012737	0.00987543	-1.38563	Down		K07038	-0.739326	1.71272	-3.7945	0.00323344	0.0125426	-2.45522	Down		K02071	-0.814196	0.407098	-10.1774	0.000191246	0.00302274	0.994324	Down
K08640	-0.90216	0.754149	-2.35326	0.0378935	0.609116	-4.10798	Down		K02694	-1.29294	0.64647	-7.26761	1.38e-05	0.000517857	3.41331	Down		K13767	-0.884514	0.670826	-4.28007	0.00127733	0.00988897	-1.38856	Down		K24708	-0.924957	0.887345	-3.73389	0.00358182	0.013569	-2.56056	Down		K09700	-1.7607	0.880348	-9.98194	0.00020926	0.00320987	0.88894	Down
K02929	-0.995269	0.839996	-2.34399	0.0385221	0.609116	-4.12333	Down		K07321	-1.30215	0.8021	-7.2372	1.44e-05	0.000522953	3.37253	Down		K05878	-0.739334	2.0427	-4.22494	0.00140178	0.0106175	-1.48437	Down		K19640	-0.862442	0.689903	-3.72419	0.0036411	0.0137185	-2.57745	Down		K22135	-1.55682	0.778411	-9.50474	0.000262535	0.00373457	0.623152	Down
K09958	-0.642143	0.321072	-2.32551	0.0398058	0.61887	-4.15389	Down		K22844	-1.27548	0.850656	-7.04886	1.84e-05	0.000573872	3.11724	Down		K09152	-0.981898	0.490949	-4.19764	0.00146804	0.0109456	-1.53193	Down		K23508	-1.09895	1.5981	-3.62295	0.00432403	0.0157825	-2.75405	Down		K06019	-1.65345	0.826723	-9.42349	0.000273155	0.00385431	0.576648	Down
K01872	-0.5333	0.26665	-2.32173	0.0400734	0.620587	-4.16013	Down		K17105	-0.961896	0.480948	-7.04864	1.85e-05	0.000573872	3.11694	Down		K02294	-0.721396	0.360698	-4.19037	0.00148623	0.0110031	-1.54461	Down		K03738	-0.789095	1.72488	-3.57937	0.00465766	0.0166925	-2.83026	Down		K21573	-1.57999	1.29472	-9.26775	0.000294986	0.00405672	0.486453	Down
K07346	-0.581782	0.460775	-2.2628	0.0444759	0.64133	-4.257	Down		K07341	-1.1921	0.59605	-7.01701	1.92e-05	0.000591895	3.0736	Down		K07013	-1.1639	0.980964	-4.1762	0.00152236	0.0111508	-1.56934	Down		K02279	-0.535799	2.49006	-3.55712	0.00483814	0.0171405	-2.86921	Down		K11384	-1.0919	0.54595	-9.16429	0.000310647	0.00419828	0.425751	Down
K18382	-0.507592	0.985462	-2.21155	0.0486781	0.651101	-4.34052	Down		K06416	-0.932215	2.35057	-7.01369	1.93e-05	0.000591895	3.06905	Down		K15358	-0.687927	0.51482	-4.08781	0.00176943	0.0124541	-1.72403	Down		K05555	-1.35134	1.1743	-3.54514	0.00493828	0.0174076	-2.89019	Down		K12543	-1.51558	0.838802	-9.06716	0.000326263	0.00430478	0.368183	Down
K08355	-0.510749	1.04527	-2.20848	0.0489415	0.651101	-4.3455	Down		K00612	-1.10889	0.850373	-6.98338	2.01e-05	0.000600618	3.02737	Down		K11930	-0.87015	0.917225	-4.0482	0.00189336	0.0130595	-1.79359	Down		K23995	-0.512141	3.03299	-3.5107	0.00523825	0.018169	-2.95055	Down		K06881	-0.91549	0.457745	-8.90787	0.000353959	0.00448808	0.272527	Down
K07799	0.464378	1.53119	3.72058	0.00328003	0.208917	-1.75065	Stable		K23349	-1.21144	0.914975	-6.91535	2.21e-05	0.000627884	2.93341	Down		K05555	-1.21324	1.39254	-4.00694	0.00203213	0.0136577	-1.86621	Down		K16786	-0.884978	0.442489	-3.4956	0.00537567	0.0185256	-2.97703	Down		K18013	-1.17378	0.586889	-8.80838	0.000372687	0.00463469	0.21198	Down
K01028	0.484605	1.74724	3.531	0.00458433	0.266228	-2.07855	Stable		K05499	-1.06203	0.62816	-6.77479	2.67e-05	0.000709385	2.73724	Down		K13195	-1.60002	0.932752	-3.98857	0.00209725	0.0139348	-1.89858	Down		K06167	-1.28031	1.59336	-3.39812	0.00635668	0.0211992	-3.14818	Down		K21572	-1.18367	2.13977	-8.80199	0.00037393	0.00463469	0.20807	Down
K22187	0.484595	0.779485	3.50923	0.00476492	0.272706	-2.11633	Stable		K06015	-1.31702	0.961441	-6.75752	2.73e-05	0.000709385	2.71295	Down		K02058	-0.612498	1.95654	-3.98026	0.00212742	0.014064	-1.91324	Down		K07485	-1.04546	1.74187	-3.38173	0.00653895	0.0216548	-3.17699	Down		K06183	-1.49995	0.749974	-8.76612	0.000381	0.0046372	0.186069	Down
K12823	0.48194	0.414184	3.45543	0.00524322	0.283637	-2.2098	Stable		K10237	-0.869689	0.434844	-6.71285	2.9e-05	0.000736755	2.64993	Down		K16306	-0.749545	0.47268	-3.97703	0.00213927	0.014123	-1.91894	Down		K00864	-0.560121	2.03696	-3.35726	0.00682108	0.022288	-3.22002	Down		K18425	-1.33461	0.667304	-8.6853	0.000397524	0.00471232	0.136198	Down
K00411	0.464622	1.91258	3.2837	0.00712516	0.331026	-2.50884	Stable		K07019	-0.912689	0.456344	-6.68267	3.03e-05	0.000754788	2.6072	Down		K06416	-0.648913	2.56437	-3.96989	0.00216571	0.0142276	-1.93154	Down		K07080	-1.13646	1.19037	-3.35561	0.00684054	0.0223168	-3.22292	Down		K23549	-0.88362	2.03052	-8.67048	0.000400647	0.00472476	0.127007	Down
K19784	0.470569	2.12902	3.21049	0.00812458	0.356489	-2.63647	Stable		K02451	-0.992726	0.496363	-6.67514	3.06e-05	0.000754788	2.59652	Down		K23255	-1.20005	0.600024	-3.95801	0.00221044	0.0144491	-1.9525	Down		K00004	-1.04789	0.523945	-3.31949	0.00728126	0.0234753	-3.28646	Down		K16845	-2.40593	1.20297	-8.67046	0.00040065	0.00472476	0.126997	Down
K04567	0.435954	0.651603	3.18429	0.00851594	0.359113	-2.68215	Stable		K15669	-0.958085	0.479043	-6.60113	3.39e-05	0.000803923	2.49113	Down		K16922	-0.894916	0.559917	-3.95257	0.00223125	0.0145128	-1.96211	Down		K02283	-0.512151	1.64804	-3.31859	0.00729258	0.0234962	-3.28804	Down		K01512	-2.22029	1.11015	-8.64713	0.000405625	0.004769	0.112498	Down
K01637	0.347737	2.85702	3.13145	0.00936429	0.379102	-2.77427	Stable		K02124	-1.48527	0.829865	-6.57227	3.52e-05	0.000814629	2.44982	Down		K06281	-0.567567	2.09604	-3.86035	0.00261666	0.0162735	-2.12534	Down		K17285	-0.741243	1.85578	-3.28135	0.00777821	0.0247646	-3.35356	Down		K03831	-1.25547	0.627734	-8.44459	0.00045207	0.00512964	-0.0148784	Down
K19576	-0.474823	0.237411	-3.09956	0.00991703	0.387746	-2.82983	Stable		K21990	-0.984	0.492	-6.50795	3.85e-05	0.000868518	2.35735	Down		K01053	-0.609144	1.69391	-3.85591	0.00263684	0.0163603	-2.1332	Down		K03518	-0.625103	2.89257	-3.26699	0.00797421	0.0251574	-3.37883	Down		K10780	-1.44842	0.724211	-8.37279	0.000470041	0.00525495	-0.0606942	Down
K02014	0.351241	1.59215	3.09181	0.0100565	0.389343	-2.84335	Stable		K01428	-0.827088	0.413544	-6.4959	3.92e-05	0.000874357	2.33996	Down		K10218	-1.03142	0.796788	-3.84972	0.00266527	0.0164877	-2.14418	Down		K05813	-0.792274	1.14418	-3.19736	0.00899883	0.0277932	-3.50139	Down		K03320	-0.575924	2.56556	-8.32486	0.000482517	0.00531821	-0.0914839	Down
K05366	0.431963	0.430573	3.07145	0.0104316	0.399947	-2.8788	Stable		K04034	-1.20151	0.824015	-6.42976	4.3e-05	0.000926647	2.24416	Down		K22844	-0.701129	1.66341	-3.83743	0.00272271	0.0167348	-2.16599	Down		K01181	-1.09837	1.79521	-3.17568	0.00934463	0.0286423	-3.53956	Down		K06912	-1.49458	0.909195	-8.2145	0.000512773	0.00554429	-0.162972	Down
K04063	0.360935	2.988	3.05293	0.0107855	0.405771	-2.91107	Stable		K04334	-0.931654	0.465827	-6.41893	4.37e-05	0.000926816	2.2284	Down		K01042	-0.833109	0.912289	-3.80103	0.00290044	0.0174592	-2.23065	Down		K06915	-0.947209	0.473604	-3.17476	0.0093596	0.0286701	-3.54118	Down		K04654	-0.830955	1.47133	-8.13693	0.000535405	0.00572575	-0.213744	Down
K18303	0.464433	0.483779	3.04848	0.0108722	0.405771	-2.91881	Stable		K01365	-1.2286	0.891984	-6.39956	4.49e-05	0.000935027	2.20021	Down		K19640	-0.85947	1.01473	-3.79971	0.0029071	0.0174592	-2.233	Down		K18118	-1.03258	0.673355	-3.15611	0.00966833	0.0294483	-3.57401	Down		K08776	-0.834853	0.518492	-8.12708	0.000538361	0.00572575	-0.220218	Down
K03885	0.334033	1.59521	3.04448	0.0109508	0.405771	-2.92577	Stable		K13583	-1.24008	0.620042	-6.32584	4.98e-05	0.000986778	2.09238	Down		K00958	-0.558469	1.76696	-3.79574	0.00292727	0.0175182	-2.24007	Down		K01042	-0.994939	0.655386	-3.15161	0.00974434	0.029624	-3.58192	Down		K15862	-0.922062	0.461031	-7.99125	0.000581215	0.0059993	-0.310268	Down
K21310	0.36128	2.39531	3.02004	0.0114437	0.418435	-2.96832	Stable		K20454	-0.98644	0.49322	-6.29329	5.22e-05	0.00101539	2.04452	Down		K07485	-0.513273	1.80879	-3.76846	0.00306963	0.0181651	-2.28859	Down		K04654	-0.550118	1.71901	-2.98789	0.0129662	0.0377164	-3.86976	Down		K09540	-0.501743	0.250871	-7.85288	0.000629124	0.00633578	-0.403407	Down
K01626	-0.341893	1.35218	-3.00874	0.0116788	0.420009	-2.98796	Stable		K05275	-0.802656	0.401328	-6.20597	5.91e-05	0.00108074	1.91541	Down		K10672	-1.02641	1.2414	-3.72008	0.00334002	0.019312	-2.37478	Down		K07733	-1.62592	1.16146	-2.97874	0.0131753	0.0382328	-3.88582	Down		K18855	-1.34496	0.672482	-7.8247	0.000639449	0.00638757	-0.42255	Down
K00059	0.374579	3.151	2.97713	0.0123634	0.427994	-3.04293	Stable		K21025	-0.754872	0.377436	-6.20111	5.96e-05	0.00108242	1.90819	Down		K03618	-1.2965	1.55548	-3.67727	0.00359974	0.0203782	-2.45115	Down		K03618	-1.41713	1.14796	-2.92162	0.0145598	0.041481	-3.98598	Down		K13587	-1.20488	0.888541	-7.80091	0.000648325	0.00645772	-0.438761	Down
K03641	0.358102	1.17936	2.96123	0.0127229	0.429998	-3.07057	Stable		K08369	-0.943676	0.566972	-6.18679	6.08e-05	0.00109595	1.88691	Down		K07538	-0.810444	0.88274	-3.67649	0.00360466	0.0203782	-2.45254	Down		K00757	-0.89115	1.69253	-2.88687	0.015473	0.0434949	-4.04683	Down		K00395	-0.814412	2.05424	-7.77993	0.000656276	0.00650842	-0.453094	Down
K02397	-0.466132	0.630322	-2.87208	0.014941	0.472015	-3.22523	Stable		K16703	-0.76883	0.384415	-6.17532	6.18e-05	0.00109783	1.86983	Down		K03605	-0.711083	2.67874	-3.66794	0.00365903	0.0206519	-2.4678	Down		K14647	-0.684969	0.893171	-2.83544	0.0169314	0.046861	-4.13674	Down		K02024	-1.11911	0.559555	-7.76326	0.000662675	0.00654931	-0.464506	Down
K03688	0.390252	0.195126	2.86713	0.0150749	0.472466	-3.2338	Stable		K08070	-1.1416	0.730533	-6.1359	6.54e-05	0.00112615	1.81102	Down		K00394	-0.76224	1.71057	-3.63436	0.00388098	0.0215114	-2.52779	Down		K09022	-0.636	2.12201	-2.83485	0.0169491	0.0468831	-4.13778	Down		K03404	-0.99513	1.22382	-7.72182	0.00067891	0.00666034	-0.49297	Down
K01507	0.425209	2.11261	2.84224	0.0157665	0.490253	-3.27687	Stable		K02703	-0.722317	3.6814	-6.10933	6.8e-05	0.00114462	1.77126	Down		K10546	-0.743454	2.07149	-3.6325	0.00389373	0.0215479	-2.53113	Down		K15584	-0.771282	0.542024	-2.83331	0.0169949	0.0469564	-4.14047	Down		K08177	-0.991343	2.32612	-7.67381	0.000698311	0.00676322	-0.526106	Down
K00370	0.284582	1.6205	2.82705	0.0162043	0.499927	-3.30314	Stable		K09992	-0.956189	0.478095	-6.10548	6.84e-05	0.00114462	1.76548	Down		K11384	-0.705395	0.52236	-3.62209	0.00396555	0.0218647	-2.54974	Down		K19272	-0.572278	1.9294	-2.80276	0.0179292	0.0492013	-4.19377	Down		K23995	-0.746102	2.69312	-7.6217	0.000720128	0.00687216	-0.562286	Down
K00772	0.469309	1.2533	2.81511	0.0165568	0.506843	-3.32377	Stable		K02706	-0.746602	2.46309	-6.0161	7.79e-05	0.00122268	1.63091	Down		K06282	-0.631426	2.27828	-3.61233	0.00403413	0.0221758	-2.56719	Down		K06188	-0.563002	1.90986	-2.78839	0.0183862	0.0501998	-4.21882	Down		K00104	-0.744819	1.17472	-7.59428	0.000731934	0.00695566	-0.581411	Down
K01271	-0.458958	0.690433	-2.76767	0.0180344	0.535104	-3.40562	Stable		K17225	-0.87507	0.523808	-5.99375	8.05e-05	0.00124968	1.59708	Down		K16422	-0.883868	0.767377	-3.56191	0.0044084	0.0235638	-2.65742	Down		K26060	-1.15967	0.793473	-2.77491	0.0188258	0.0512416	-4.2423	Down		K04655	-1.3751	0.960733	-7.38498	0.000830074	0.00749507	-0.729393	Down
K07130	0.489495	1.55716	2.75798	0.018352	0.535104	-3.42231	Stable		K22369	-0.767575	0.383787	-5.97844	8.23e-05	0.00126246	1.57387	Down		K10559	-0.884263	1.0016	-3.53796	0.00459845	0.0241856	-2.70031	Down		K01720	-0.784066	1.87629	-2.72848	0.020421	0.0546476	-4.32303	Down		K00226	-1.27062	0.77419	-7.38215	0.000831505	0.00749507	-0.731419	Down
K07071	0.302498	1.56158	2.75325	0.0185093	0.535104	-3.43047	Stable		K02691	-1.20966	0.604831	-5.96482	8.4e-05	0.00127911	1.55319	Down		K14155	-0.644815	1.3133	-3.53038	0.00466041	0.0244137	-2.7139	Down		K05879	-1.18929	0.871945	-2.70788	0.0211714	0.0563756	-4.35878	Down		K05301	-1.10657	0.553286	-7.35425	0.000845772	0.00756038	-0.751428	Down
K02115	0.346326	2.13019	2.74437	0.0188076	0.535104	-3.44575	Stable		K08916	-1.05609	1.08244	-5.92862	8.86e-05	0.00133083	1.49811	Down		K01617	-0.992803	0.759596	-3.52255	0.00472519	0.0246124	-2.72792	Down		K06208	-1.38735	0.693673	-2.70124	0.0214191	0.0568168	-4.3703	Down		K20523	-0.852091	2.97271	-7.3372	0.000854631	0.00758339	-0.763682	Down
K06980	0.397992	0.927387	2.73512	0.0191236	0.535104	-3.46167	Stable		K07096	-1.18094	0.784351	-5.88751	9.42e-05	0.00136529	1.43531	Down		K07726	-1.33532	1.66008	-3.5224	0.00472648	0.0246124	-2.7282	Down		K19511	-1.36212	0.681058	-2.67114	0.0225786	0.0590196	-4.42243	Down		K10713	-0.862951	2.6026	-7.31949	0.000863956	0.00763637	-0.776446	Down
K06698	0.494519	1.08794	2.72587	0.0194448	0.53526	-3.47757	Stable		K02585	-0.691831	0.345915	-5.8843	9.46e-05	0.00136529	1.4304	Down		K16886	-0.85269	1.02385	-3.48766	0.00502563	0.0257362	-2.79048	Down		K08698	-0.725563	0.916702	-2.65727	0.0231339	0.060245	-4.44642	Down		K22226	-1.41849	0.90174	-7.31498	0.000866347	0.00764266	-0.779696	Down
K20201	0.427	1.42439	2.71095	0.019974	0.536581	-3.50319	Stable		K05376	-0.892742	0.446371	-5.87877	9.54e-05	0.00137043	1.42192	Down		K13075	-0.500836	2.39455	-3.47066	0.00517899	0.0263927	-2.82096	Down		K10670	-1.0818	0.540899	-2.65133	0.0233755	0.0606788	-4.45668	Down		K01775	-0.629191	1.76866	-7.18946	0.000936234	0.00805622	-0.870936	Down
K09766	0.326974	1.87753	2.70427	0.0202156	0.539401	-3.51466	Stable		K19344	-0.891518	0.445759	-5.86334	9.76e-05	0.00139025	1.39827	Down		K04070	-0.906264	0.544101	-3.46985	0.00518643	0.0263972	-2.82241	Down		K17734	-0.856067	0.428034	-2.60856	0.0251928	0.0639641	-4.53046	Down		K21606	-1.47727	0.959555	-7.14506	0.000962552	0.00816045	-0.90354	Down
K04114	0.429576	0.579615	2.68869	0.0207905	0.54976	-3.54139	Stable		K21001	-1.16736	0.881391	-5.78589	0.000109537	0.00147406	1.27905	Down		K05518	-1.07011	1.17724	-3.46501	0.00523107	0.0265293	-2.8311	Down		K04656	-0.921253	0.460627	-2.60798	0.0252181	0.0639641	-4.53145	Down		K19002	-0.759079	0.379539	-7.07306	0.00100712	0.00832019	-0.956771	Down
K02040	0.325792	2.22414	2.66482	0.0217027	0.54976	-3.58229	Stable		K01373	-1.23717	0.820051	-5.6865	0.000127187	0.00163273	1.12479	Down		K21601	-1.04526	1.28366	-3.44161	0.0054523	0.0272563	-2.87308	Down		K01426	-0.993408	1.41437	-2.59203	0.0259317	0.0653549	-4.5589	Down		K01924	-0.655786	1.73923	-6.86317	0.0011518	0.00925582	-1.1146	Down
K03296	0.37951	1.30505	2.65888	0.0219357	0.54976	-3.59245	Stable		K11355	-1.18281	0.791579	-5.6597	0.000132446	0.00168069	1.08295	Down		K04027	-1.62725	2.08055	-3.43652	0.00550169	0.0273185	-2.88221	Down		K08884	-0.781722	0.390861	-2.59029	0.0260111	0.0654869	-4.5619	Down		K17762	-2.13314	1.06657	-6.79369	0.00120505	0.00949026	-1.16774	Down
K05863	0.420926	1.77353	2.63293	0.0229832	0.559808	-3.6368	Stable		K01586	-0.801681	0.473563	-5.64982	0.000134442	0.0016867	1.06751	Down		K07482	-0.508955	1.40286	-3.43604	0.00550638	0.0273185	-2.88307	Down		K02288	-0.977619	0.875999	-2.52633	0.0290878	0.0714523	-4.67158	Down		K00446	-0.933806	0.466903	-6.71338	0.00127029	0.00976753	-1.22973	Down
K08589	0.440739	0.529563	2.63171	0.0230338	0.559808	-3.63889	Stable		K01782	-0.677948	0.338974	-5.5943	0.000146274	0.00175716	0.980424	Down		K21309	-0.685351	1.04944	-3.42999	0.00556572	0.0275348	-2.89393	Down		K18425	-0.592315	0.431679	-2.49065	0.0309573	0.0749063	-4.73248	Down		K00001	-0.78448	0.39224	-6.66631	0.00131048	0.00990918	-1.26635	Down
K00850	0.430177	1.39349	2.62795	0.0231901	0.559808	-3.64531	Stable		K07722	-1.0009	0.500448	-5.58714	0.000147877	0.00176018	0.969166	Down		K07302	-0.502664	3.01536	-3.42283	0.0056368	0.0277817	-2.90678	Down		K09516	-0.740524	0.370262	-2.47615	0.0317502	0.0765944	-4.75717	Down		K19411	-0.907806	1.72371	-6.66105	0.00131507	0.00991089	-1.27045	Down
K01497	0.45894	2.09352	2.62682	0.0232369	0.559808	-3.64723	Stable		K18785	-0.961206	0.480603	-5.54746	0.000157112	0.00183063	0.906629	Down		K00146	-0.564949	1.61314	-3.4096	0.00577065	0.0282031	-2.93053	Down		K13819	-0.98407	0.906705	-2.46905	0.0321458	0.0770894	-4.76924	Down		K06228	-0.53393	0.266965	-6.6528	0.0013223	0.00991613	-1.27689	Down
K14415	0.355045	1.45056	2.62316	0.0233903	0.559808	-3.65348	Stable		K03168	-1.05971	0.69986	-5.52487	0.000162644	0.00187528	0.870908	Down		K03833	-0.821256	0.822343	-3.39923	0.00587781	0.0286203	-2.94915	Down		K10220	-0.597011	0.298506	-2.46186	0.0325512	0.0777779	-4.78146	Down		K05365	-0.988286	1.04329	-6.56224	0.00140484	0.0103309	-1.34806	Down
K01720	0.332099	1.92084	2.61214	0.0238582	0.567566	-3.67228	Stable		K02284	-1.70154	1.30867	-5.45705	0.000180518	0.00201815	0.763278	Down		K02691	-1.31296	1.49408	-3.39339	0.00593898	0.0288379	-2.95963	Down		K17213	-0.840658	0.632695	-2.43578	0.0340642	0.0805349	-4.82569	Down		K17734	-1.09937	0.710644	-6.54834	0.00141804	0.0103944	-1.35905	Down
K03466	0.451589	0.830253	2.58776	0.0249253	0.576952	-3.71378	Stable		K22390	-1.17734	1.0027	-5.44741	0.000183225	0.00203808	0.74792	Down		K00483	-0.750129	0.561397	-3.39001	0.00597475	0.0289029	-2.9657	Down		K12603	-0.669226	0.334613	-2.40568	0.0358965	0.0840879	-4.87659	Down		K24129	-1.83461	0.917306	-6.52353	0.00144199	0.0104521	-1.37873	Down
K02305	0.496005	0.321846	2.57456	0.025523	0.58045	-3.73623	Stable		K06928	-0.789376	0.394688	-5.43927	0.000185542	0.00205868	0.734946	Down		K17213	-0.815631	0.906481	-3.38973	0.00597773	0.0289029	-2.9662	Down		K00395	-0.571195	2.12598	-2.39061	0.03685	0.085824	-4.90202	Down		K10671	-1.11124	1.48313	-6.42978	0.00153687	0.010897	-1.45362	Down
K01322	0.439718	0.289909	2.57022	0.0257226	0.58045	-3.74361	Stable		K16197	-1.00889	0.504447	-5.37304	0.000205596	0.00219833	0.629035	Down		K04652	-0.762366	1.78269	-3.37888	0.006094	0.0292657	-2.98568	Down		K02450	-0.886829	1.21582	-2.33564	0.0405402	0.0928968	-4.99433	Down		K02626	-2.03336	1.01668	-6.40996	0.00155788	0.0109479	-1.46957	Down
K00280	-0.438447	0.354927	-2.55914	0.0262387	0.585109	-3.76241	Stable		K13693	-1.08679	0.971658	-5.34036	0.000216325	0.00225837	0.576546	Down		K16294	-0.77821	0.459927	-3.34521	0.0064698	0.030733	-3.04616	Down		K11959	-0.520101	1.80601	-2.32571	0.0412436	0.0941131	-5.01092	Down		K22719	-0.73617	1.72437	-6.37749	0.00159302	0.0111389	-1.49578	Down
K00138	0.317404	1.92114	2.55581	0.0263956	0.585109	-3.76806	Stable		K02770	-1.12897	0.746717	-5.32598	0.000221234	0.00229336	0.553391	Down		K11081	-0.528004	0.380642	-3.30474	0.00695285	0.0322969	-3.11883	Down		K00202	-0.505183	1.69111	-2.29797	0.0432733	0.0974847	-5.05719	Down		K11900	-1.32803	1.42224	-6.35711	0.00161555	0.0112619	-1.51228	Down
K11209	0.46332	1.78044	2.5513	0.0266102	0.585109	-3.77572	Stable		K04655	-1.14863	1.15555	-5.27164	0.000240868	0.00242848	0.465674	Down		K17228	-0.658764	0.711999	-3.30244	0.00698143	0.0323724	-3.12297	Down		K16885	-0.793533	1.24254	-2.27225	0.0452411	0.100676	-5.09992	Down		K16055	-0.798507	1.02783	-6.29353	0.00168835	0.0116457	-1.56405	Down
K02405	0.317035	2.43141	2.54874	0.0267323	0.585109	-3.78005	Stable		K12454	-0.931862	0.465931	-5.26856	0.000242034	0.00242971	0.460693	Down		K13954	-0.553226	1.29029	-3.29678	0.00705213	0.0326138	-3.13313	Down		K03366	-0.604758	1.54324	-2.24877	0.0471128	0.103605	-5.13879	Down		K01493	-1.83426	0.91713	-6.26927	0.00171714	0.0117311	-1.58391	Down
K10794	0.36138	1.84564	2.52353	0.0279677	0.599123	-3.82274	Stable		K06962	-1.15852	1.02195	-5.22905	0.000257542	0.00254522	0.396634	Down		K01444	-0.696395	1.05267	-3.28109	0.00725206	0.0333036	-3.16132	Down		K13628	0.481341	3.68	4.17887	0.00170693	0.00768514	-1.79449	Stable		K03520	-1.04829	1.12802	-6.18292	0.00182448	0.0122805	-1.65511	Down
K00926	0.335895	1.38105	2.51768	0.0282623	0.599123	-3.83263	Stable		K16148	-0.898676	0.660563	-5.22882	0.000257634	0.00254522	0.396266	Down		K02782	-0.89192	0.964057	-3.27838	0.00728721	0.0333945	-3.16619	Down		K11901	-0.489656	2.65931	-3.97635	0.00238468	0.0099341	-2.14092	Stable		K06282	-0.953297	2.15876	-6.17937	0.00182905	0.0122805	-1.65805	Down
K10117	0.286762	1.61026	2.5119	0.028556	0.599123	-3.84239	Stable		K00156	-0.684317	1.74064	-5.21856	0.000261835	0.00258095	0.379584	Down		K08752	-0.934232	1.1578	-3.27809	0.00729092	0.0333945	-3.16671	Down		K03696	0.469442	3.14809	3.96627	0.00242501	0.0100675	-2.15826	Stable		K00566	-1.71164	1.15244	-6.16563	0.00184691	0.0123258	-1.66947	Down
K02285	-0.484898	0.58774	-2.51054	0.0286255	0.599123	-3.84468	Stable		K01785	-1.13768	1.21846	-5.21598	0.0002629	0.00258567	0.375399	Down		K06015	-0.600754	1.81724	-3.26265	0.00749437	0.0340504	-3.19443	Down		K00529	0.476	2.44427	3.80765	0.00316267	0.0123377	-2.43241	Stable		K06147	-0.787493	1.66986	-6.11263	0.00191775	0.0125787	-1.71365	Down
K14978	0.386986	0.25835	2.50999	0.0286541	0.599123	-3.84562	Stable		K09803	-1.4293	1.3189	-5.16891	0.000283198	0.00271921	0.298704	Down		K11946	-0.665559	0.779563	-3.26058	0.00752209	0.0341257	-3.19815	Down		K02946	0.490691	3.35632	3.80633	0.00316968	0.0123551	-2.43469	Stable		K14561	-0.704189	0.352095	-6.06025	0.00199096	0.0128916	-1.75763	Down
K02672	-0.383868	0.251704	-2.50222	0.0290549	0.599123	-3.85873	Stable		K10117	-1.19003	0.938537	-5.16879	0.000283251	0.00271921	0.29851	Down		K14059	-0.762126	0.838033	-3.22413	0.00802764	0.03577	-3.26363	Down		K01647	0.48436	2.68634	3.80343	0.00318521	0.0123849	-2.43973	Stable		K00282	-1.02746	0.513728	-6.03266	0.00203083	0.0130754	-1.7809	Down
K07267	0.471659	0.235829	2.48927	0.0297362	0.599123	-3.88057	Stable		K00666	-0.783955	0.450871	-5.16274	0.000285979	0.00273945	0.288626	Down		K00004	-0.61787	0.714026	-3.21809	0.00811467	0.036089	-3.27447	Down		K03522	0.480853	2.42488	3.80341	0.00318533	0.0123849	-2.43977	Stable		K15578	-0.873444	1.11264	-6.01724	0.00205354	0.0131288	-1.79396	Down
K18903	0.314982	1.74162	2.46777	0.0309009	0.609116	-3.91675	Stable		K14411	-0.922366	0.501463	-5.13386	0.000299381	0.00285826	0.241407	Down		K06726	-0.860119	0.747965	-3.20445	0.00831476	0.0366758	-3.29896	Down		K02945	0.452771	3.297	3.69364	0.00383457	0.0142618	-2.63068	Stable		K00114	-0.555097	1.96023	-5.99303	0.0020898	0.0133046	-1.8145	Down
K00075	-0.274952	1.5758	-2.46463	0.0310748	0.609116	-3.92203	Stable		K03320	-1.07676	1.99847	-5.11952	0.000306282	0.00290245	0.217914	Down		K01373	-0.74932	1.32664	-3.20384	0.00832377	0.0366847	-3.30005	Down		K02897	0.441542	3.23645	3.62921	0.00427823	0.0156449	-2.74312	Stable		K02452	-1.18705	0.593526	-5.88086	0.002268	0.0140081	-1.91051	Down
K11936	0.478127	0.239063	2.46128	0.0312612	0.609116	-3.92766	Stable		K02704	-1.26637	1.61839	-5.09389	0.00031904	0.00299664	0.175849	Down		K12751	-1.08533	0.69399	-3.15649	0.00905886	0.0391036	-3.38504	Down		K03969	0.45339	3.00222	3.54496	0.00493975	0.0174076	-2.8905	Stable		K17285	-1.32702	1.09027	-5.84203	0.00233384	0.0142983	-1.94407	Down
K10240	0.395942	0.262827	2.45755	0.0314704	0.609116	-3.93393	Stable		K14987	-1.34267	0.890297	-5.07255	0.000330086	0.00306876	0.140766	Down		K00518	-0.603209	2.16776	-3.1462	0.00922717	0.039667	-3.40351	Down		K07040	0.477938	3.1801	3.49869	0.00534727	0.0184416	-2.97161	Stable		K11903	-0.718261	3.07278	-5.76788	0.00246595	0.0148283	-2.00864	Down
K03979	-0.403575	0.95732	-2.45112	0.0318338	0.609116	-3.94473	Stable		K06118	-0.802289	0.530817	-5.05755	0.000338096	0.00313005	0.116055	Down		K18335	-0.836225	0.843301	-3.13963	0.0093362	0.0400373	-3.41529	Down		K03924	0.396842	2.47749	3.48559	0.00546881	0.0187632	-2.99459	Stable		K08832	-0.753205	0.767746	-5.75196	0.00249546	0.0149662	-2.02259	Down
K08907	0.498243	1.09938	2.44943	0.0319296	0.609116	-3.94755	Stable		K03794	-0.984964	0.635516	-5.05297	0.000340578	0.00313986	0.108516	Down		K00231	-0.635184	0.892151	-3.12843	0.00952529	0.040649	-3.4354	Down		K04487	0.404995	3.40861	3.46651	0.00565088	0.0192966	-3.02806	Stable		K05555	-1.67781	0.838905	-5.69642	0.00260174	0.015461	-2.07148	Down
K01740	0.316497	1.32103	2.44027	0.0324562	0.609116	-3.96292	Stable		K01425	-0.733013	0.366506	-5.04955	0.000342452	0.0031435	0.102863	Down		K07079	-0.696599	1.22236	-3.11431	0.00976896	0.0415154	-3.46071	Down		K04488	0.420115	3.73286	3.44194	0.0058947	0.0200024	-3.0712	Stable		K03091	-0.844044	0.566878	-5.67783	0.00263849	0.0155979	-2.08792	Down
K00700	0.442	0.529515	2.44022	0.0324588	0.609116	-3.963	Stable		K01218	-0.874528	0.437264	-5.01077	0.00036441	0.00328411	0.0388233	Down		K01628	-0.937372	1.5994	-3.10612	0.00991329	0.0419636	-3.4754	Down		K11903	-0.45626	3.46091	-3.42744	0.00604367	0.0204079	-3.09667	Stable		K09137	-1.87392	0.936962	-5.65401	0.00268649	0.0158113	-2.10905	Down
K15257	0.482312	0.650237	2.4297	0.0330739	0.609116	-3.98062	Stable		K13378	-0.632868	0.316434	-5.00459	0.000368046	0.00329218	0.0285955	Down		K19221	-0.550896	2.13553	-3.09033	0.0101976	0.0427534	-3.50371	Down		K03799	0.396023	3.38726	3.42211	0.0060993	0.0205528	-3.10602	Stable		K01635	-0.71709	1.44134	-5.64882	0.00269708	0.0158414	-2.11366	Down
K14441	0.442418	0.421934	2.42513	0.0333444	0.609116	-3.98827	Stable		K15650	-1.10706	1.06501	-4.9711	0.000388418	0.00343985	-0.0269057	Down		K18074	-0.650193	0.448093	-3.08368	0.0103197	0.0430588	-3.51562	Down		K18223	-0.401626	2.1978	-3.41447	0.00618011	0.0207243	-3.11945	Stable		K13735	-0.944568	0.636071	-5.58097	0.00284023	0.0164697	-2.17426	Down
K03606	0.437571	0.218786	2.42012	0.0336436	0.609116	-3.99665	Stable		K04656	-0.962613	0.871076	-4.97065	0.000388697	0.00343985	-0.0276454	Down		K21883	-0.872555	0.600318	-3.0723	0.0105323	0.043565	-3.53602	Down		K03545	0.385523	2.81142	3.40208	0.00631344	0.0210969	-3.14122	Stable		K04034	-1.30926	0.882313	-5.48775	0.00305184	0.0172571	-2.25842	Down
K03820	0.42478	0.399821	2.41818	0.0337603	0.609116	-3.9999	Stable		K05768	-0.831122	0.415561	-4.9608	0.000394923	0.00348796	-0.044012	Down		K10947	-1.15933	1.9652	-3.04621	0.0110362	0.0453635	-3.58274	Down		K02906	0.418613	3.58231	3.37569	0.00660745	0.0217764	-3.18761	Stable		K03618	-1.8555	1.29568	-5.481	0.00306785	0.0172619	-2.26454	Down
K07861	0.482529	0.3655	2.40602	0.0344996	0.609116	-4.02021	Stable		K02635	-0.911228	1.74524	-4.94287	0.000406511	0.00356889	-0.0737988	Down		K03293	-0.55639	0.746135	-3.04022	0.0111555	0.0458177	-3.59347	Down		K02114	0.490278	2.88265	3.36882	0.0066862	0.0219508	-3.19968	Stable		K06897	-1.16442	1.31894	-5.47039	0.00309326	0.0173619	-2.2742	Down
K03469	-0.461662	1.38675	-2.39991	0.0348771	0.609116	-4.0304	Stable		K02690	-1.13286	0.999152	-4.89808	0.000437073	0.00376975	-0.148444	Down		K03192	-1.3585	1.89515	-3.03369	0.0112868	0.0461764	-3.60516	Down		K04063	0.388217	3.14133	3.35534	0.00684369	0.0223168	-3.22339	Stable		K06015	-0.699914	1.28121	-5.4378	0.00317284	0.0176346	-2.30394	Down
K15102	0.454241	1.25909	2.39787	0.0350039	0.609116	-4.0338	Stable		K07485	-1.17564	1.21443	-4.89687	0.000437928	0.00376977	-0.150458	Down		K09804	-1.0423	1.30087	-3.02477	0.0114687	0.0467022	-3.62112	Down		K13075	-0.443029	2.51757	-3.35129	0.00689172	0.0223981	-3.23051	Stable		K12510	-1.00944	0.50472	-5.42423	0.00320668	0.0177577	-2.31636	Down
K06978	0.399427	1.12933	2.39627	0.0351035	0.609116	-4.03646	Stable		K03466	-0.708485	0.856469	-4.87796	0.000451574	0.00382754	-0.182049	Down		K17321	-0.610831	0.673403	-3.01451	0.0116816	0.0472685	-3.63948	Down		K04773	0.427316	2.14609	3.32087	0.00726387	0.0234504	-3.28403	Stable		K16697	-0.959057	0.479529	-5.39955	0.00326935	0.01798	-2.33901	Down
K19641	-0.445735	0.510563	-2.3927	0.0353274	0.609116	-4.04242	Stable		K10537	-0.799349	0.497385	-4.87034	0.000457201	0.00386781	-0.194797	Down		K09004	-0.552923	2.53768	-3.01089	0.0117577	0.0474375	-3.64596	Down		K03544	0.368702	3.2934	3.31752	0.0073061	0.0235192	-3.28992	Stable		K19339	-0.773292	0.97882	-5.3995	0.00326949	0.01798	-2.33906	Down
K15975	0.394145	1.47589	2.39017	0.0354873	0.609116	-4.04664	Stable		K10546	-0.738646	1.81222	-4.83787	0.000482012	0.00403137	-0.249192	Down		K17830	-0.672067	0.802474	-2.99182	0.0121667	0.0487876	-3.68005	Down		K03527	0.392985	2.90119	3.27787	0.00782531	0.0248656	-3.35969	Stable		K03738	-1.38916	1.38373	-5.39555	0.00327963	0.0179967	-2.34269	Down
K04096	0.314968	1.47438	2.38066	0.0360924	0.609116	-4.06247	Stable		K21395	-0.731264	1.54334	-4.82976	0.000488426	0.00407729	-0.262796	Down		K19647	-0.649406	0.403943	-2.98137	0.0123968	0.0493336	-3.69873	Down		K02984	0.480749	2.98334	3.21974	0.00865563	0.0269738	-3.462	Stable		K07301	-0.854857	0.427428	-5.39484	0.00328147	0.0179967	-2.34334	Down
K15514	0.369891	0.676314	2.37964	0.0361579	0.609116	-4.06416	Stable		K14475	-1.40335	1.21102	-4.80284	0.000510373	0.00419947	-0.308028	Down		K02032	-0.841081	1.40124	-2.97096	0.0126306	0.0499985	-3.71733	Down		K02437	0.483955	2.98508	3.21146	0.00878104	0.027242	-3.47658	Stable		K14733	-0.645784	0.968834	-5.38891	0.00329681	0.0180157	-2.3488	Down
K18244	0.360373	0.971466	2.37639	0.0363674	0.609116	-4.06957	Stable		K02689	-1.09866	1.12914	-4.78693	0.000523831	0.00429018	-0.334806	Down		K11530	-1.03095	0.697278	-2.96847	0.0126873	0.0501094	-3.72179	Down		K15770	-0.397026	2.2457	-3.20895	0.00881938	0.0273435	-3.48099	Stable		K03153	-1.10273	0.762522	-5.3562	0.00338295	0.0183761	-2.37898	Down
K04768	0.461439	0.660523	2.3732	0.0365746	0.609116	-4.07488	Stable		K11188	-0.715782	0.441219	-4.70557	0.000598714	0.00477242	-0.472229	Down		K21606	-0.827685	1.18098	-2.96678	0.0127256	0.0501794	-3.7248	Down		K10188	0.469099	1.48348	3.18094	0.0092594	0.028471	-3.53029	Stable		K07325	-0.799707	2.07509	-5.32683	0.00346255	0.0186527	-2.40619	Down
K14472	-0.262299	1.13293	-2.37004	0.0367804	0.609116	-4.08012	Stable		K03698	-0.659888	0.408834	-4.69019	0.000614093	0.00486864	-0.498303	Down		K01137	-0.812204	0.832125	-2.95623	0.0129689	0.0509533	-3.74365	Down		K00626	0.406259	2.87976	3.13718	0.00999233	0.030283	-3.60732	Stable		K13483	-1.8891	1.54033	-5.31986	0.00348175	0.0187118	-2.41266	Down
K06911	0.301671	2.4512	2.3671	0.036973	0.609116	-4.08501	Stable		K16320	-0.957134	0.478567	-4.68217	0.000622274	0.00492466	-0.511908	Down		K23508	-0.839152	1.59164	-2.94301	0.0132801	0.0520593	-3.76724	Down		K04077	0.41162	3.42	3.10997	0.0104774	0.0316344	-3.65519	Stable		K07045	-0.516963	2.39808	-5.12558	0.00407154	0.0209657	-2.5956	Down
K02390	0.385893	1.58717	2.36334	0.0372209	0.609116	-4.09125	Stable		K07160	-0.853174	1.13884	-4.64831	0.000658109	0.00515285	-0.569455	Down		K03653	-0.707927	0.541776	-2.88392	0.0147656	0.0568631	-3.87255	Down		K02600	0.368776	2.67503	3.09079	0.0108336	0.0325075	-3.68892	Stable		K06903	-1.89512	0.947562	-5.09627	0.0041704	0.021306	-2.62362	Down
K02113	0.235245	2.42813	2.36102	0.0373749	0.609116	-4.09511	Stable		K11178	-1.00662	1.83095	-4.64477	0.000661971	0.00516779	-0.575468	Down		K18244	-0.633952	0.824642	-2.86466	0.015285	0.0586484	-3.90683	Down		K01756	0.492751	1.61155	3.07707	0.0110962	0.0330703	-3.71306	Stable		K07289	-1.16797	1.23942	-5.00916	0.00448127	0.0224409	-2.70756	Down
K06118	-0.456499	0.951943	-2.35601	0.0377091	0.609116	-4.10342	Stable		K06281	-0.754849	1.76279	-4.61939	0.000690429	0.00533964	-0.618718	Down		K00864	-0.563836	1.90199	-2.85419	0.015575	0.0595435	-3.92545	Down		K02341	0.43794	2.23823	3.06937	0.0112461	0.0334122	-3.72659	Stable		K11930	-1.2766	0.638302	-5.00027	0.00451453	0.0225151	-2.71619	Down
K00077	0.252378	1.80181	2.35243	0.0379498	0.609116	-4.10936	Stable		K05303	-0.895482	0.631661	-4.59445	0.00071963	0.00548857	-0.661272	Down		K00102	-0.627554	0.677299	-2.84893	0.0157225	0.06002	-3.93478	Down		K02986	0.439523	3.49863	3.04451	0.011745	0.0347053	-3.7703	Stable		K00433	-1.27563	1.82687	-4.97775	0.00460003	0.0226371	-2.73809	Down
K02000	0.476239	0.23812	2.35104	0.0380431	0.609116	-4.11165	Stable		K05878	-0.961323	1.61505	-4.58906	0.000726107	0.00550943	-0.670476	Down		K13829	-0.511221	0.311361	-2.84727	0.0157694	0.0601552	-3.93773	Down		K02982	0.369131	3.4647	3.04252	0.0117858	0.0347513	-3.77379	Stable		K20486	-0.907974	0.453987	-4.93654	0.00476143	0.023156	-2.77832	Down
K17725	-0.438696	0.219348	-2.35031	0.0380926	0.609116	-4.11287	Stable		K21606	-1.07618	1.07021	-4.54252	0.000784688	0.00585335	-0.750152	Down		K01551	-0.697654	1.34954	-2.84525	0.0158268	0.060243	-3.94133	Down		K03585	0.455607	2.71731	3.01377	0.0123929	0.0362662	-3.82432	Stable		K00782	-0.858025	0.429012	-4.91397	0.00485267	0.0235243	-2.80046	Down
K03672	0.396119	2.13542	2.34987	0.0381224	0.609116	-4.1136	Stable		K16294	-0.714482	0.45635	-4.52815	0.000803754	0.00596534	-0.774796	Down		K16856	-0.544515	0.445633	-2.84372	0.0158702	0.0603644	-3.94404	Down		K00826	0.399793	2.8071	2.99171	0.0128799	0.0375104	-3.86305	Stable		K00368	-0.50592	2.88346	-4.89465	0.00493239	0.0237338	-2.81946	Down
K05595	0.371861	1.80918	2.34859	0.0382092	0.609116	-4.11572	Stable		K13819	-0.957511	0.850687	-4.52622	0.000806353	0.00597199	-0.77811	Down		K16465	-0.674949	0.551556	-2.84228	0.0159114	0.0604332	-3.9466	Down		K00425	0.372531	2.50585	2.99106	0.0128947	0.0375309	-3.8642	Stable		K00370	-0.579698	2.51268	-4.88821	0.0049593	0.023813	-2.82581	Down
K00703	0.388217	0.928741	2.34672	0.0383364	0.609116	-4.11882	Stable		K11527	-0.900766	0.57441	-4.52548	0.000807354	0.00597199	-0.779384	Down		K21395	-0.601062	1.92559	-2.83961	0.0159878	0.0606358	-3.95135	Down		K01926	0.474849	2.28634	2.94897	0.0138796	0.0397533	-3.93805	Stable		K20428	-0.868747	0.609389	-4.85189	0.00511436	0.0243243	-2.8617	Down
K13449	0.44882	0.325168	2.34596	0.0383881	0.609116	-4.12008	Stable		K22348	-0.955436	0.8679	-4.50548	0.000834831	0.00610367	-0.813734	Down		K06042	-0.712885	0.736731	-2.82958	0.0162782	0.0616481	-3.96916	Down		K03634	0.38668	2.35789	2.933	0.0142729	0.0407353	-3.96605	Stable		K18702	-0.717664	0.358832	-4.80891	0.00530523	0.0248399	-2.9044	Down
K03790	0.308437	1.9648	2.34342	0.0385614	0.609116	-4.12428	Stable		K07714	-0.570035	2.10582	-4.5023	0.000839282	0.00610588	-0.819191	Down		K23777	-0.778379	0.754268	-2.80896	0.0168917	0.0635133	-4.00573	Down		K15975	0.392487	1.79607	2.917	0.0146781	0.0417198	-3.99408	Stable		K08356	-0.630055	0.315027	-4.74782	0.00559115	0.0256303	-2.96555	Down
K07324	-0.411501	0.205751	-2.33614	0.0390627	0.614576	-4.13633	Stable		K02914	-1.89708	0.948542	-4.49685	0.000846986	0.00615179	-0.828568	Down		K01870	-0.609799	0.627679	-2.79802	0.0172267	0.0644038	-4.02513	Down		K00053	0.425921	2.63002	2.90667	0.014946	0.0422584	-4.01218	Stable		K08303	-0.893729	1.4695	-4.72261	0.00571437	0.0259943	-2.99093	Down
K09813	-0.415124	0.567674	-2.33158	0.0393798	0.616146	-4.14387	Stable		K02843	-0.767094	0.383547	-4.49207	0.000853802	0.00617983	-0.836793	Down		K00300	-0.534945	1.00043	-2.78305	0.0176956	0.0658581	-4.05164	Down		K02867	0.337405	3.46213	2.90414	0.0150122	0.0423961	-4.0166	Stable		K26399	-0.608203	0.304101	-4.72161	0.00571932	0.0259943	-2.99194	Down
K02806	0.333835	2.22232	2.30966	0.04094	0.62732	-4.18005	Stable		K06971	-0.892142	0.553886	-4.4888	0.000858492	0.00619461	-0.842414	Down		K16885	-0.568826	0.775113	-2.76878	0.0181546	0.0671555	-4.0769	Down		K02959	0.487883	3.22168	2.90381	0.015021	0.0423962	-4.01718	Stable		K01641	-0.75267	0.376335	-4.68129	0.00592331	0.0266362	-3.03273	Down
K08691	0.385629	0.299873	2.3086	0.0410164	0.62732	-4.18179	Stable		K02092	-1.47564	1.12861	-4.47993	0.00087136	0.00626192	-0.85768	Down		K11523	-1.06765	0.533825	-2.74966	0.0187878	0.0689629	-4.11069	Down		K03671	0.35154	3.85188	2.89436	0.0152717	0.0430286	-4.03374	Stable		K00196	-1.01813	0.509064	-4.66773	0.00599376	0.0268804	-3.04649	Down
K01302	0.337504	0.555788	2.30289	0.0414336	0.62732	-4.1912	Stable		K15551	-0.878781	0.546954	-4.46094	0.000899609	0.00642827	-0.890411	Down		K04653	-1.3779	2.10232	-2.72382	0.0196788	0.0712866	-4.1563	Down		K03073	0.392531	2.93521	2.8477	0.0165717	0.0461346	-4.11532	Stable		K21310	-1.34713	1.16406	-4.63379	0.00617458	0.0274479	-3.08106	Down
K01373	0.296685	1.30573	2.30034	0.0416209	0.62732	-4.1954	Stable		K04691	-0.662476	0.331238	-4.42244	0.00095984	0.00673167	-0.956875	Down		K09892	-1.53661	1.19391	-2.70354	0.0204077	0.0732194	-4.19205	Down		K03531	0.394026	2.5905	2.8472	0.0165865	0.0461433	-4.11621	Stable		K03466	-0.960827	0.480414	-4.60552	0.00633007	0.027921	-3.10999	Down
K13020	-0.47902	0.23951	-2.29208	0.0422333	0.62732	-4.20898	Stable		K11153	-0.708414	0.354207	-4.4124	0.000976218	0.00681039	-0.974224	Down		K24073	-0.948873	0.474437	-2.69623	0.0206766	0.0740829	-4.20491	Down		K00616	0.412674	3.00982	2.81999	0.0173961	0.0479011	-4.16372	Stable		K15514	-0.718241	0.359121	-4.57116	0.00652526	0.0285519	-3.14529	Down
K01739	0.381864	0.61537	2.29184	0.0422517	0.62732	-4.20938	Stable		K01181	-1.32769	1.18056	-4.40842	0.000982798	0.00684548	-0.981111	Down		K03803	-0.830033	1.08217	-2.68418	0.021128	0.0753917	-4.22612	Down		K00336	0.389256	2.25293	2.81661	0.0174994	0.0481582	-4.16962	Stable		K18235	-0.87871	1.2876	-4.55337	0.00662907	0.0288953	-3.16364	Down
K09726	-0.372347	0.186173	-2.29158	0.0422705	0.62732	-4.20979	Stable		K02453	-0.790475	0.631274	-4.40517	0.000988207	0.00687232	-0.986737	Down		K01474	-0.63128	0.949107	-2.68183	0.021217	0.0756061	-4.23024	Down		K01649	0.410246	1.96735	2.80432	0.0178804	0.0491229	-4.19106	Stable		K01464	-0.850624	1.02825	-4.55175	0.00663864	0.0288953	-3.16532	Down
K11961	0.410938	0.578598	2.29101	0.0423139	0.62732	-4.21075	Stable		K25062	-0.699394	0.457512	-4.38177	0.00102806	0.00709535	-1.02726	Down		K18382	-0.60132	0.803166	-2.67437	0.0215026	0.0763132	-4.24336	Down		K00133	0.399731	2.61513	2.79784	0.0180844	0.0494871	-4.20235	Stable		K05889	-0.608127	0.304064	-4.54904	0.00665466	0.0289046	-3.16812	Down
K00647	-0.482035	0.401023	-2.2866	0.0426447	0.628373	-4.21798	Stable		K11924	-1.3097	0.654849	-4.36219	0.00106269	0.00726447	-1.06122	Down		K09457	-0.98943	1.85627	-2.66907	0.0217076	0.0765318	-4.25266	Down		K02650	-0.336929	4.0777	-2.77438	0.0188432	0.0512416	-4.24322	Stable		K08223	-1.02441	0.730264	-4.54373	0.00668615	0.0289585	-3.1736	Down
K03779	0.393477	0.701996	2.27938	0.0431928	0.632127	-4.22984	Stable		K02692	-1.44693	1.08913	-4.35371	0.00107807	0.00735822	-1.07594	Down		K18981	-0.921308	0.460654	-2.66438	0.0218907	0.0769619	-4.2609	Down		K04564	0.328246	3.70237	2.7721	0.0189185	0.0513639	-4.24719	Stable		K09804	-1.47076	0.73538	-4.50381	0.00692866	0.029726	-3.21499	Down
K20762	0.379279	1.75195	2.27902	0.0432196	0.632127	-4.23042	Stable		K09804	-1.42087	0.710434	-4.3427	0.00109838	0.00746221	-1.09506	Down		K00701	-0.63751	0.398047	-2.64861	0.0225179	0.0782757	-4.28857	Down		K03517	0.331847	2.42783	2.76619	0.0191154	0.0517721	-4.25747	Stable		K06923	-0.666592	0.333296	-4.50044	0.00694957	0.0297794	-3.21849	Down
K10255	0.270107	1.50567	2.2661	0.0442174	0.64133	-4.25159	Stable		K07079	-1.00231	1.05112	-4.32915	0.00112393	0.00761236	-1.11861	Down		K03298	-0.682003	0.839203	-2.64236	0.0227713	0.0788434	-4.29953	Down		K01408	0.497393	0.248697	2.76503	0.0191543	0.0517721	-4.25949	Stable		K18118	-0.945731	0.472866	-4.49532	0.00698154	0.0298684	-3.22382	Down
K14447	0.483301	0.339451	2.26334	0.0444337	0.64133	-4.25612	Stable		K09137	-1.18554	1.21917	-4.31328	0.00115465	0.00774915	-1.14623	Down		K07443	-0.565021	1.96158	-2.62008	0.0236977	0.0812814	-4.33854	Down		K03496	0.335095	2.51092	2.76093	0.0192925	0.0520061	-4.26663	Stable		K07464	-0.915476	1.85245	-4.45028	0.00727011	0.0307049	-3.27085	Down
K08177	0.30573	2.78665	2.2604	0.0446648	0.64133	-4.26093	Stable		K02490	-0.858251	1.99674	-4.29935	0.00118232	0.00788693	-1.17048	Down		K06988	-0.62257	2.59108	-2.61984	0.0237077	0.0812814	-4.33896	Down		K05522	-0.483824	2.028	-2.75676	0.0194339	0.0523238	-4.27388	Stable		K02516	-0.826603	0.615443	-4.44802	0.007285	0.0307049	-3.27322	Down
K02472	0.427415	0.332586	2.25843	0.0448205	0.64133	-4.26415	Stable		K14393	-0.725294	0.413702	-4.28592	0.00120967	0.00800888	-1.1939	Down		K06205	-0.682104	0.756941	-2.61092	0.0240891	0.08232	-4.35455	Down		K02025	0.362448	2.39623	2.74775	0.0197432	0.0530976	-4.28956	Stable		K02575	-0.506922	1.43674	-4.4396	0.00734055	0.0307987	-3.28204	Down
K19064	0.460035	0.825313	2.2409	0.0462273	0.651101	-4.29277	Stable		K07496	-0.934834	0.729796	-4.27625	0.00122976	0.00808971	-1.21076	Down		K10206	-0.701469	1.42781	-2.60545	0.024326	0.0828983	-4.36412	Down		K09017	0.447861	2.42963	2.74574	0.0198129	0.0532258	-4.29305	Stable		K12267	-0.991103	1.86785	-4.4145	0.00750932	0.0313118	-3.30841	Down
K08481	-0.316788	1.79889	-2.23915	0.0463698	0.651101	-4.29562	Stable		K03420	-0.670484	0.372181	-4.26952	0.00124397	0.00812628	-1.22251	Down		K02025	-0.588302	2.23316	-2.59945	0.0245884	0.0835911	-4.37459	Down		K13015	-0.374532	1.62826	-2.72349	0.0206004	0.0550669	-4.3317	Stable		K10001	-0.563746	1.84505	-4.41311	0.0075188	0.0313134	-3.30988	Down
K14330	-0.456493	0.553709	-2.2286	0.0472395	0.651101	-4.3128	Stable		K04653	-0.853359	2.55225	-4.26744	0.00124838	0.00813107	-1.22614	Down		K07685	-0.729743	0.364871	-2.58865	0.0250678	0.0847814	-4.39344	Down		K03282	-0.480983	2.71461	-2.70248	0.0213726	0.0567556	-4.36815	Stable		K21449	-0.7054	0.852402	-4.40014	0.00760792	0.0315107	-3.32355	Down
K01417	0.326894	0.900547	2.22846	0.0472513	0.651101	-4.31304	Stable		K07443	-1.46872	1.34331	-4.26559	0.00125232	0.00813272	-1.22936	Down		K02668	-0.524281	0.716181	-2.58428	0.0252646	0.0853089	-4.40107	Down		K02518	0.490208	2.89883	2.70195	0.0213928	0.0567781	-4.36908	Stable		K02453	-0.957465	0.645606	-4.37393	0.00779175	0.0320688	-3.35124	Down
K03886	0.387625	1.69266	2.22646	0.0474182	0.651101	-4.3163	Stable		K16329	-0.557779	0.278889	-4.25253	0.00128055	0.00825753	-1.25218	Down		K05768	-0.773269	0.862874	-2.58223	0.0253571	0.0854845	-4.40463	Down		K03664	0.413586	2.67277	2.69456	0.0216714	0.0573607	-4.38189	Stable		K16639	-0.957946	0.7108	-4.33985	0.00803865	0.0329212	-3.3874	Down
K10355	0.29019	2.76769	2.2224	0.0477584	0.651101	-4.3229	Stable		K16055	-0.742439	0.475708	-4.24469	0.0012978	0.00831734	-1.26587	Down		K14446	-0.576193	0.793283	-2.57946	0.0254831	0.0857394	-4.40947	Down		K03553	0.318079	2.84061	2.67645	0.0223698	0.0588163	-4.41325	Stable		K13057	-0.646016	1.78351	-4.33331	0.008087	0.0330449	-3.39435	Down
K17762	-0.474697	1.64572	-2.22236	0.0477611	0.651101	-4.32295	Stable		K18979	-0.614249	0.307124	-4.23808	0.00131255	0.00835192	-1.27743	Down		K14684	-0.654228	0.327114	-2.57726	0.0255834	0.0859712	-4.4133	Down		K00789	0.380562	2.79941	2.67202	0.0225438	0.0590196	-4.42091	Stable		K22353	-0.524243	0.262121	-4.31009	0.00826166	0.0335777	-3.41911	Down
K07400	-0.266674	2.08024	-2.22176	0.0478121	0.651101	-4.32394	Stable		K17760	-0.550165	0.275082	-4.23205	0.00132615	0.0084021	-1.28797	Down		K00282	-0.526866	0.980093	-2.57508	0.0256831	0.0862513	-4.41709	Down		K02275	0.429987	2.83958	2.67085	0.0225903	0.0590196	-4.42294	Stable		K03389	-0.512726	1.88807	-4.25925	0.00865964	0.0347301	-3.4736	Down
K01672	0.43185	1.08739	2.22077	0.0478952	0.651101	-4.32554	Stable		K00864	-0.841251	1.54937	-4.21966	0.00135456	0.00851487	-1.30965	Down		K20428	-0.577391	1.16169	-2.57238	0.0258074	0.0866026	-4.4218	Down		K25232	0.378949	2.43505	2.6554	0.0232098	0.0603905	-4.44966	Stable		K07814	-0.557268	1.73388	-4.25242	0.00871478	0.0348898	-3.48095	Down
K01266	0.435512	0.637724	2.21919	0.0480285	0.651101	-4.32811	Stable		K09697	-0.734965	0.476791	-4.18216	0.00144448	0.00893115	-1.37538	Down		K07733	-1.24507	1.91568	-2.57209	0.0258207	0.0866026	-4.4223	Down		K01965	0.440697	0.220349	2.63422	0.0240864	0.0620259	-4.48622	Stable		K00042	-1.23856	1.1748	-4.2179	0.00899976	0.0357754	-3.5182	Down
K00101	0.404421	1.29442	2.2101	0.0488028	0.651101	-4.34288	Stable		K07028	-0.814853	0.50314	-4.18041	0.00144884	0.00893583	-1.37845	Down		K06991	-0.823433	0.57809	-2.56409	0.0261925	0.0874025	-4.43623	Down		K00820	0.390275	1.86926	2.63323	0.024128	0.062037	-4.48793	Stable		K00065	-0.86546	1.61987	-4.15046	0.00958849	0.0374009	-3.59148	Down
K03679	-0.39196	0.19598	-2.20956	0.0488487	0.651101	-4.34375	Stable		K09797	-0.944675	0.734444	-4.17778	0.00145537	0.00896362	-1.38305	Down		K10671	-0.667512	1.40629	-2.56231	0.026276	0.0875146	-4.43933	Down		K16254	0.438671	1.99375	2.61626	0.0248556	0.0634369	-4.5172	Stable		K03430	-0.699643	0.349821	-4.04052	0.0106468	0.0406167	-3.7124	Down
K02907	-0.331335	2.23387	-2.20754	0.049023	0.651101	-4.34703	Stable		K21195	-0.983738	0.735155	-4.17275	0.001468	0.00899791	-1.39189	Down		K19641	-0.53418	0.352717	-2.55659	0.0265456	0.0879611	-4.44927	Down		K01668	0.498118	1.59381	2.60192	0.0254871	0.0644717	-4.54189	Stable		K00200	-0.673262	0.336631	-4.01708	0.0108897	0.0411625	-3.73842	Down
K02989	0.40625	1.62703	2.20523	0.0492217	0.651101	-4.35077	Stable		K07746	-1.20763	0.603816	-4.16628	0.00148441	0.00905408	-1.40325	Down		K04763	-0.814982	1.69838	-2.5438	0.0271592	0.0894345	-4.47151	Down		K00114	-0.34007	2.24972	-2.60189	0.0254885	0.0644717	-4.54194	Stable		K04102	-0.605556	0.302778	-4.01563	0.010905	0.0411625	-3.74003	Down
K08057	0.369928	1.1525	2.2035	0.0493721	0.651101	-4.35358	Stable		K21449	-0.807054	0.629251	-4.15979	0.00150106	0.00913708	-1.41464	Down		K01041	-0.552556	0.276278	-2.53363	0.0276566	0.0907889	-4.48916	Down		K05765	0.331412	2.61767	2.58018	0.0264748	0.0664129	-4.57927	Stable		K03833	-0.9755	0.840144	-3.99857	0.011086	0.0417053	-3.75902	Down
K22684	0.40786	1.48084	2.20312	0.0494046	0.651101	-4.35419	Stable		K04483	-0.694627	0.347314	-4.15936	0.00150216	0.00913708	-1.41539	Down		K01579	-0.647739	2.59819	-2.53056	0.0278083	0.0911147	-4.49448	Down		K05878	-0.423934	1.83789	-2.57187	0.0268626	0.0671773	-4.59355	Stable		K01735	-1.03198	1.05333	-3.95254	0.0115923	0.0430408	-3.81049	Down
K00009	0.418077	0.209038	2.20241	0.0494663	0.651101	-4.35534	Stable		K03549	-0.512041	0.285246	-4.13997	0.00155311	0.00936956	-1.44948	Down		K06412	-0.553908	2.60844	-2.52742	0.0279647	0.0915129	-4.49993	Down		K02925	0.464873	2.78672	2.56011	0.0274204	0.0684311	-4.61373	Stable		K14647	-0.936034	0.550675	-3.95101	0.0116096	0.0430699	-3.81221	Down
K09819	-0.439419	0.219709	-2.19797	0.0498536	0.651536	-4.36253	Stable		K07237	-1.36813	1.02627	-4.13758	0.0015595	0.00939531	-1.45367	Down		K14670	-0.627641	0.313821	-2.52668	0.0280016	0.0915765	-4.50121	Down		K02109	0.374112	3.05161	2.5591	0.0274688	0.0684543	-4.61546	Stable		K08825	-0.515875	0.526635	-3.91939	0.0119734	0.0439185	-3.84775	Down
K01745	-0.417464	0.208732	-2.1964	0.0499913	0.651536	-4.36507	Stable		K06884	-0.595349	3.4789	-4.13368	0.00157001	0.00944118	-1.46054	Down		K20807	-0.804931	1.08772	-2.52472	0.0280996	0.0917233	-4.50461	Down		K09810	0.295474	3.47381	2.55086	0.0278674	0.0691509	-4.62959	Stable		K06946	-0.54113	1.04571	-3.88717	0.0123578	0.0451104	-3.88412	Down
K17829	0.372275	0.186137	2.18862	0.0506788	0.658325	-4.37766	Stable		K00202	-0.839271	0.587782	-4.12607	0.00159073	0.00951829	-1.47393	Down		K16203	-0.539235	0.613367	-2.52074	0.0282998	0.0921499	-4.5115	Down		K03088	0.2769	4.29517	2.53674	0.0285633	0.0704352	-4.65376	Stable		K05813	-1.10945	0.850783	-3.88307	0.0124078	0.0451863	-3.88877	Down
K01529	0.79083	0.698346	2.185	0.0510012	0.660298	-4.3835	Stable		K01430	-0.941344	0.470672	-4.12118	0.0016042	0.00956025	-1.48254	Down		K23077	-0.70279	3.01977	-2.50527	0.0290913	0.0942055	-4.53828	Down		K02952	0.327167	3.64845	2.52421	0.0291954	0.0716251	-4.67519	Stable		K03978	-1.29989	0.995756	-3.86426	0.0126398	0.0458824	-3.91009	Down
K11991	-0.390635	2.46794	-2.18317	0.0511652	0.660298	-4.38646	Stable		K03602	-0.673557	2.79052	-4.11263	0.00162801	0.00967605	-1.49759	Down		K11779	-0.567441	1.14319	-2.50128	0.0292991	0.0946363	-4.54519	Down		K06890	0.318777	3.03062	2.52408	0.0292025	0.0716251	-4.67543	Stable		K18224	-1.01431	0.98871	-3.85096	0.012807	0.0463784	-3.9252	Down
K07276	-0.322103	0.161051	-2.17883	0.0515561	0.661346	-4.39346	Stable		K19640	-0.857802	0.857789	-4.10697	0.00164399	0.00973172	-1.50756	Down		K02770	-0.634425	0.916111	-2.49278	0.0297463	0.0957905	-4.55988	Down		K10946	0.333321	4.03682	2.51419	0.0297107	0.0726145	-4.69231	Stable		K01720	-0.603564	1.73543	-3.8455	0.0128764	0.0465185	-3.93141	Down
K06905	0.633625	0.781695	2.17855	0.0515813	0.661346	-4.39391	Stable		K00226	-0.696293	0.573153	-4.1056	0.00164788	0.00974169	-1.50998	Down		K16924	-0.647303	1.06284	-2.49107	0.0298372	0.0959066	-4.56284	Down		K11717	0.281713	2.75386	2.49997	0.0304579	0.0739527	-4.71659	Stable		K10240	-1.16181	0.805859	-3.83921	0.0129567	0.0467346	-3.93856	Down
K02416	0.447207	0.353548	2.17492	0.0519111	0.663421	-4.39978	Stable		K20988	-1.0904	0.545198	-4.10188	0.00165847	0.00979121	-1.51652	Down		K07068	-0.603097	2.36615	-2.48812	0.0299944	0.0962224	-4.56793	Down		K17804	0.469478	0.234739	2.49882	0.0305188	0.0740028	-4.71855	Stable		K15650	-1.19929	0.904953	-3.82729	0.0131108	0.0470674	-3.95215	Down
K01638	0.247415	2.09953	2.16818	0.0525275	0.665753	-4.41064	Stable		K04030	-0.939461	0.46973	-4.0794	0.00172415	0.0101113	-1.55616	Down		K01181	-0.762881	1.4616	-2.48785	0.0300088	0.0962224	-4.56839	Down		K01265	0.384077	2.83942	2.48086	0.0314906	0.0760447	-4.74916	Stable		K07303	-0.513291	1.84956	-3.82027	0.0132026	0.0471947	-3.96017	Down
K08764	0.490168	0.440549	2.16741	0.0525985	0.665753	-4.41188	Stable		K12510	-0.612725	1.46155	-4.06968	0.00175335	0.0102283	-1.57331	Down		K18700	-0.956568	1.49013	-2.47091	0.0309277	0.098328	-4.59761	Down		K18620	0.371928	1.45861	2.47029	0.0320763	0.0769989	-4.76713	Stable		K01039	-0.942606	0.641931	-3.8198	0.0132087	0.0471947	-3.9607	Down
K03741	0.394605	1.67068	2.1674	0.0525994	0.665753	-4.41189	Stable		K08964	-1.11566	0.557829	-4.0586	0.00178728	0.0103578	-1.59287	Down		K02031	-0.746111	1.59567	-2.45104	0.0320409	0.100829	-4.63181	Down		K01624	0.362399	2.32367	2.46081	0.0326107	0.0778262	-4.78324	Stable		K12368	-0.678397	0.45851	-3.76887	0.0138969	0.0490137	-4.01904	Down
K19155	-0.753449	0.702973	-2.16443	0.0528742	0.667093	-4.41668	Stable		K16150	-0.904577	1.0235	-4.05403	0.00180149	0.0103979	-1.60095	Down		K07219	-0.858858	1.3723	-2.42785	0.0333891	0.104012	-4.67162	Down		K03497	0.467592	2.13822	2.46076	0.0326135	0.0778262	-4.78332	Stable		K13075	-0.648121	2.2307	-3.73492	0.0143787	0.0501538	-4.05815	Down
K07092	0.35155	1.85717	2.16062	0.0532276	0.66776	-4.42281	Stable		K04091	-0.630842	0.315421	-4.05335	0.00180363	0.0103979	-1.60216	Down		K02490	-0.875668	1.88246	-2.42631	0.0334808	0.104173	-4.67426	Down		K07496	0.360638	2.00361	2.45519	0.0329316	0.0783539	-4.79278	Stable		K01474	-0.872609	0.436304	-3.73417	0.0143895	0.0501538	-4.05901	Down
K20793	0.646667	0.323333	2.16022	0.0532652	0.66776	-4.42346	Stable		K00845	-0.850977	0.732845	-4.05111	0.00181063	0.0104247	-1.60611	Down		K12503	-0.616781	0.908742	-2.40674	0.0346642	0.107041	-4.70775	Down		K12340	0.340736	2.33641	2.45327	0.0330422	0.07854	-4.79605	Stable		K20807	-1.18283	1.06897	-3.73087	0.0144375	0.0502826	-4.06283	Down
K00024	0.237619	2.07666	2.15455	0.0537956	0.672274	-4.43256	Stable		K07405	-0.754607	0.377303	-4.04076	0.00184337	0.0105719	-1.62439	Down		K02510	-0.771745	1.76089	-2.40669	0.0346674	0.107041	-4.70784	Down		K02948	0.42621	3.52275	2.44746	0.0333785	0.0791841	-4.8059	Stable		K10672	-1.23094	0.916859	-3.69621	0.0149517	0.0517175	-4.10297	Down
K03387	0.303179	0.151589	2.15154	0.0540797	0.673257	-4.43739	Stable		K07075	-1.33799	0.954814	-4.03765	0.00185333	0.0106014	-1.62989	Down		K03651	-0.695596	1.46228	-2.3917	0.035602	0.109348	-4.73345	Down		K00606	0.365391	2.74398	2.44263	0.0336605	0.0797751	-4.81409	Stable		K02286	-0.979604	1.77304	-3.67785	0.0152326	0.0524102	-4.12429	Down
K01569	0.348247	0.174124	2.14676	0.0545343	0.673257	-4.44508	Stable		K07095	-1.36954	0.780771	-4.03353	0.00186663	0.0106499	-1.63718	Down		K13626	-0.892911	1.18431	-2.3845	0.036059	0.110364	-4.74572	Down		K01997	0.399463	2.10807	2.43969	0.0338334	0.0801457	-4.81908	Stable		K03709	-0.684761	2.20408	-3.64854	0.0156937	0.0537127	-4.15846	Down
K01710	-0.332605	1.60777	-2.14594	0.0546125	0.673257	-4.44639	Stable		K18029	-1.40097	1.08619	-4.02784	0.00188514	0.010714	-1.64724	Down		K15525	-0.560571	0.765323	-2.3799	0.0363545	0.110945	-4.75357	Down		K05998	0.497202	0.248601	2.43581	0.0340624	0.0805349	-4.82564	Stable		K04656	-0.911905	0.935254	-3.64735	0.0157128	0.0537374	-4.15984	Down
K07488	-0.331229	1.83074	-2.1457	0.0546356	0.673257	-4.44678	Stable		K00262	-0.720746	0.490435	-4.01472	0.00192853	0.0108905	-1.67045	Down		K06019	-0.546915	1.04405	-2.36261	0.0374853	0.113425	-4.783	Down		K03086	0.271217	3.79857	2.42498	0.0347112	0.0819049	-4.84399	Stable		K12261	-0.907268	0.596885	-3.62854	0.0160176	0.0545481	-4.18184	Down
K11177	-0.40452	0.748807	-2.14474	0.0547266	0.673257	-4.44831	Stable		K02482	-0.982794	1.05679	-4.00963	0.00194564	0.0109564	-1.67946	Down		K11921	-0.704333	0.661881	-2.36251	0.0374915	0.113425	-4.78316	Down		K00433	-0.387424	2.69297	-2.42379	0.0347828	0.0820339	-4.84599	Stable		K01322	-0.799216	0.399608	-3.61579	0.016228	0.0549404	-4.19678	Down
K01676	0.519251	0.779183	2.14294	0.054899	0.67328	-4.45119	Stable		K23777	-0.904627	0.452313	-3.98945	0.00201509	0.0112884	-1.71521	Down		K09709	-0.537141	0.422734	-2.33387	0.0394398	0.117691	-4.83174	Down		K00760	0.425755	2.58357	2.4116	0.0355286	0.0833874	-4.8666	Stable		K18225	-0.625754	1.68065	-3.61318	0.0162716	0.0549876	-4.19984	Down
K01066	0.279129	1.68881	2.13731	0.0554419	0.677833	-4.46022	Stable		K06147	-0.822542	0.85264	-3.98739	0.00202232	0.0112956	-1.71886	Down		K03420	-0.608781	0.962098	-2.32508	0.0400572	0.118791	-4.84661	Down		K02456	-0.454033	2.96115	-2.39188	0.0367683	0.0857573	-4.89987	Stable		K08980	-0.938666	0.469333	-3.61134	0.0163023	0.0550504	-4.202	Down
K03710	0.318418	1.81067	2.1321	0.0559483	0.681913	-4.46855	Stable		K14127	-1.07826	0.539128	-3.98421	0.00203352	0.0112956	-1.72449	Down		K07460	-0.800318	1.68972	-2.31545	0.0407442	0.120606	-4.86288	Down		K09014	0.279265	3.20222	2.39156	0.0367893	0.085765	-4.90042	Stable		K06142	-0.998595	2.29236	-3.59862	0.0165166	0.0556092	-4.21694	Down
K19736	0.61934	0.718007	2.12622	0.0565262	0.686836	-4.47797	Stable		K03780	-0.974406	0.487203	-3.97077	0.00208164	0.0115484	-1.74832	Down		K11179	-1.2045	2.77387	-2.29992	0.0418762	0.123142	-4.88907	Down		K08332	0.460497	0.230249	2.38066	0.0374924	0.0872364	-4.91877	Stable		K06001	-1.14938	0.876079	-3.59158	0.0166366	0.0558829	-4.22521	Down
K02470	-0.377819	0.786119	-2.12348	0.0567965	0.688004	-4.48234	Stable		K22226	-0.708969	0.46453	-3.95413	0.00214287	0.0117991	-1.77785	Down		K03551	-0.576629	1.2707	-2.29755	0.0420515	0.123532	-4.89306	Down		K03231	0.41327	3.53591	2.37497	0.0378647	0.0879734	-4.92834	Stable		K00231	-0.584714	0.461642	-3.59097	0.016647	0.0558829	-4.22593	Down
K00830	0.234564	2.20993	2.12088	0.0570544	0.689015	-4.48648	Stable		K00965	-0.592762	1.48388	-3.94881	0.00216281	0.011857	-1.78729	Down		K00320	-0.632498	0.477485	-2.29749	0.042056	0.123532	-4.89316	Down		K05542	0.499151	0.249576	2.35895	0.0389335	0.0900421	-4.95527	Stable		K11893	-0.528092	0.809531	-3.58858	0.016688	0.055938	-4.22874	Down
K13012	0.531652	1.50429	2.11234	0.0579111	0.690992	-4.50012	Stable		K15735	-0.638192	0.319096	-3.94797	0.00216597	0.011857	-1.78878	Down		K02479	-0.544741	1.42229	-2.28195	0.0432239	0.125836	-4.9193	Down		K10546	-0.383041	1.69167	-2.35136	0.0394493	0.0909171	-4.96799	Stable		K07302	-0.533417	2.94249	-3.54734	0.0174138	0.0577318	-4.2774	Down
K04767	0.292729	2.2944	2.10904	0.0582449	0.690992	-4.50538	Stable		K06989	-0.959795	0.722866	-3.94776	0.0021668	0.011857	-1.78916	Down		K04656	-0.580187	1.36963	-2.27867	0.0434748	0.126426	-4.92482	Down		K20533	0.449156	0.224578	2.34971	0.0395627	0.0910918	-4.97076	Stable		K00763	-0.673458	1.44486	-3.52598	0.0178041	0.0587278	-4.30271	Down
K02973	0.423788	2.01685	2.10815	0.0583345	0.690992	-4.50678	Stable		K01129	-0.5556	0.2778	-3.93389	0.00221985	0.0120725	-1.8138	Down		K09981	-0.905073	1.48847	-2.27781	0.0435404	0.126547	-4.92626	Down		K01596	0.486217	2.033	2.34225	0.040078	0.0920599	-4.98326	Stable		K23255	-1.04439	0.522195	-3.52329	0.0178539	0.0588112	-4.3059	Down
K21883	0.517307	0.778445	2.1081	0.0583404	0.690992	-4.50687	Stable		K11893	-0.833822	0.416911	-3.91431	0.00229702	0.0123703	-1.84859	Down		K02351	-0.663098	0.599663	-2.26381	0.0446263	0.128493	-4.94973	Down		K05710	0.407774	2.76578	2.33639	0.040487	0.0928673	-4.99306	Stable		K10546	-0.674427	1.83957	-3.51004	0.0181017	0.0594509	-4.32163	Down
K02971	-0.77323	0.814682	-2.10676	0.0584765	0.690992	-4.509	Stable		K20276	-0.628027	0.358557	-3.90196	0.00234715	0.0126095	-1.87056	Down		K07182	-0.668264	1.09897	-2.24161	0.0464021	0.132413	-4.98684	Down		K01373	0.407935	2.26626	2.32642	0.0411928	0.0940676	-5.00974	Stable		K21302	-1.33617	0.847359	-3.49077	0.0184693	0.060474	-4.34457	Down
K05916	0.321779	0.160889	2.10543	0.058612	0.690992	-4.51112	Stable		K04024	-0.816173	0.408086	-3.88958	0.00239853	0.0128387	-1.8926	Down		K23107	-0.574843	0.864983	-2.23942	0.0465815	0.132444	-4.99051	Down		K13076	0.458719	0.22936	2.32307	0.0414329	0.0945006	-5.01534	Stable		K07198	-0.629002	0.856298	-3.48058	0.0186671	0.0610434	-4.35672	Down
K21302	0.585568	0.788334	2.10497	0.0586586	0.690992	-4.51185	Stable		K07059	-0.575498	2.21411	-3.87569	0.00245754	0.0130188	-1.91732	Down		K11618	-0.560467	1.53815	-2.22829	0.0475	0.134917	-5.00905	Down		K02957	0.357309	2.44687	2.31999	0.0416548	0.0948281	-5.02049	Stable		K11982	-0.812663	0.704655	-3.44984	0.0192785	0.0625487	-4.39345	Down
K12536	-0.288776	0.144388	-2.10455	0.0587018	0.690992	-4.51252	Stable		K22336	-1.1384	1.2553	-3.87335	0.00246762	0.0130503	-1.92148	Down		K03793	-0.689728	1.01387	-2.22797	0.0475271	0.134921	-5.00959	Down		K05355	0.478546	0.239273	2.31299	0.0421629	0.095636	-5.03217	Stable		K06988	-0.620168	2.55961	-3.44656	0.0193452	0.0627203	-4.39739	Down
K18118	0.320912	0.758897	2.10366	0.058793	0.690992	-4.51394	Stable		K03405	-0.643674	1.28539	-3.86556	0.00250154	0.0131824	-1.93537	Down		K04655	-0.670462	1.59299	-2.20684	0.0493201	0.138662	-5.0447	Down		K07061	0.459934	0.229967	2.31219	0.042221	0.095636	-5.0335	Stable		K18373	-1.69549	1.36277	-3.44503	0.0193763	0.0627763	-4.39922	Down
K09584	0.434336	0.553652	2.10127	0.0590383	0.691337	-4.51774	Stable		K22225	-1.27726	0.638629	-3.84442	0.00259601	0.0135968	-1.97306	Down		K02274	0.489129	2.33941	4.25395	0.00133478	0.0102581	-1.43391	Stable		K02901	0.428718	2.9651	2.31215	0.0422243	0.095636	-5.03357	Stable		K07691	-1.22404	0.995606	-3.44339	0.0194099	0.0627959	-4.40119	Down
K07953	0.68132	0.485187	2.09996	0.0591724	0.691337	-4.51982	Stable		K02862	-0.64952	0.42579	-3.83418	0.00264304	0.0138126	-1.99131	Down		K03530	-0.498753	3.82261	-4.2179	0.00141858	0.0107138	-1.49664	Stable		K01637	0.321228	2.90964	2.31212	0.0422266	0.095636	-5.03362	Stable		K01270	-0.863159	0.62176	-3.43981	0.019483	0.0629877	-4.40547	Down
K13890	-0.523723	0.795075	-2.09394	0.0597962	0.695301	-4.52939	Stable		K16924	-1.19203	0.900532	-3.83196	0.00265339	0.013834	-1.99528	Down		K11903	-0.488914	3.51771	-4.20676	0.00144556	0.0108707	-1.51604	Stable		K09748	0.3313	3.05885	2.31111	0.0423002	0.0956687	-5.0353	Stable		K08054	-0.663471	0.454808	-3.40278	0.0202598	0.0646123	-4.44998	Down
K00604	0.351695	1.26768	2.09329	0.0598639	0.695301	-4.53043	Stable		K04708	-0.755835	0.481883	-3.82064	0.00270668	0.0139962	-2.01549	Down		K08995	0.467351	3.43223	4.18562	0.00149826	0.0110299	-1.55291	Stable		K22723	0.496946	0.248473	2.30714	0.0425918	0.0961936	-5.04192	Stable		K07693	-1.23681	1.39813	-3.40167	0.0202836	0.0646123	-4.45132	Down
K04551	0.426098	1.97233	2.09103	0.0600993	0.695713	-4.53401	Stable		K03392	-0.986874	1.19039	-3.80623	0.00277609	0.0142549	-2.04121	Down		K02863	0.493484	3.30497	4.1388	0.0016222	0.0116483	-1.6347	Stable		K23077	-0.486065	3.14701	-2.29783	0.0432841	0.0974847	-5.05743	Stable		K23107	-0.982815	0.74663	-3.36748	0.0210331	0.066442	-4.49259	Down
K01029	0.332317	1.73972	2.08957	0.0602516	0.695713	-4.53632	Stable		K07130	-1.07942	0.843334	-3.80255	0.00279409	0.0143141	-2.04777	Down		K00088	0.4675	2.47716	4.07104	0.00182083	0.0126758	-1.75346	Stable		K01584	0.397719	0.19886	2.29572	0.0434418	0.0977491	-5.06093	Stable		K01181	-0.819952	1.89231	-3.35647	0.0212814	0.0671329	-4.50592	Down
K18007	-0.505649	0.626488	-2.08269	0.0609769	0.702035	-4.54724	Stable		K01053	-0.813755	1.52908	-3.79113	0.00285082	0.0144744	-2.06819	Down		K03841	0.498709	2.06991	3.99066	0.00208972	0.0139348	-1.89489	Stable		K15067	0.495256	0.247628	2.29261	0.0436767	0.0982321	-5.06612	Stable		K03523	-1.41716	1.155	-3.34763	0.0214828	0.0675811	-4.51663	Down
K02004	0.256289	2.147	2.07952	0.0613137	0.70386	-4.55226	Stable		K02707	-1.30025	1.56921	-3.79054	0.00285379	0.0144744	-2.06924	Down		K01251	0.479239	2.32301	3.90895	0.00240562	0.0153428	-2.03923	Stable		K07402	0.30426	2.79025	2.28957	0.0439064	0.0985658	-5.07116	Stable		K14446	-0.803044	0.625555	-3.29707	0.0226787	0.070611	-4.57813	Down
K03426	-0.577381	0.431052	-2.07349	0.061959	0.708551	-4.5618	Stable		K09779	-0.548385	2.61492	-3.78943	0.00285933	0.0144744	-2.07121	Down		K00406	0.450597	2.12676	3.88059	0.00252651	0.0158443	-2.08945	Stable		K02891	0.459351	2.44566	2.28824	0.0440079	0.0987022	-5.07338	Stable		K15735	-1.17541	0.939881	-3.27905	0.023123	0.0714569	-4.60013	Down
K15109	0.446979	0.773336	2.0719	0.06213	0.708551	-4.56431	Stable		K07165	-0.77465	0.387325	-3.78933	0.00285984	0.0144744	-2.07139	Down		K02470	0.436793	1.96295	3.8776	0.00253964	0.0159076	-2.09475	Stable		K02935	0.319548	3.75532	2.28307	0.0444027	0.0994497	-5.08196	Stable		K14190	-0.66595	0.54942	-3.26875	0.0233817	0.0721095	-4.61275	Down
K07493	-0.519728	0.740899	-2.07056	0.0622749	0.708551	-4.56643	Stable		K03298	-0.89268	0.580759	-3.78929	0.00286006	0.0144744	-2.07147	Down		K00948	0.486771	2.67274	3.84174	0.00270245	0.0166492	-2.15835	Stable		K03286	0.274549	4.03581	2.28178	0.0445023	0.0995809	-5.08412	Stable		K14987	-1.30894	1.01635	-3.24066	0.0241033	0.073686	-4.64718	Down
K02341	0.246796	1.6434	2.06903	0.06244	0.708551	-4.56884	Stable		K00113	-1.00662	0.898369	-3.77492	0.00293332	0.0147534	-2.09715	Down		K00962	0.434691	2.39907	3.77975	0.00300984	0.017877	-2.26849	Stable		K02992	0.400658	3.55234	2.27644	0.0449147	0.100272	-5.09297	Stable		K01042	-0.96139	0.878112	-3.23529	0.0242442	0.0739676	-4.65378	Down
K03743	0.425583	1.43444	2.06263	0.063137	0.712644	-4.57895	Stable		K01179	-0.813385	0.406693	-3.7732	0.00294222	0.0147814	-2.10023	Down		K12339	0.449946	2.34049	3.77599	0.00302961	0.0179689	-2.27518	Stable		K06864	-0.408308	2.13231	-2.27562	0.0449784	0.100368	-5.09433	Stable		K07029	-1.72392	1.4338	-3.22029	0.0246426	0.0746824	-4.67223	Down
K18336	-0.478429	1.06622	-2.06241	0.0631616	0.712644	-4.5793	Stable		K01925	-0.673203	0.461458	-3.76935	0.00296225	0.0148651	-2.10711	Down		K03592	0.473431	1.68316	3.72963	0.00328477	0.0191362	-2.35775	Stable		K10236	0.350067	1.91041	2.27493	0.0450321	0.100396	-5.09548	Stable		K06281	-0.940836	1.55613	-3.20264	0.0251207	0.0758286	-4.69397	Down
K07255	-0.683547	0.877534	-2.06034	0.0633884	0.712928	-4.58257	Stable		K22684	-0.787811	0.393905	-3.76817	0.0029684	0.0148791	-2.10922	Down		K05808	0.48728	3.22125	3.71996	0.0033407	0.019312	-2.37498	Stable		K02888	0.388103	3.51904	2.27299	0.0451838	0.100671	-5.09871	Stable		K08234	-1.5597	1.80204	-3.1753	0.0258825	0.0775829	-4.72774	Down
K25144	0.60138	0.609484	2.05889	0.0635479	0.712928	-4.58485	Stable		K12543	-0.793528	0.58016	-3.74695	0.00308157	0.0153765	-2.14718	Down		K03585	0.414157	2.47584	3.70115	0.00345238	0.0198266	-2.40853	Stable		K02990	0.322575	3.17238	2.27255	0.0452179	0.100671	-5.09943	Stable		K06324	-0.765608	0.382804	-3.17065	0.0260148	0.0776746	-4.7335	Down
K11329	0.558164	0.58309	2.05694	0.0637632	0.713317	-4.58793	Stable		K02660	-0.796522	0.56071	-3.74449	0.00309498	0.0154212	-2.15159	Down		K02867	0.43603	3.28343	3.69024	0.00351892	0.0200334	-2.428	Stable		K01186	0.483258	0.241629	2.27133	0.0453128	0.100744	-5.10145	Stable		K11179	-0.87978	2.77621	-3.15931	0.0263403	0.0784178	-4.74754	Down
K03098	0.627985	0.744965	2.04618	0.0649617	0.721293	-4.60486	Stable		K05579	-0.683899	0.34195	-3.74183	0.00310953	0.0154462	-2.15635	Down		K01881	0.490895	1.43197	3.6631	0.00369023	0.020761	-2.47645	Stable		K02908	0.403233	2.79166	2.26991	0.0454246	0.100946	-5.10381	Stable		K06200	-0.770369	1.35839	-3.15639	0.026425	0.0786188	-4.75117	Down
K00078	0.354564	0.343043	2.04614	0.0649663	0.721293	-4.60492	Stable		K01271	-0.735942	0.757915	-3.72313	0.00321395	0.0159107	-2.18984	Down		K02035	-0.476014	3.01396	-3.64693	0.00379633	0.0211539	-2.50533	Stable		K09560	0.489858	0.244929	2.2694	0.0454645	0.100988	-5.10465	Stable		K06206	-1.20425	0.602123	-3.0947	0.0282855	0.0831217	-4.82792	Down
K00940	0.369982	2.44574	2.04126	0.065517	0.721293	-4.61259	Stable		K08309	-0.835877	0.562957	-3.71403	0.00326602	0.016061	-2.20614	Down		K02948	0.46721	3.40606	3.5909	0.00418901	0.022762	-2.60552	Stable		K07689	0.335811	2.83583	2.26493	0.0458167	0.101511	-5.11206	Stable		K00146	-0.763213	0.820244	-3.08549	0.0285758	0.0838124	-4.83942	Down
K02569	-0.396703	1.42401	-2.04094	0.0655537	0.721293	-4.6131	Stable		K07092	-1.47585	1.39349	-3.71254	0.0032746	0.0160851	-2.2088	Down		K00602	0.495466	1.46206	3.58342	0.00424453	0.022982	-2.61891	Stable		K02880	0.418921	2.78744	2.26472	0.0458336	0.101511	-5.11241	Stable		K01568	-0.533928	0.519416	-3.03454	0.0302438	0.0877995	-4.90325	Down
K19511	0.660792	0.547603	2.04078	0.0655721	0.721293	-4.61335	Stable		K10545	-0.937711	0.732033	-3.71192	0.00327822	0.0160851	-2.20992	Down		K03665	0.451653	1.94439	3.58309	0.004247	0.022982	-2.6195	Stable		K02338	0.29229	2.55004	2.26395	0.0458949	0.101538	-5.11369	Stable		K03605	-1.02364	2.29171	-3.02131	0.0306946	0.088938	-4.91988	Down
K09458	0.241828	2.0506	2.04078	0.0655721	0.721293	-4.61335	Stable		K03388	-0.715467	0.947299	-3.7076	0.00330332	0.0161788	-2.21765	Down		K00052	0.484583	2.21306	3.57887	0.00427865	0.0231056	-2.62705	Stable		K07684	0.328589	2.65063	2.26388	0.0459004	0.101538	-5.11381	Stable		K03701	-0.869411	0.57135	-2.98765	0.0318762	0.0913156	-4.9623	Down
K03709	0.33464	1.8299	2.03419	0.0663233	0.725136	-4.62369	Stable		K07217	-0.800037	1.79398	-3.70714	0.00330602	0.0161788	-2.21848	Down		K06020	0.456591	1.34464	3.56621	0.00437508	0.0234436	-2.64971	Stable		K07303	0.360098	2.00564	2.26151	0.0460884	0.101861	-5.11773	Stable		K08692	-0.775028	0.937739	-2.95696	0.0329985	0.0939394	-5.0011	Down
K06697	0.452294	1.47046	2.03346	0.0664075	0.725136	-4.62484	Stable		K14333	-0.794735	0.397367	-3.70675	0.00330831	0.0161788	-2.21918	Down		K11901	-0.481717	2.79368	-3.527	0.00468828	0.0245107	-2.71996	Stable		K00370	-0.316397	2.48857	-2.26042	0.0461753	0.10196	-5.11953	Stable		K07079	-0.921925	1.05039	-2.94053	0.0336173	0.0954027	-5.02191	Down
K10697	0.336243	1.28	2.03289	0.0664723	0.725136	-4.62573	Stable		K00087	-0.553233	0.276617	-3.70558	0.00331518	0.0161945	-2.22128	Down		K00384	0.404881	2.60838	3.51331	0.00480295	0.0249117	-2.74449	Stable		K04499	0.466973	0.233487	2.25828	0.0463457	0.10229	-5.12307	Stable		K11522	-0.87573	0.437865	-2.91949	0.0344292	0.0972219	-5.04863	Down
K03671	0.219782	3.94313	2.03053	0.0667446	0.7261	-4.62944	Stable		K13015	-0.50637	1.74855	-3.70363	0.00332663	0.0162325	-2.22478	Down		K09458	0.461832	2.52204	3.50064	0.0049116	0.0252755	-2.76719	Stable		K00374	0.405537	2.31035	2.25731	0.0464233	0.102414	-5.12467	Stable		K09760	-0.885631	0.442816	-2.91416	0.0346384	0.097631	-5.05541	Down
K02037	0.374684	1.23996	2.02577	0.0672948	0.730075	-4.63688	Stable		K02343	-0.786217	0.590998	-3.69625	0.0033703	0.0164093	-2.238	Down		K13542	0.452667	0.916451	3.47658	0.00512502	0.0261685	-2.81034	Stable		K02115	0.384994	2.92808	2.25497	0.0466117	0.102783	-5.12855	Stable		K19647	-0.891596	0.8743	-2.89006	0.035602	0.0998524	-5.08609	Down
K11917	0.359777	0.179889	2.02193	0.0677426	0.73292	-4.64289	Stable		K01916	-0.895669	0.708686	-3.68949	0.00341084	0.0165338	-2.25011	Down		K02356	0.424816	3.02872	3.46947	0.00518992	0.0263972	-2.8231	Stable		K03856	-0.419018	2.00776	-2.25175	0.046871	0.103121	-5.13387	Stable		K22227	-0.991893	1.16447	-2.88339	0.0358739	0.100553	-5.09459	Down
K25086	0.379357	0.765148	2.01924	0.0680576	0.734316	-4.64709	Stable		K24105	-0.739677	1.92166	-3.68182	0.00345749	0.0167232	-2.26388	Down		K03568	0.374081	2.16174	3.4674	0.00520894	0.0264427	-2.82681	Stable		K06898	0.441987	2.19734	2.23929	0.0478898	0.104934	-5.15446	Stable		K03856	-0.74272	1.83297	-2.88184	0.0359375	0.100595	-5.09657	Down
K08982	0.305317	2.92407	2.01483	0.0685777	0.73791	-4.65399	Stable		K12660	-0.709109	0.599864	-3.67728	0.00348541	0.016803	-2.27202	Down		K01937	0.404892	2.10442	3.45624	0.00531292	0.0267359	-2.84684	Stable		K22270	0.428678	0.214339	2.23212	0.0484852	0.105855	-5.16628	Stable		K04651	-1.35886	1.08278	-2.84982	0.0372786	0.103978	-5.13746	Down
K14475	0.563679	1.41423	2.01119	0.0690093	0.740538	-4.65967	Stable		K07300	-0.691288	0.345644	-3.66743	0.0035467	0.0170242	-2.28968	Down		K02875	0.440444	2.22911	3.44573	0.00541268	0.0271617	-2.86569	Stable		K02890	0.340508	3.22828	2.2169	0.0497732	0.108277	-5.19134	Stable		K01426	-1.21156	1.25567	-2.78517	0.0401602	0.110325	-5.22039	Down
K19003	0.507574	0.696378	2.00743	0.0694583	0.742668	-4.66554	Stable		K03576	-0.747916	0.373958	-3.63817	0.00373555	0.0178337	-2.3422	Down		K02986	0.471038	3.36445	3.44006	0.00546728	0.0272852	-2.87586	Stable		K11734	0.468232	0.234116	2.21634	0.0498214	0.108285	-5.19226	Stable		K07942	-0.940129	1.74772	-2.76665	0.0410311	0.112244	-5.24424	Down
K00066	-0.404941	0.71444	-2.00638	0.069584	0.742668	-4.66717	Stable		K13587	-0.886747	0.66847	-3.63406	0.00376293	0.017945	-2.34959	Down		K01803	0.460481	2.53267	3.43918	0.00547582	0.0272852	-2.87744	Stable		K04345	0.519171	0.259586	2.21275	0.0501298	0.108907	-5.19815	Stable		K08696	-1.49989	1.32211	-2.75885	0.041404	0.11306	-5.25429	Down
K00459	0.507974	0.950929	2.00267	0.0700306	0.74542	-4.67296	Stable		K02798	-0.836853	0.418427	-3.62054	0.00385433	0.0182126	-2.37387	Down		K00645	0.433691	2.24501	3.43833	0.00548407	0.0272852	-2.87896	Stable		K01591	0.827957	1.81461	2.20707	0.0506223	0.109927	-5.20748	Stable		K23508	-1.22916	1.06479	-2.7541	0.041633	0.113399	-5.26042	Down
K00248	0.310155	1.25817	1.99989	0.0703664	0.746981	-4.67728	Stable		K22205	-0.818998	0.667564	-3.61924	0.00386324	0.0182266	-2.37621	Down		K02536	0.495535	1.92943	3.43771	0.00549016	0.0272896	-2.88009	Stable		K11900	-0.419761	1.85004	-2.20608	0.0507087	0.110066	-5.20911	Stable		K10794	-1.32635	1.62414	-2.74631	0.0420113	0.114034	-5.27046	Down
K00520	0.398761	0.558594	1.99695	0.0707238	0.747318	-4.68186	Stable		K22747	-0.507414	0.253707	-3.61614	0.00388451	0.0183074	-2.38176	Down		K02600	0.408138	2.61187	3.43297	0.00553645	0.0274159	-2.88859	Stable		K02866	0.447968	2.81518	2.20496	0.0508062	0.110227	-5.21094	Stable		K09967	-1.10649	0.553247	-2.73268	0.0426833	0.115533	-5.28807	Down
K11477	0.243334	2.22661	1.99542	0.0709098	0.747318	-4.68423	Stable		K11751	-0.676316	0.338158	-3.61247	0.00390991	0.0184074	-2.38835	Down		K03621	0.437639	2.27208	3.42605	0.00560478	0.0276759	-2.90101	Stable		K02136	0.872935	1.43327	2.20471	0.0508285	0.110227	-5.21136	Stable		K00077	-0.570779	1.98896	-2.72457	0.0430883	0.116175	-5.29854	Down
K22447	0.372508	0.723863	1.99381	0.0711061	0.747318	-4.68673	Stable		K06282	-0.526242	2.20902	-3.61008	0.00392658	0.0184074	-2.39266	Down		K03424	0.485618	1.83079	3.42332	0.00563198	0.0277817	-2.90591	Stable		K22336	0.93176	0.92136	2.20422	0.0508715	0.110271	-5.21217	Stable		K20276	-0.520031	0.875778	-2.71625	0.0435087	0.116913	-5.3093	Down
K03192	0.224924	2.54657	1.99341	0.0711552	0.747318	-4.68736	Stable		K25590	-0.533336	1.68824	-3.60457	0.00396524	0.0185658	-2.40256	Down		K23995	-0.462845	2.98795	-3.41754	0.00568996	0.0278867	-2.91628	Stable		K03101	0.860205	1.73628	2.2037	0.0509163	0.110319	-5.21301	Stable		K19640	-0.614324	1.06707	-2.71447	0.043599	0.116987	-5.3116	Down
K13979	0.469456	1.06933	1.98544	0.0721374	0.7549	-4.69973	Stable		K07076	-1.08435	0.542173	-3.59936	0.00400213	0.018702	-2.41193	Down		K03644	0.427839	2.47618	3.38953	0.00597991	0.0289029	-2.96657	Stable		K11690	0.479459	0.239729	2.20336	0.0509461	0.110334	-5.21357	Stable		K02227	-1.16117	1.28765	-2.68085	0.0453484	0.120646	-5.35516	Down
K03566	-0.477529	0.817531	-1.98446	0.0722594	0.7549	-4.70126	Stable		K03265	-1.06415	1.03462	-3.59832	0.00400953	0.0187168	-2.4138	Down		K05807	0.450124	2.23406	3.37039	0.00618656	0.0296289	-3.00092	Stable		K07002	1.1779	1.13138	2.20244	0.051027	0.11046	-5.21508	Stable		K07216	-1.25801	1.57292	-2.67997	0.0453953	0.1207	-5.3563	Down
K01759	-0.317061	2.13216	-1.97736	0.0731454	0.76214	-4.71225	Stable		K18332	-0.770173	0.385087	-3.5948	0.00403469	0.0188144	-2.42012	Down		K02864	0.451622	3.38818	3.36949	0.0061965	0.0296494	-3.00255	Stable		K06943	0.659093	0.573621	2.20193	0.0510722	0.110508	-5.21592	Stable		K02499	-0.783616	1.19219	-2.6726	0.0457897	0.121324	-5.36587	Down
K07506	0.263509	1.4051	1.97493	0.0734517	0.763318	-4.71602	Stable		K11177	-0.667155	0.672241	-3.59152	0.00405827	0.0189043	-2.42601	Down		K02938	0.460558	2.17203	3.36479	0.00624853	0.029844	-3.011	Stable		K10006	0.707553	0.353776	2.20131	0.0511265	0.110576	-5.21694	Stable		K06045	-0.954245	1.2451	-2.67041	0.0459077	0.121564	-5.36871	Down
K02454	-0.408796	0.395029	-1.97091	0.0739604	0.765255	-4.72224	Stable		K02720	-0.924007	0.462004	-3.58365	0.00411546	0.0191103	-2.44016	Down		K02355	0.366242	2.68507	3.3519	0.00639325	0.0304797	-3.03413	Stable		K06942	0.709412	1.51727	2.19948	0.0512871	0.110874	-5.21993	Stable		K22737	-1.23986	1.44711	-2.66992	0.0459336	0.121564	-5.36934	Down
K22135	0.59143	0.626916	1.96698	0.0744598	0.765255	-4.7283	Stable		K13012	-0.998448	1.19639	-3.58198	0.00412774	0.0191151	-2.44317	Down		K03545	0.372414	2.67457	3.34394	0.00648437	0.0307744	-3.04843	Stable		K00432	0.737418	2.35197	2.19904	0.0513262	0.110875	-5.22066	Stable		K03584	-1.08273	1.30386	-2.65803	0.0465803	0.122776	-5.38479	Down
K03767	0.349525	2.0582	1.96432	0.0748008	0.765255	-4.73241	Stable		K10535	-0.656145	0.574165	-3.58008	0.00414171	0.0191316	-2.44658	Down		K11178	-0.41393	2.39992	-3.33879	0.00654412	0.0308904	-3.05769	Stable		K02610	1.59538	1.37601	2.19896	0.0513332	0.110875	-5.22078	Stable		K02450	-0.537889	1.26748	-2.63549	0.0478332	0.125452	-5.41409	Down
K01919	0.231727	1.17782	1.96384	0.0748625	0.765255	-4.73316	Stable		K16968	-0.569309	0.284655	-3.57889	0.00415051	0.0191522	-2.44873	Down		K01693	0.46976	1.97647	3.33492	0.00658924	0.0310346	-3.06463	Stable		K00573	0.473648	2.71626	2.1979	0.0514267	0.110981	-5.22252	Stable		K22844	-0.844563	1.05863	-2.62858	0.0482249	0.126148	-5.42309	Down
K16080	-0.258171	0.765506	-1.96147	0.0751669	0.765255	-4.73681	Stable		K05966	-0.745987	0.372993	-3.57492	0.0041799	0.0192275	-2.45586	Down		K03496	0.423696	2.57245	3.32302	0.00673024	0.0315139	-3.086	Stable		K19246	0.720989	0.861984	2.19789	0.0514279	0.110981	-5.22254	Stable		K01895	0.485977	1.89911	9.09121	0.000322309	0.00429473	0.382494	Stable
K04044	0.334653	0.167326	1.95837	0.0755674	0.765255	-4.74159	Stable		K12751	-0.753166	0.376583	-3.5725	0.00419798	0.0192706	-2.46022	Down		K02002	0.468004	1.93856	3.31757	0.00679584	0.0317361	-3.09579	Stable		K03251	0.723797	0.680201	2.19726	0.0514839	0.111022	-5.22358	Stable		K06907	-0.474839	2.00021	-9.01833	0.000334468	0.00434999	0.339028	Stable
K15062	-0.458859	0.320093	-1.95832	0.0755734	0.765255	-4.74166	Stable		K07029	-0.783123	1.95185	-3.56889	0.00422497	0.0193342	-2.4667	Down		K13953	0.40781	2.07859	3.29231	0.00710854	0.0328457	-3.14117	Stable		K19689	0.840684	0.643398	2.19716	0.0514929	0.111022	-5.22375	Stable		K13886	0.470813	2.11478	8.60089	0.000415706	0.00482727	0.0836592	Stable
K07709	0.262849	1.96646	1.95781	0.0756393	0.765255	-4.74244	Stable		K07661	-0.78369	0.391845	-3.56603	0.00424658	0.0193929	-2.47185	Down		K07277	0.481688	1.66214	3.28447	0.00720851	0.0331617	-3.15525	Stable		K25026	0.604883	1.38135	2.19681	0.0515239	0.11104	-5.22432	Stable		K22213	-0.496826	0.248413	-7.79193	0.000651715	0.0064773	-0.444893	Stable
K16886	-0.314136	0.688686	-1.95675	0.075777	0.765255	-4.74408	Stable		K00122	-0.740061	0.735112	-3.54282	0.00442581	0.0200246	-2.5136	Down		K11529	0.468948	0.234474	3.26848	0.00741689	0.0338533	-3.18397	Stable		K19710	0.987137	1.44188	2.19419	0.051756	0.11149	-5.2286	Stable		K21147	0.439539	2.45495	7.7617	0.000663276	0.00654931	-0.465571	Stable
K01989	0.310949	1.14029	1.95603	0.0758702	0.765255	-4.74519	Stable		K01214	-0.79507	0.555592	-3.54226	0.00443027	0.0200246	-2.51462	Down		K10227	0.473037	1.59152	3.26246	0.00749697	0.0340504	-3.19478	Stable		K09692	0.666235	0.333117	2.19205	0.0519464	0.111851	-5.2321	Stable		K13527	0.412374	2.49131	7.43466	0.000805428	0.00737688	-0.693945	Stable
K03263	0.655694	1.14522	1.95515	0.0759857	0.765255	-4.74656	Stable		K02693	-0.889547	0.444774	-3.54144	0.00443669	0.0200332	-2.51608	Down		K00031	0.467495	2.1858	3.26231	0.00749898	0.0340504	-3.19505	Stable		K00215	0.825606	1.90251	2.18943	0.0521814	0.112307	-5.2364	Stable		K01649	-0.474239	2.06956	-7.16651	0.000949729	0.008111	-0.887767	Stable
K23163	0.441053	0.501119	1.95339	0.076214	0.765255	-4.74925	Stable		K01183	-0.816245	0.549124	-3.54007	0.00444756	0.0200412	-2.51855	Down		K10255	0.376211	2.00324	3.25061	0.00765706	0.0346482	-3.21606	Stable		K02286	-0.502598	1.65421	-2.18439	0.0526354	0.113234	-5.24465	Stable		K06204	-0.371313	3.65096	-7.11844	0.000978754	0.00823528	-0.923169	Stable
K09019	0.58364	0.442076	1.95306	0.076258	0.765255	-4.74977	Stable		K01684	-0.519283	0.259642	-3.53929	0.00445374	0.0200487	-2.51995	Down		K00248	0.423997	1.5703	3.24772	0.00769663	0.0347673	-3.22125	Stable		K00677	0.752673	1.77587	2.183	0.052761	0.113454	-5.24692	Stable		K12685	-0.447049	0.223524	-7.11231	0.000982529	0.0082366	-0.927697	Stable
K19745	0.515706	0.881961	1.95161	0.0764476	0.765255	-4.752	Stable		K14081	-0.676915	0.338457	-3.52583	0.00456197	0.0204941	-2.54419	Down		K03772	0.453724	2.5645	3.24666	0.00771129	0.0347737	-3.22317	Stable		K06873	-0.756494	0.644856	-2.18057	0.0529819	0.113878	-5.2509	Stable		K01358	0.482435	3.40069	6.85974	0.00115436	0.00925582	-1.11722	Stable
K02337	-0.370384	0.257159	-1.95086	0.0765449	0.765255	-4.75315	Stable		K22699	-0.550645	0.275323	-3.52062	0.00460454	0.0206014	-2.55356	Down		K01637	0.455245	2.71742	3.24407	0.00774701	0.0348748	-3.22782	Stable		K03405	0.400852	1.74545	2.17767	0.0532461	0.114319	-5.25563	Stable		K03553	0.421639	2.83364	6.818	0.00118609	0.00941315	-1.1491	Stable
K01115	0.367093	0.346582	1.94857	0.0768461	0.766326	-4.75668	Stable		K18373	-1.19787	1.18772	-3.51892	0.00461851	0.0206014	-2.55662	Down		K02434	0.450128	1.39595	3.18119	0.00866758	0.0379134	-3.34072	Stable		K02096	-0.340074	1.47647	-2.17758	0.0532537	0.114319	-5.25577	Stable		K00602	0.406749	1.26667	6.78078	0.00121526	0.00951995	-1.17766	Stable
K14411	0.422099	0.785988	1.94494	0.0773242	0.768705	-4.76225	Stable		K01874	-0.575071	0.320406	-3.51684	0.00463567	0.020657	-2.56036	Down		K01756	0.39432	1.88796	3.17458	0.00877063	0.0382519	-3.35259	Stable		K05585	0.422352	0.211176	2.17754	0.0532575	0.114319	-5.25584	Stable		K00088	0.481341	2.5264	6.69691	0.00128418	0.00979162	-1.24251	Stable
K09131	0.817977	1.42798	1.94278	0.077611	0.768705	-4.76557	Stable		K10804	-1.15691	1.10804	-3.48636	0.00489499	0.0215912	-2.61526	Down		K02877	0.489085	2.13916	3.17435	0.00877411	0.0382519	-3.35299	Stable		K03787	0.383154	2.37917	2.17607	0.0533922	0.114557	-5.25824	Stable		K13889	0.411786	2.23666	6.60768	0.00136268	0.0101025	-1.31225	Stable
K18855	0.445754	0.679357	1.94234	0.0776686	0.768705	-4.76624	Stable		K16923	-0.764989	0.382495	-3.47486	0.00499656	0.0218897	-2.63596	Down		K11069	-0.380458	1.75639	-3.16977	0.0088463	0.0384389	-3.36121	Stable		K08057	0.455974	2.16778	2.1757	0.0534261	0.114579	-5.25884	Stable		K02981	0.461279	3.01047	6.54987	0.00141658	0.0103944	-1.35784	Stable
K02053	-0.609101	0.455573	-1.93815	0.0782275	0.771078	-4.77268	Stable		K03618	-1.0267	1.5957	-3.47159	0.00502586	0.0219745	-2.64185	Down		K01990	0.409218	2.39981	3.1653	0.00891729	0.0386805	-3.36924	Stable		K00359	0.801722	0.786387	2.17472	0.0535159	0.114717	-5.26044	Stable		K02637	0.385784	3.3165	6.53869	0.0014273	0.0104303	-1.3667	Stable
K03667	0.227853	1.37379	1.93624	0.0784825	0.771078	-4.7756	Stable		K07219	-0.963914	1.16593	-3.46346	0.00509944	0.0222099	-2.6565	Down		K02667	0.468156	1.78361	3.16419	0.00893495	0.038696	-3.37122	Stable		K16219	0.539242	0.269621	2.17448	0.0535379	0.114717	-5.26083	Stable		K03628	0.37392	2.32094	6.40939	0.00155849	0.0109479	-1.47003	Stable
K04485	0.402617	1.01212	1.93365	0.0788313	0.771078	-4.77957	Stable		K03396	-1.18456	1.11266	-3.45684	0.00516019	0.0224286	-2.66843	Down		K02033	-0.392692	2.20684	-3.15755	0.00904165	0.0390614	-3.38314	Stable		K02958	1.01157	2.46151	2.17167	0.0537971	0.115222	-5.26543	Stable		K02650	-0.348861	4.00136	-6.28909	0.00169358	0.011662	-1.56768	Stable
K02010	-0.473729	0.752971	-1.93289	0.0789331	0.771078	-4.78073	Stable		K02639	-1.42247	1.18229	-3.45263	0.00519925	0.0225318	-2.67603	Down		K02116	0.424681	2.69108	3.14696	0.00921453	0.0396451	-3.40214	Stable		K21417	0.691179	0.437166	2.17066	0.05389	0.11537	-5.26707	Stable		K06630	0.469141	2.80635	6.20582	0.00179525	0.0121246	-1.63615	Stable
K06881	0.50199	0.514701	1.93248	0.0789884	0.771078	-4.78136	Stable		K02510	-0.82327	1.22632	-3.44297	0.00528988	0.0228349	-2.69343	Down		K22491	0.437766	1.71472	3.14306	0.00927903	0.0398247	-3.40913	Stable		K06925	1.04212	1.18409	2.16814	0.0541242	0.11582	-5.27119	Stable		K02601	0.343178	3.31634	6.17723	0.00183182	0.0122805	-1.65983	Stable
K07032	0.277362	1.79364	1.9318	0.0790799	0.771078	-4.7824	Stable		K20528	-0.992999	0.4965	-3.43868	0.00533066	0.022966	-2.70116	Down		K17318	0.458028	0.229014	3.12453	0.00959188	0.0408999	-3.44238	Stable		K18235	-0.772786	1.19812	-2.16752	0.0541813	0.115889	-5.27219	Stable		K15553	0.36615	1.87392	6.15052	0.00186678	0.0123625	-1.68203	Stable
K09953	0.417256	0.688361	1.92884	0.0794806	0.771447	-4.78693	Stable		K10233	-0.942611	0.76083	-3.41707	0.00554096	0.0236414	-2.74011	Down		K14987	-0.42905	1.76949	-3.12187	0.00963773	0.0410621	-3.44716	Stable		K05844	0.695365	0.347683	2.16716	0.054215	0.115889	-5.27278	Stable		K02279	-0.473687	2.52413	-6.14905	0.00186873	0.0123625	-1.68325	Stable
K03408	0.253007	2.53515	1.92864	0.0795085	0.771447	-4.78724	Stable		K19411	-1.21335	1.5001	-3.41547	0.00555688	0.0236636	-2.743	Down		K21452	0.474639	0.23732	3.11927	0.00968261	0.0412198	-3.45181	Stable		K11753	0.822714	1.92092	2.16702	0.0542283	0.115889	-5.27302	Stable		K03524	0.446056	1.90706	6.08496	0.00195602	0.01275	-1.73685	Stable
K00598	-0.607951	0.835035	-1.92388	0.0801569	0.775018	-4.79452	Stable		K26399	-0.560526	0.511041	-3.41468	0.00556474	0.0236742	-2.74442	Down		K00666	0.425245	1.35914	3.11392	0.00977578	0.0415154	-3.46141	Stable		K20858	0.648674	0.778261	2.16648	0.0542779	0.115895	-5.27388	Stable		K03943	-0.379318	1.93202	-6.0435	0.00201505	0.0130051	-1.77175	Stable
K00677	0.242109	1.50379	1.92127	0.0805137	0.775018	-4.7985	Stable		K05773	-1.03197	0.919383	-3.41073	0.00560428	0.0238195	-2.75154	Down		K16833	0.498234	0.249117	3.11147	0.00981885	0.041631	-3.46581	Stable		K02616	0.801311	0.400656	2.16647	0.0542789	0.115895	-5.2739	Stable		K02863	0.496923	3.48045	5.96835	0.00212753	0.0134882	-1.8355	Stable
K01147	0.41366	0.637902	1.92065	0.0805997	0.775018	-4.79946	Stable		K13821	-0.544956	0.272478	-3.40821	0.00562965	0.0238814	-2.75609	Down		K04751	-0.369381	2.77542	-3.10362	0.0099577	0.0420332	-3.47988	Stable		K21022	0.614639	0.307319	2.16402	0.0545077	0.11631	-5.2779	Stable		K00812	0.292863	2.11027	5.78953	0.00242649	0.0146296	-1.98973	Stable
K12339	0.264013	1.94108	1.9202	0.0806616	0.775018	-4.80015	Stable		K16254	-0.801958	0.750684	-3.40603	0.00565172	0.0239061	-2.76002	Down		K02279	-0.393657	2.55625	-3.09479	0.0101164	0.0425147	-3.4957	Stable		K14261	-0.407757	1.28871	-2.16382	0.0545267	0.11631	-5.27823	Stable		K08057	0.475594	1.9873	5.52593	0.00296299	0.0169442	-2.22382	Stable
K21567	0.376101	1.7376	1.91825	0.0809294	0.775454	-4.80311	Stable		K01119	-0.653324	0.326662	-3.39862	0.00572724	0.0241792	-2.77337	Down		K18748	0.457969	0.228984	3.09205	0.0101662	0.0426556	-3.50062	Stable		K01714	0.355132	2.60696	2.16362	0.0545449	0.11631	-5.27855	Stable		K02950	0.467942	3.69485	5.51879	0.00297937	0.0169739	-2.23028	Stable
K24288	0.476056	0.238028	1.91702	0.0810997	0.775454	-4.80499	Stable		K13137	-0.672346	0.336173	-3.3924	0.00579149	0.0244038	-2.78459	Down		K04043	0.394036	2.796	3.08629	0.0102716	0.0429607	-3.51095	Stable		K10621	0.688691	0.91469	2.16186	0.0547102	0.116611	-5.28142	Stable		K00249	0.432921	2.44852	5.48166	0.00306628	0.0172619	-2.26395	Stable
K14055	0.510529	0.477584	1.91199	0.0817968	0.780231	-4.81265	Stable		K16842	-0.799886	0.615053	-3.38758	0.0058418	0.0245456	-2.79329	Down		K03497	0.486556	2.21182	3.08399	0.0103141	0.0430588	-3.51507	Stable		K09857	0.878736	0.700567	2.15851	0.0550254	0.11719	-5.28688	Stable		K10046	0.387655	2.14679	5.47431	0.00308385	0.0173305	-2.27064	Stable
K00196	0.395446	1.37194	1.90894	0.0822238	0.780802	-4.81731	Stable		K10218	-0.846927	0.71874	-3.3857	0.00586149	0.0246049	-2.79667	Down		K02897	0.408463	3.17772	3.08274	0.0103371	0.043097	-3.5173	Stable		K02056	0.570896	0.431443	2.15846	0.0550301	0.11719	-5.28696	Stable		K03183	-0.405007	3.0226	-5.46154	0.00311464	0.0174161	-2.28227	Stable
K03684	-0.464927	0.839156	-1.90873	0.0822521	0.780802	-4.81762	Stable		K19576	-0.588422	0.294211	-3.38384	0.0058811	0.024617	-2.80003	Down		K02357	0.364453	2.98818	3.07897	0.0104072	0.043252	-3.52407	Stable		K03550	1.1746	1.45765	2.15539	0.05532	0.117755	-5.29195	Stable		K02864	0.46128	3.71925	5.46006	0.00311821	0.0174161	-2.28361	Stable
K01881	-0.340192	0.445497	-1.9015	0.0832709	0.782359	-4.82862	Stable		K07031	-0.603181	0.30159	-3.37892	0.00593325	0.0247649	-2.8089	Down		K06180	0.498814	1.77572	3.07773	0.0104303	0.0432676	-3.52628	Stable		K08692	-0.641223	1.09702	-2.15393	0.0554589	0.117999	-5.29433	Stable		K07304	0.397534	3.27197	5.45216	0.00313747	0.0174594	-2.29082	Stable
K24708	0.346305	0.373521	1.89724	0.0838758	0.782359	-4.83509	Stable		K05574	-1.12319	0.561593	-3.37458	0.00597963	0.0248719	-2.81673	Down		K02338	0.355211	2.38094	3.07572	0.010468	0.0433675	-3.5299	Stable		K10352	0.497747	0.851293	2.15135	0.055705	0.118471	-5.29853	Stable		K01698	0.483637	2.28844	5.33573	0.0034382	0.0185434	-2.39793	Stable
K09882	0.455204	0.730953	1.89565	0.0841028	0.782359	-4.8375	Stable		K15984	-0.591507	0.295753	-3.37441	0.00598143	0.0248719	-2.81703	Down		K03285	0.358673	1.94616	3.06771	0.0106193	0.0438901	-3.54424	Stable		K02666	0.293269	1.98716	2.14749	0.0560744	0.119204	-5.3048	Stable		K00425	0.274786	2.28081	5.21492	0.00378682	0.0200033	-2.51088	Stable
K00004	0.432755	0.51478	1.89507	0.0841864	0.782359	-4.83839	Stable		K06218	-1.04368	0.521841	-3.37286	0.00599807	0.0249176	-2.81982	Down		K03598	0.401145	2.06112	3.06087	0.0107501	0.044396	-3.55649	Stable		K07289	-0.382755	0.950077	-2.1462	0.056198	0.119415	-5.30689	Stable		K04354	-0.471944	0.235972	-5.21297	0.00379275	0.0200053	-2.51271	Stable
K01934	0.321663	1.60021	1.89425	0.0843041	0.782359	-4.83963	Stable		K17763	-0.981568	1.60066	-3.36877	0.00604232	0.0250553	-2.82721	Down		K02992	0.382545	3.42472	3.05616	0.0108413	0.0447373	-3.56493	Stable		K01652	0.296705	2.28039	2.13233	0.0575488	0.122231	-5.32941	Stable		K23077	-0.496688	3.17722	-5.16662	0.00393772	0.0205792	-2.55655	Stable
K03932	0.402292	1.00856	1.89377	0.0843724	0.782359	-4.84036	Stable		K16243	-0.647138	0.323569	-3.34857	0.00626539	0.0258337	-2.86362	Down		K02899	0.438394	3.17599	3.05265	0.0109097	0.0449136	-3.57121	Stable		K00075	0.358633	2.05943	2.13136	0.0576445	0.122381	-5.33098	Stable		K02998	0.478085	2.71213	5.15822	0.00396469	0.0206255	-2.56453	Stable
K08983	0.720072	0.906992	1.89159	0.0846851	0.782359	-4.84366	Stable		K02119	-0.772842	0.523927	-3.33378	0.00643408	0.0264061	-2.8903	Down		K07131	-0.420044	2.23273	-3.03518	0.0112567	0.0461159	-3.60249	Stable		K07740	-0.399167	2.20413	-2.13082	0.0576977	0.12244	-5.33185	Stable		K13816	-0.39339	2.0347	-5.14421	0.00401013	0.0207234	-2.57784	Stable
K22227	0.456959	0.714371	1.89052	0.0848396	0.782359	-4.84528	Stable		K00903	-0.867631	1.83281	-3.33261	0.00644768	0.0264373	-2.89242	Down		K24847	0.465335	0.232667	3.03486	0.0112632	0.0461159	-3.60307	Stable		K03465	0.862134	0.431067	2.13013	0.0577654	0.12253	-5.33296	Stable		K07114	-0.268898	2.81023	-5.14288	0.00401448	0.0207234	-2.57911	Stable
K01008	0.241796	1.60909	1.88937	0.0850056	0.782359	-4.84703	Stable		K21021	-0.862168	0.858907	-3.3241	0.00654708	0.02682	-2.90777	Down		K01092	0.344399	2.19361	3.02324	0.0115003	0.0467584	-3.62387	Stable		K23856	0.661114	0.330557	2.12507	0.0582675	0.123541	-5.34116	Stable		K01868	0.434459	1.69184	5.1426	0.00401539	0.0207234	-2.57937	Stable
K23036	0.447049	1.06579	1.88878	0.0850907	0.782359	-4.84792	Stable		K02347	-0.612494	0.508446	-3.32066	0.00658767	0.0269363	-2.91397	Down		K13525	0.443228	0.864807	3.02075	0.0115517	0.0469312	-3.62832	Stable		K00163	0.577544	0.368012	2.12388	0.0583858	0.123738	-5.34308	Stable		K07795	-0.436124	2.28072	-5.11471	0.00410786	0.0210812	-2.60597	Stable
K12257	0.317871	0.158935	1.88826	0.0851652	0.782359	-4.8487	Stable		K18335	-0.761969	0.683541	-3.31024	0.0067122	0.027419	-2.93276	Down		K02879	0.474493	3.21952	3.00356	0.0119133	0.0480285	-3.65907	Stable		K01062	0.748638	0.682435	2.12312	0.0584618	0.123845	-5.34431	Stable		K01689	0.333144	2.40352	5.05657	0.00430885	0.0217932	-2.66176	Stable
K06960	-0.251554	2.93917	-1.88747	0.0852789	0.782359	-4.84989	Stable		K06960	-0.504793	2.9025	-3.29456	0.00690424	0.0280747	-2.96104	Down		K02890	0.492607	3.08551	2.9938	0.0121235	0.0486564	-3.67651	Stable		K00937	0.509671	1.18906	2.12277	0.058497	0.123866	-5.34488	Stable		K10355	0.436792	3.39173	5.00128	0.00451071	0.0225151	-2.71521	Stable
K02217	0.275835	1.95802	1.88576	0.0855274	0.782359	-4.85249	Stable		K06998	-0.725502	0.362751	-3.29272	0.00692704	0.0281415	-2.96435	Down		K00432	0.45609	2.31117	2.99375	0.0121247	0.0486564	-3.67661	Stable		K02938	0.43753	2.94788	2.12073	0.0587015	0.124218	-5.34818	Stable		K00820	0.423741	2.02248	4.85077	0.00511922	0.0243243	-2.86281	Stable
K00526	0.282898	1.27987	1.88227	0.0860346	0.782359	-4.85776	Stable		K06937	-0.694199	1.14729	-3.27911	0.00709885	0.0286806	-2.9889	Down		K04754	0.343154	1.93486	2.99063	0.0121927	0.0488546	-3.68218	Stable		K08907	0.427075	2.39158	2.1206	0.0587147	0.124218	-5.34839	Stable		K00322	0.470324	1.07109	4.82627	0.00522715	0.0246727	-2.88712	Stable
K03883	-0.326539	0.342099	-1.882	0.086075	0.782359	-4.85817	Stable		K25528	-0.650308	0.325154	-3.2766	0.00713097	0.0287407	-2.99342	Down		K14803	0.492546	0.246273	2.98979	0.0122112	0.0488912	-3.68369	Stable		K14811	0.592221	1.40506	2.11986	0.0587886	0.12432	-5.34958	Stable		K13993	0.315566	4.62776	4.81131	0.00529436	0.0248399	-2.90201	Stable
K01812	0.408111	0.649255	1.88196	0.0860799	0.782359	-4.85822	Stable		K02479	-0.898264	1.08807	-3.26877	0.00723224	0.0290871	-3.00755	Down		K02967	0.365278	3.25849	2.98833	0.0122432	0.0489821	-3.6863	Stable		K07335	0.293987	2.5821	2.11256	0.0595266	0.125826	-5.36138	Stable		K07277	0.491174	1.79735	4.80473	0.00532425	0.0248583	-2.90857	Stable
K02979	0.78052	0.39026	1.881	0.0862202	0.782359	-4.85968	Stable		K15257	-1.03586	1.04904	-3.26617	0.0072662	0.029197	-3.01224	Down		K09456	0.414112	0.207056	2.98538	0.012308	0.0491291	-3.69156	Stable		K08307	0.315865	2.18075	2.11192	0.0595919	0.125909	-5.36242	Stable		K03072	0.363574	1.57267	4.79781	0.00535589	0.0249284	-2.91547	Stable
K07447	-0.346174	1.89995	-1.88021	0.0863365	0.782359	-4.86088	Stable		K07182	-0.926412	0.662438	-3.25848	0.00736745	0.0295233	-3.0261	Down		K03738	-0.394658	1.80194	-2.9801	0.0124251	0.0494087	-3.701	Stable		K01126	0.999129	1.28001	2.1096	0.0598283	0.126353	-5.36616	Stable		K00962	0.47211	2.32778	4.77449	0.00546415	0.0253195	-2.93879	Stable
K02495	0.332586	0.917526	1.87923	0.0864793	0.782359	-4.86235	Stable		K20526	-0.843637	0.421819	-3.25268	0.0074449	0.0297526	-3.03657	Down		K00809	0.496185	1.64526	2.97803	0.0124715	0.0495555	-3.70471	Stable		K00611	0.766407	1.79434	2.10895	0.0598943	0.126438	-5.3672	Stable		K13038	0.493451	2.07283	4.76865	0.00549169	0.0253412	-2.94464	Stable
K02009	0.789241	0.394621	1.87911	0.0864975	0.782359	-4.86254	Stable		K01635	-1.17217	1.22768	-3.24857	0.00750018	0.0299465	-3.04398	Down		K18223	-0.461401	1.57419	-2.97102	0.0126291	0.0499985	-3.71722	Stable		K06187	0.908723	2.24953	2.1081	0.0599812	0.126566	-5.36857	Stable		K04078	0.295824	3.45972	4.76684	0.00550024	0.0253412	-2.94645	Stable
K02691	-0.769245	0.384623	-1.87793	0.0866715	0.782359	-4.86433	Stable		K25936	-0.526249	0.263124	-3.2471	0.00752008	0.0299988	-3.04663	Down		K03413	0.376936	2.71041	2.9685	0.0126864	0.0501094	-3.72172	Stable		K00540	0.721852	0.601967	2.10672	0.0601234	0.126811	-5.37081	Stable		K06941	0.42305	2.48086	4.76434	0.00551211	0.0253669	-2.94897	Stable
K08752	0.371923	1.78894	1.87722	0.0867747	0.782359	-4.86539	Stable		K12960	-0.742478	0.481275	-3.24147	0.00759674	0.0302772	-3.05678	Down		K02276	0.467435	2.62087	2.96699	0.0127208	0.0501794	-3.72442	Stable		K12890	0.688718	0.572461	2.10553	0.0602449	0.126969	-5.37271	Stable		K02274	0.488941	2.68474	4.73204	0.00566793	0.0258838	-2.98143	Stable
K00344	0.222366	2.21661	1.86844	0.0880749	0.790843	-4.87863	Stable		K10232	-0.533482	2.10539	-3.22904	0.00776885	0.030869	-3.07919	Down		K02027	-0.347297	2.93085	-2.95981	0.0128859	0.0507032	-3.73726	Stable		K03832	0.248877	3.77771	2.10548	0.0602505	0.126969	-5.3728	Stable		K02967	0.310956	3.30848	4.70578	0.00579841	0.0262615	-3.00792	Stable
K01625	-0.52035	0.496028	-1.86817	0.0881163	0.790843	-4.87904	Stable		K07494	-0.81143	0.698744	-3.22873	0.00777316	0.030869	-3.07975	Down		K00573	0.457841	2.43944	2.9584	0.0129185	0.0507935	-3.73977	Stable		K07263	0.377357	1.82263	2.10217	0.0605917	0.127632	-5.37814	Stable		K01491	0.300337	1.99089	4.68046	0.0059276	0.0266362	-3.03357	Stable
K18369	0.391816	2.06289	1.86476	0.0886249	0.793605	-4.88416	Stable		K04070	-0.524233	0.262116	-3.2269	0.00779888	0.0309433	-3.08305	Down		K09903	0.378314	2.41991	2.94747	0.0131742	0.0516828	-3.75928	Stable		K03567	1.10128	1.66285	2.10127	0.0606851	0.127773	-5.37959	Stable		K22010	-0.407991	2.4534	-4.66425	0.00601206	0.0269359	-3.05003	Stable
K05810	0.535198	0.973127	1.86238	0.0889828	0.795007	-4.88774	Stable		K21883	-0.867573	0.693032	-3.21796	0.00792549	0.031366	-3.09916	Down		K00844	0.493397	0.246698	2.93478	0.0134777	0.0527315	-3.78192	Stable		K07793	0.57505	0.287525	2.09916	0.0609036	0.128178	-5.38298	Stable		K00033	0.339418	2.7879	4.64665	0.00610534	0.0271667	-3.06795	Stable
K24078	-0.650765	0.325382	-1.85808	0.0896331	0.797379	-4.89421	Stable		K15878	-0.806432	0.403216	-3.20283	0.0081447	0.0319967	-3.12643	Down		K07516	0.37644	1.82399	2.92829	0.0136356	0.0531747	-3.7935	Stable		K02963	0.98448	2.30046	2.09804	0.0610206	0.128368	-5.38479	Stable		K00765	0.461501	1.71109	4.63102	0.00618962	0.0274879	-3.08389	Stable
K01006	0.212658	1.0486	1.85795	0.0896521	0.797379	-4.8944	Stable		K20331	-0.713735	0.356867	-3.19378	0.00827873	0.0324391	-3.14274	Down		K18235	-0.40658	1.58502	-2.92632	0.0136838	0.0532687	-3.79701	Stable		K06685	0.630316	0.608205	2.0917	0.0616832	0.129706	-5.39498	Stable		K07315	-0.424609	1.68719	-4.60813	0.00631554	0.0278839	-3.10731	Stable
K13588	0.642115	0.321058	1.85616	0.0899244	0.797586	-4.8971	Stable		K00823	-0.659668	0.599309	-3.19149	0.00831305	0.0324884	-3.14687	Down		K12823	0.482586	0.241293	2.92606	0.0136901	0.0532687	-3.79747	Stable		K20276	-0.816786	0.723384	-2.08626	0.0622582	0.130858	-5.40373	Stable		K03545	0.478106	2.84939	4.59101	0.00641163	0.0281988	-3.12487	Stable
K07714	0.20835	2.50668	1.85207	0.0905477	0.797586	-4.90323	Stable		K02919	-1.27136	0.864097	-3.19138	0.00831473	0.0324884	-3.14708	Down		K16692	0.392154	1.30466	2.91648	0.0139277	0.0540591	-3.81457	Stable		K07709	0.378161	1.82284	2.08221	0.0626891	0.131694	-5.41023	Stable		K01373	0.404863	1.98756	4.583	0.00645719	0.0283363	-3.1331	Stable
K09992	-0.427056	1.05308	-1.84587	0.0915	0.797586	-4.91251	Stable		K01042	-0.748671	0.720478	-3.19098	0.00832075	0.0324884	-3.1478	Down		K00134	0.36081	2.77782	2.91134	0.0140567	0.0544931	-3.82372	Stable		K07056	0.855116	1.24655	2.08201	0.0627103	0.131694	-5.41055	Stable		K09004	-0.486456	2.54895	-4.50466	0.00692338	0.029726	-3.21411	Stable
K07442	-0.500543	0.675488	-1.84375	0.0918275	0.797586	-4.91568	Stable		K19802	-0.629389	0.383573	-3.18645	0.00838901	0.032726	-3.15596	Down		K06131	0.443283	1.86613	2.90783	0.0141454	0.0547561	-3.82997	Stable		K11902	0.406525	1.95718	2.08087	0.0628324	0.131894	-5.41238	Stable		K12132	0.376459	2.33543	4.46891	0.00714912	0.0304138	-3.25136	Stable
K24012	0.415862	0.812831	1.84331	0.0918965	0.797586	-4.91635	Stable		K18223	-0.811836	1.58616	-3.18486	0.00841303	0.0327908	-3.15882	Down		K01710	0.439959	1.91993	2.89943	0.0143602	0.0553834	-3.84493	Stable		K04764	0.441384	2.55619	2.07997	0.0629287	0.132039	-5.41383	Stable		K02634	0.373859	2.72805	4.46731	0.00715937	0.030429	-3.25303	Stable
K19686	0.587915	0.293957	1.84088	0.0922729	0.797586	-4.91997	Stable		K02058	-0.598065	1.84064	-3.18033	0.00848211	0.0329835	-3.16698	Down		K05540	0.44767	2.17449	2.88071	0.0148509	0.0571499	-3.87827	Stable		K22747	0.75366	0.848075	2.07875	0.0630602	0.132257	-5.41579	Stable		K02536	0.467318	1.66454	4.46061	0.00720275	0.0305848	-3.26004	Stable
K07124	0.562167	0.656149	1.83971	0.0924555	0.797586	-4.92172	Stable		K07462	-0.505564	0.252782	-3.16751	0.00868068	0.0336557	-3.19008	Down		K02996	0.381148	3.48377	2.86061	0.0153966	0.0590335	-3.91404	Stable		K15862	0.356087	1.41165	2.07706	0.0632413	0.13258	-5.41849	Stable		K03560	-0.415133	3.10223	-4.45827	0.0072179	0.0306206	-3.26248	Stable
K03186	0.402855	1.51947	1.83933	0.0925143	0.797586	-4.92229	Stable		K02290	-0.652783	0.326391	-3.16135	0.00877778	0.0339891	-3.20119	Down		K01238	0.460886	0.230443	2.8561	0.0155217	0.0594263	-3.92205	Stable		K09458	0.3059	2.43352	2.07439	0.0635295	0.133126	-5.42278	Stable		K02669	-0.39901	2.47134	-4.44985	0.00727291	0.0307049	-3.27129	Stable
K19157	-0.577563	0.288782	-1.83785	0.0927466	0.797586	-4.92451	Stable		K22907	-0.670002	0.335001	-3.15736	0.00884124	0.0341583	-3.20838	Down		K01940	0.378314	1.93015	2.85507	0.0155503	0.0594923	-3.92387	Stable		K20523	-0.28216	3.23221	-2.07167	0.0638247	0.133687	-5.42714	Stable		K07715	-0.363311	1.90189	-4.44828	0.00728328	0.0307049	-3.27295	Stable
K19168	-0.567206	0.283603	-1.83668	0.0929297	0.797586	-4.92626	Stable		K03800	-0.658133	0.41534	-3.14874	0.0089799	0.0345488	-3.2239	Down		K01491	0.384888	2.09597	2.85278	0.0156143	0.0596501	-3.92794	Stable		K01599	0.355393	1.71907	2.06878	0.0641392	0.134288	-5.43176	Stable		K21021	0.427988	1.37147	4.43832	0.00734909	0.0307987	-3.28339	Stable
K03933	0.331967	0.325154	1.83578	0.0930696	0.797586	-4.92759	Stable		K01638	-0.540876	1.5626	-3.14403	0.00905651	0.0347409	-3.23237	Down		K12544	0.446804	0.270128	2.84608	0.0158032	0.0601968	-3.93985	Stable		K07243	0.249147	2.96933	2.06829	0.0641923	0.134341	-5.43254	Stable		K13292	0.291692	2.01765	4.40766	0.00755609	0.0313826	-3.31562	Stable
K00933	-0.553001	0.276501	-1.8352	0.0931603	0.797586	-4.92845	Stable		K20201	-0.682866	1.05632	-3.14395	0.00905792	0.0347409	-3.23253	Down		K02961	0.435515	3.01216	2.84234	0.0159098	0.0604332	-3.94651	Stable		K06990	0.365481	2.41719	2.06763	0.0642647	0.134435	-5.4336	Stable		K00164	0.379415	1.73109	4.39917	0.00761461	0.0315107	-3.32457	Stable
K01179	0.328745	1.43908	1.83346	0.0934343	0.797586	-4.93105	Stable		K08752	-1.03882	1.09354	-3.14365	0.00906284	0.0347409	-3.23307	Down		K00333	0.367209	2.20765	2.82139	0.0165191	0.0624252	-3.98368	Stable		K04536	0.898886	1.203	2.06283	0.064792	0.135454	-5.44129	Stable		K01653	0.32508	2.62238	4.39698	0.00762984	0.0315164	-3.32688	Stable
K01046	0.264369	1.90793	1.83151	0.0937411	0.797586	-4.93395	Stable		K17752	-1.10705	1.47199	-3.13927	0.00913475	0.0349559	-3.24095	Down		K03628	0.338013	2.4458	2.81901	0.0165899	0.0625578	-3.98791	Stable		K18645	0.873973	0.764784	2.06268	0.0648078	0.135454	-5.44152	Stable		K11717	0.4526	2.53977	4.35548	0.00792429	0.0325554	-3.37079	Stable
K01034	0.561112	0.280556	1.82984	0.0940052	0.797586	-4.93644	Stable		K25156	-0.718232	0.359116	-3.13784	0.00915843	0.0350161	-3.24353	Down		K13483	-0.452275	2.45638	-2.81659	0.016662	0.0627845	-3.9922	Stable		K09386	0.982876	1.74132	2.06199	0.0648839	0.135555	-5.44262	Stable		K00790	0.401971	1.75966	4.33838	0.00804948	0.0329212	-3.38896	Stable
K05306	0.374238	0.900092	1.82969	0.0940289	0.797586	-4.93667	Stable		K16080	-0.579133	0.423615	-3.11915	0.00947286	0.0359956	-3.27718	Down		K01997	0.493802	2.51718	2.8107	0.0168393	0.0633616	-4.00266	Stable		K15521	0.572866	1.383	2.06049	0.0650494	0.135842	-5.44502	Stable		K02025	0.232046	2.4255	4.33103	0.00810401	0.0330847	-3.39679	Stable
K05787	-0.785891	0.64553	-1.8295	0.09406	0.797586	-4.93696	Stable		K07696	-1.13735	1.40867	-3.10237	0.00976448	0.0368862	-3.30738	Down		K02994	0.493615	2.95817	2.80466	0.0170227	0.0638684	-4.01336	Stable		K16422	0.712149	0.586838	2.05958	0.0651499	0.135993	-5.44647	Stable		K03771	0.498318	2.12735	4.32413	0.00815555	0.0332653	-3.40414	Stable
K07713	0.205348	1.98841	1.82825	0.0942571	0.797586	-4.93881	Stable		K06953	-0.64376	0.32188	-3.09324	0.00992703	0.0373237	-3.32381	Down		K07040	0.35349	3.06706	2.80251	0.0170885	0.0640239	-4.01718	Stable		K04712	0.651371	0.65992	2.05592	0.0655565	0.136721	-5.45231	Stable		K18223	-0.32001	1.98228	-4.31471	0.00822656	0.0334949	-3.41418	Stable
K00851	0.759834	0.379917	1.8278	0.0943291	0.797586	-4.93949	Stable		K13051	-0.680602	0.806341	-3.09233	0.00994326	0.0373379	-3.32544	Down		K03518	-0.351263	2.88964	-2.79652	0.0172731	0.0645313	-4.02779	Stable		K02956	0.263346	3.4944	2.05557	0.065596	0.136721	-5.45288	Stable		K15426	-0.284246	0.598152	-4.3136	0.00823501	0.0334993	-3.41537	Stable
K11719	0.528648	0.264324	1.82728	0.0944119	0.797586	-4.94026	Stable		K07692	-1.06575	0.876307	-3.07877	0.01019	0.0380703	-3.34983	Down		K01740	0.425924	1.27858	2.78875	0.0175157	0.065391	-4.04156	Stable		K09490	0.681982	1.49376	2.05546	0.065608	0.136721	-5.45305	Stable		K07776	0.397814	2.20989	4.29023	0.00841455	0.0340471	-3.44036	Stable
K17737	-0.504252	0.398282	-1.8256	0.0946796	0.797586	-4.94277	Stable		K08677	-0.528829	1.44567	-3.06968	0.0103589	0.0386686	-3.36618	Down		K03306	0.440152	1.71954	2.78465	0.017645	0.0657803	-4.04882	Stable		K07483	1.13729	1.04132	2.05543	0.0656115	0.136721	-5.4531	Stable		K02557	-0.340327	2.40675	-4.28774	0.00843391	0.0340952	-3.44302	Stable
K13137	0.38356	0.84734	1.8246	0.0948388	0.797586	-4.94425	Stable		K01139	-0.797443	0.970314	-3.06831	0.0103845	0.0387315	-3.36864	Down		K17736	0.486685	0.243342	2.7828	0.0177035	0.0658581	-4.05208	Stable		K17947	-0.572884	1.45779	-2.05268	0.0659184	0.137269	-5.45749	Stable		K00616	0.39223	2.84479	4.28332	0.00846846	0.0341741	-3.44775	Stable
K13592	-0.52563	0.262815	-1.82457	0.0948433	0.797586	-4.9443	Stable		K08303	-0.834792	0.821862	-3.06771	0.0103958	0.0387408	-3.36972	Down		K13043	0.457717	0.228858	2.78151	0.0177445	0.0659637	-4.05436	Stable		K02183	0.540695	2.57798	2.05257	0.0659312	0.137269	-5.45767	Stable		K11959	-0.384241	2.03413	-4.27761	0.00851341	0.0342644	-3.45388	Stable
K12751	-0.586163	0.293081	-1.82441	0.0948687	0.797586	-4.94453	Stable		K20987	-0.902348	0.761975	-3.06722	0.010405	0.0387424	-3.3706	Down		K24105	-0.459301	2.1564	-2.77799	0.0178571	0.0662886	-4.06061	Stable		K02933	0.314077	3.52784	2.05128	0.0660764	0.137513	-5.45973	Stable		K00528	0.490961	2.5086	4.18441	0.00928666	0.0365999	-3.5545	Stable
K10219	-0.511064	0.255532	-1.82058	0.0954816	0.797586	-4.95023	Stable		K17465	-0.564861	0.411318	-3.05752	0.0105892	0.0391712	-3.38805	Down		K01607	-0.458193	2.25717	-2.77613	0.0179167	0.0664628	-4.06389	Stable		K14842	0.931366	1.61133	2.05024	0.0661928	0.137696	-5.46139	Stable		K15102	0.480516	2.06437	4.11942	0.0098744	0.0383828	-3.62543	Stable
K03070	0.410877	0.671723	1.82058	0.0954821	0.797586	-4.95023	Stable		K20760	-0.811976	1.30255	-3.04335	0.0108641	0.0399466	-3.41351	Down		K01624	0.406357	2.45066	2.76506	0.0182762	0.0675574	-4.08348	Stable		K08910	0.690807	0.916371	2.04938	0.0662895	0.137838	-5.46276	Stable		K02946	0.40183	3.45787	4.09446	0.0101115	0.0389633	-3.65285	Stable
K03809	0.261433	1.99826	1.81974	0.0956169	0.797586	-4.95148	Stable		K00201	-0.734897	0.954829	-3.03085	0.0111125	0.0406907	-3.43596	Down		K01455	-0.420023	1.79653	-2.75591	0.0185785	0.068386	-4.09965	Stable		K00815	0.365024	0.182512	2.0486	0.0663777	0.137962	-5.464	Stable		K10946	0.329265	3.97191	4.09112	0.0101437	0.0390315	-3.65652	Stable
K07712	0.382496	0.527987	1.8182	0.0958646	0.797586	-4.95376	Stable		K01005	-0.560471	0.280236	-3.02965	0.0111367	0.0407118	-3.43812	Down		K14652	0.33536	2.31309	2.75021	0.0187692	0.0689435	-4.10972	Stable		K00175	0.262381	2.67006	2.04758	0.0664919	0.13814	-5.46562	Stable		K02111	0.436528	3.3075	4.08947	0.0101597	0.03906	-3.65834	Stable
K24137	0.503755	0.251878	1.81767	0.095949	0.797586	-4.95454	Stable		K25575	-0.629529	0.314764	-3.01573	0.0114206	0.0415432	-3.46311	Down		K10436	0.433944	0.216972	2.75021	0.0187693	0.0689435	-4.10972	Stable		K03953	0.708332	0.909078	2.04628	0.0666394	0.138387	-5.4677	Stable		K01365	0.26879	2.1361	4.06455	0.0104044	0.0398997	-3.68582	Stable
K14081	-0.389712	0.601329	-1.81755	0.0959697	0.797586	-4.95473	Stable		K04652	-0.977054	1.29192	-3.00429	0.0116596	0.0423081	-3.48365	Down		K02456	-0.382613	3.15527	-2.74495	0.0189472	0.0692066	-4.11901	Stable		K23536	0.673697	0.638392	2.04371	0.0669307	0.138933	-5.47179	Stable		K03671	0.284863	3.78504	4.04191	0.0106327	0.040604	-3.71086	Stable
K14396	0.526289	0.263144	1.8169	0.0960741	0.797586	-4.95569	Stable		K02795	-0.704746	0.481261	-2.99051	0.0119539	0.0432337	-3.50836	Down		K13929	0.466156	0.233078	2.74459	0.0189596	0.0692066	-4.11966	Stable		K11252	0.502919	2.66223	2.0432	0.0669889	0.138994	-5.47261	Stable		K14652	0.328649	2.4612	4.03984	0.0106539	0.0406167	-3.71316	Stable
K07537	-0.441858	0.545656	-1.81622	0.0961839	0.797586	-4.9567	Stable		K21564	-0.905414	0.777295	-2.98892	0.0119884	0.0433229	-3.51122	Down		K03260	0.416737	0.208368	2.73795	0.0191867	0.0699382	-4.13138	Stable		K14803	0.721519	0.980254	2.04223	0.0670988	0.139163	-5.47415	Stable		K11072	0.294832	1.3842	4.02785	0.0107774	0.0409163	-3.72646	Stable
K03233	0.485035	0.242517	1.80938	0.0972951	0.797586	-4.96684	Stable		K07473	-1.11628	0.806349	-2.98611	0.0120495	0.0434728	-3.51626	Down		K02433	0.396818	1.71518	2.7344	0.0193093	0.0702561	-4.13765	Stable		K11253	0.349003	2.74044	2.04121	0.0672156	0.13931	-5.47578	Stable		K02945	0.39234	3.29646	4.01644	0.0108964	0.0411625	-3.73913	Stable
K02923	0.702697	0.351349	1.8093	0.0973073	0.797586	-4.96695	Stable		K25150	-0.52075	0.260375	-2.97696	0.0122507	0.0441267	-3.53267	Down		K02959	0.344892	3.3311	2.73426	0.0193141	0.0702561	-4.13789	Stable		K00798	1.32136	1.50453	2.0411	0.0672273	0.13931	-5.47594	Stable		K07485	-0.402019	1.57851	-4.01631	0.0108978	0.0411625	-3.73927	Stable
K09932	0.511901	0.25595	1.80899	0.0973588	0.797586	-4.96742	Stable		K02499	-0.664441	1.1831	-2.97443	0.0123069	0.0442929	-3.53721	Down		K00293	0.443716	0.221858	2.73154	0.0194083	0.0705011	-4.14268	Stable		K06945	1.22279	1.58055	2.03946	0.0674146	0.139638	-5.47855	Stable		K01363	0.430298	1.48871	4.0047	0.0110205	0.0414934	-3.75219	Stable
K08910	0.450204	0.451982	1.80712	0.0976645	0.797586	-4.97018	Stable		K02018	-0.640257	0.320128	-2.96758	0.0124606	0.0447001	-3.54949	Down		K01584	0.491176	0.245588	2.72941	0.0194826	0.0706732	-4.14644	Stable		K17315	0.696702	1.19145	2.03858	0.0675159	0.139766	-5.47996	Stable		K02520	0.335128	3.63706	3.9912	0.0111653	0.0419274	-3.76724	Stable
K07480	0.498375	1.13915	1.80675	0.0977254	0.797586	-4.97073	Stable		K08151	-0.512888	0.256444	-2.96516	0.0125151	0.044823	-3.55382	Down		K13819	-0.424747	1.44239	-2.72001	0.019814	0.0716773	-4.16303	Stable		K02282	-0.553376	1.3706	-2.03842	0.067534	0.139766	-5.48021	Stable		K00052	0.490659	2.30485	3.99052	0.0111727	0.0419274	-3.768	Stable
K08482	0.379044	0.656868	1.80597	0.0978534	0.797586	-4.97189	Stable		K02782	-0.866345	0.723744	-2.95855	0.0126658	0.0451936	-3.56567	Down		K01876	0.394809	1.42215	2.71514	0.0199877	0.0721068	-4.17162	Stable		K23879	0.731246	0.929807	2.03723	0.0676711	0.139937	-5.48211	Stable		K03284	0.482491	1.40054	3.97163	0.0113791	0.0425901	-3.78911	Stable
K03737	0.475047	0.237524	1.8041	0.0981599	0.797586	-4.97465	Stable		K17830	-0.585035	0.292518	-2.95153	0.0128278	0.0455399	-3.57824	Down		K03182	0.471954	0.235977	2.7114	0.0201219	0.072435	-4.17819	Stable		K22614	0.478157	0.460047	2.0372	0.0676745	0.139937	-5.48216	Stable		K03642	-0.28231	2.70352	-3.96854	0.0114133	0.0426195	-3.79256	Stable
K02951	0.402373	1.98446	1.8017	0.0985564	0.797586	-4.9782	Stable		K07461	-1.06913	1.20455	-2.94897	0.0128874	0.0456748	-3.58283	Down		K03719	0.352183	2.36682	2.71107	0.0201339	0.072435	-4.17878	Stable		K07284	0.461414	2.15605	2.03639	0.0677666	0.140068	-5.48343	Stable		K10945	-0.301305	3.25533	-3.9585	0.0115252	0.0428968	-3.80381	Stable
K11946	0.42744	0.307978	1.80033	0.0987828	0.797586	-4.98022	Stable		K01176	-0.652336	0.709867	-2.94051	0.0130862	0.046305	-3.59798	Down		K05299	0.396854	0.297813	2.68953	0.0209266	0.0748253	-4.21671	Stable		K20367	0.499844	0.249922	2.03543	0.0678769	0.140237	-5.48496	Stable		K11645	-0.309296	1.92143	-3.95524	0.0115618	0.0429978	-3.80746	Stable
K01598	0.467012	0.233506	1.80011	0.098819	0.797586	-4.98055	Stable		K13049	-0.639586	0.589078	-2.93654	0.0131805	0.0464909	-3.60508	Down		K02108	0.464327	2.75723	2.68731	0.0210099	0.0750707	-4.22061	Stable		K07018	0.924379	0.946917	2.03426	0.0680128	0.140457	-5.48683	Stable		K01915	0.302737	2.92492	3.94433	0.0116852	0.0432098	-3.81969	Stable
K07152	0.22796	2.21158	1.79893	0.0990146	0.797586	-4.98229	Stable		K00042	-0.924189	1.28382	-2.92973	0.0133442	0.04687	-3.61728	Down		K07403	0.458045	1.67122	2.68273	0.021183	0.0755363	-4.22866	Stable		K00042	-0.424095	1.60491	-2.03387	0.0680568	0.140488	-5.48744	Stable		K03286	0.213648	3.92862	3.94334	0.0116966	0.0432168	-3.82082	Stable
K17763	0.227877	1.75786	1.79864	0.0990633	0.797586	-4.98272	Stable		K19003	-0.547279	0.273639	-2.92251	0.0135197	0.0473599	-3.63019	Down		K13519	0.487175	0.243587	2.67658	0.0214175	0.0760627	-4.23947	Stable		K10956	0.782617	1.00134	2.03296	0.0681623	0.140646	-5.48889	Stable		K10236	0.458356	2.06142	3.9357	0.0117841	0.0434342	-3.8294	Stable
K18672	0.558299	1.00384	1.79861	0.0990671	0.797586	-4.98276	Stable		K24129	-1.05107	1.45451	-2.92176	0.0135379	0.0473599	-3.63153	Down		K00609	0.314797	1.86008	2.67235	0.0215805	0.0764232	-4.2469	Stable		K02865	0.673375	2.66112	2.0326	0.0682044	0.140673	-5.48947	Stable		K03781	0.219182	2.18772	3.93439	0.0117992	0.0434546	-3.83087	Stable
K06218	-0.536268	0.268134	-1.7973	0.0992854	0.797586	-4.98469	Stable		K15512	-0.767829	0.835792	-2.92169	0.0135397	0.0473599	-3.63166	Down		K05879	-0.480128	2.14566	-2.67207	0.0215915	0.0764232	-4.2474	Stable		K13891	0.468447	0.234224	2.03172	0.0683055	0.140822	-5.49086	Stable		K01338	0.407348	2.93013	3.90424	0.0121524	0.0444676	-3.86483	Stable
K02193	0.649536	1.19547	1.79623	0.0994636	0.797586	-4.98627	Stable		K11898	-0.867698	1.39394	-2.92091	0.013559	0.0473599	-3.63306	Down		K03366	-0.375752	1.80905	-2.67168	0.0216064	0.0764232	-4.24808	Stable		K05581	0.847447	0.689521	2.03028	0.0684733	0.141108	-5.49315	Stable		K07053	0.461997	2.18739	3.89423	0.0122724	0.0448345	-3.87614	Stable
K07498	-0.462913	0.231457	-1.79374	0.0998798	0.797586	-4.98995	Stable		K19002	-0.580984	0.460866	-2.92041	0.0135711	0.0473599	-3.63394	Down		K00339	0.359454	2.38433	2.66996	0.0216732	0.0765047	-4.25111	Stable		K21563	0.937734	1.18849	2.02937	0.0685779	0.141264	-5.49458	Stable		K03285	0.28322	2.47147	3.88302	0.0124084	0.0451863	-3.88882	Stable
K14563	0.456584	0.54891	1.79127	0.100292	0.797586	-4.99358	Stable		K10240	-0.542265	0.452684	-2.90405	0.013979	0.0486072	-3.66319	Down		K01593	0.486339	0.765511	2.66864	0.0217246	0.0765318	-4.25343	Stable		K22083	0.442118	0.221059	2.02369	0.0692413	0.142569	-5.5036	Stable		K04750	-0.498258	3.5058	-3.8632	0.0126531	0.0458939	-3.91129	Stable
K02420	-0.508527	0.254264	-1.79034	0.100449	0.797586	-4.99495	Stable		K07089	-0.660547	0.330273	-2.90186	0.0140345	0.0486888	-3.66711	Down		K10112	-0.300468	2.57064	-2.66045	0.0220454	0.0772989	-4.2678	Stable		K05299	0.430829	0.353454	2.02209	0.0694294	0.142896	-5.50614	Stable		K06207	0.428041	2.16743	3.85725	0.0127276	0.0461276	-3.91805	Stable
K06136	0.376231	0.813554	1.78881	0.100706	0.797586	-4.99721	Stable		K21601	-0.902114	0.952668	-2.90139	0.0140466	0.0486888	-3.66796	Down		K21344	0.389811	1.50712	2.65683	0.0221889	0.0775756	-4.27416	Stable		K02628	-0.627723	0.559849	-2.02025	0.0696461	0.143281	-5.50906	Stable		K06891	0.491476	2.98954	3.8458	0.0128725	0.0465185	-3.93106	Stable
K01758	0.384544	0.880616	1.78639	0.101115	0.797586	-5.00077	Stable		K23549	-0.615293	2.18359	-2.89638	0.0141745	0.0489786	-3.67691	Down		K01991	0.31083	3.05653	2.65253	0.0223604	0.0779864	-4.2817	Stable		K11621	0.621562	0.521474	2.01949	0.0697358	0.143405	-5.51026	Stable		K02051	-0.368072	2.45892	-3.83308	0.0130357	0.046945	-3.94555	Stable
K11530	0.419434	1.61191	1.78335	0.10163	0.797586	-5.00524	Stable		K00588	-0.790748	0.808483	-2.89325	0.014255	0.0492121	-3.6825	Down		K07126	0.413954	2.06718	2.6519	0.0223858	0.0780144	-4.28281	Stable		K02563	-0.622394	1.2952	-2.01876	0.0698224	0.143522	-5.51142	Stable		K06131	0.393402	1.89895	3.82639	0.0131225	0.0470713	-3.95317	Stable
K01423	0.385423	0.345756	1.78128	0.101982	0.797586	-5.00827	Stable		K00065	-0.798302	1.57784	-2.89287	0.0142649	0.0492121	-3.68318	Down		K02493	0.466375	2.03445	2.65159	0.0223981	0.0780144	-4.28335	Stable		K02971	1.24886	2.19871	2.01837	0.0698688	0.143557	-5.51204	Stable		K01007	0.480889	1.65645	3.81391	0.0132862	0.0473971	-3.96742	Stable
K23905	-0.444764	0.222382	-1.7807	0.102081	0.797586	-5.00912	Stable		K11069	-0.829577	1.37764	-2.89071	0.0143208	0.0492911	-3.68704	Down		K04771	0.37792	3.40232	2.65001	0.0224614	0.078183	-4.28612	Stable		K02019	1.07318	1.19875	2.01697	0.0700341	0.143835	-5.51425	Stable		K07799	-0.370372	1.89072	-3.80562	0.0133962	0.0475837	-3.9769	Stable
K02974	0.536846	1.32809	1.77974	0.102245	0.797586	-5.01054	Stable		K07511	-0.543917	0.271959	-2.88812	0.0143882	0.0494514	-3.69167	Down		K02347	0.392418	1.54778	2.6491	0.022498	0.0782583	-4.28771	Stable		K14454	0.830004	0.900359	2.01626	0.0701186	0.143948	-5.51538	Stable		K15836	-0.409439	0.922394	-3.78347	0.0136954	0.0485526	-4.00227	Stable
K19955	0.443949	0.221974	1.77867	0.102428	0.797586	-5.01211	Stable		K14273	-0.642407	0.504178	-2.88755	0.014403	0.0494586	-3.69269	Down		K02259	0.387142	1.46986	2.64594	0.0226256	0.078526	-4.29325	Stable		K12543	-0.783362	0.975437	-2.01219	0.0706035	0.144882	-5.52182	Stable		K02871	0.206406	3.54036	3.77446	0.0138194	0.0488399	-4.01262	Stable
K10206	0.178154	1.58029	1.77805	0.102535	0.797586	-5.01302	Stable		K12234	-0.599651	0.299825	-2.88629	0.0144359	0.049517	-3.69494	Down		K01776	0.475124	1.39442	2.64572	0.0226347	0.078526	-4.29364	Stable		K02943	1.00505	2.50593	2.01184	0.0706449	0.144906	-5.52237	Stable		K04773	-0.246659	2.06108	-3.76041	0.0140151	0.049264	-4.02877	Stable
K01031	-0.432253	0.216126	-1.77794	0.102552	0.797586	-5.01317	Stable		K07346	-0.825256	0.663682	-2.88604	0.0144425	0.049517	-3.69539	Down		K00166	0.337232	1.78945	2.63684	0.0229972	0.079435	-4.3092	Stable		K01419	0.834615	2.60962	2.01081	0.0707686	0.145041	-5.52401	Stable		K03530	-0.25554	3.72644	-3.72107	0.0145807	0.050665	-4.07415	Stable
K00666	0.227469	1.24337	1.77735	0.102654	0.797586	-5.01404	Stable		K19155	-0.743421	0.505945	-2.88415	0.0144917	0.0496474	-3.69875	Down		K15856	-0.335132	1.78228	-2.62254	0.0235933	0.0811009	-4.33423	Stable		K00318	0.592665	1.25857	2.01079	0.0707705	0.145041	-5.52403	Stable		K00627	0.351113	2.09897	3.71621	0.0146524	0.0508755	-4.07978	Stable
K13570	0.34458	2.25247	1.77711	0.102696	0.797586	-5.0144	Stable		K22515	-0.742767	0.913367	-2.87637	0.0146973	0.0501959	-3.71264	Down		K03758	0.368045	0.184023	2.62212	0.0236111	0.081109	-4.33496	Stable		K08994	0.676462	1.0885	2.00844	0.0710528	0.145558	-5.52775	Stable		K01858	0.463522	2.95025	3.70711	0.0147876	0.0512668	-4.09032	Stable
K03301	0.361784	0.851354	1.77569	0.102938	0.797586	-5.01647	Stable		K10257	-0.564149	0.282075	-2.87514	0.0147302	0.0502305	-3.71484	Down		K03438	-0.494895	2.28517	-2.61574	0.0238823	0.0817731	-4.34613	Stable		K06897	-0.639405	1.81427	-2.00778	0.0711313	0.145657	-5.52879	Stable		K15285	0.161874	0.841676	3.68646	0.0151001	0.0520723	-4.11428	Stable
K05783	0.422304	0.211152	1.77533	0.103	0.797586	-5.017	Stable		K03503	-1.10697	1.1812	-2.87153	0.0148268	0.0505208	-3.72129	Down		K03147	-0.377399	1.8792	-2.61508	0.0239106	0.0817847	-4.34728	Stable		K01971	0.647146	1.5435	2.00684	0.0712447	0.145795	-5.53027	Stable		K03046	0.437374	2.37955	3.68334	0.0151479	0.0521583	-4.11791	Stable
K02880	0.277029	1.58682	1.77469	0.103111	0.797586	-5.01794	Stable		K20885	-0.669457	0.554388	-2.86911	0.0148917	0.0506249	-3.7256	Down		K03517	0.282757	2.37299	2.608	0.0242154	0.0826978	-4.35966	Stable		K00567	1.12706	1.6363	2.00672	0.071259	0.145795	-5.53046	Stable		K03924	0.203486	2.48799	3.67691	0.0152471	0.0524206	-4.12539	Stable
K16179	-0.653367	0.634298	-1.77224	0.103533	0.797586	-5.02153	Stable		K01241	-0.503497	0.251748	-2.86438	0.0150198	0.0510211	-3.73404	Down		K15725	0.317954	2.24587	2.60624	0.0242917	0.0828983	-4.36274	Stable		K24611	0.940743	0.856683	2.00627	0.0713132	0.145795	-5.53117	Stable		K00145	0.394596	2.23292	3.66015	0.0155092	0.0532012	-4.14491	Stable
K07458	-0.658574	0.329287	-1.77157	0.103649	0.797586	-5.02251	Stable		K00378	-0.663644	0.711829	-2.85106	0.0153863	0.0519463	-3.75779	Down		K02111	0.456502	2.81151	2.60523	0.0243354	0.0828983	-4.36449	Stable		K18547	0.77008	0.38504	2.006	0.071346	0.145795	-5.5316	Stable		K00648	0.498578	2.49823	3.64261	0.015789	0.0539575	-4.16538	Stable
K02408	0.488284	0.244142	1.76913	0.104072	0.797586	-5.02608	Stable		K01379	-0.719829	0.359915	-2.85001	0.0154156	0.0519658	-3.75966	Down		K02469	0.301854	1.78831	2.59834	0.0246372	0.0836854	-4.37653	Stable		K03563	1.26146	1.75429	2.00598	0.0713489	0.145795	-5.53164	Stable		K01251	0.324428	2.664	3.63364	0.0159343	0.0543317	-4.17587	Stable
K01808	0.281216	2.34437	1.76794	0.104278	0.797586	-5.02782	Stable		K19333	-0.776868	0.654638	-2.84487	0.0155597	0.0523717	-3.76883	Down		K15372	0.423474	0.211737	2.59809	0.0246481	0.0836854	-4.37696	Stable		K09495	0.542906	0.271453	2.00336	0.0716651	0.146329	-5.53577	Stable		K00939	0.494659	2.95387	3.62404	0.0160915	0.054704	-4.18711	Stable
K20933	0.544322	0.478497	1.76706	0.104431	0.797586	-5.02911	Stable		K07058	-0.535927	1.90996	-2.84368	0.0155933	0.0524447	-3.77095	Down		K00252	0.460748	1.63902	2.59171	0.0249309	0.0845363	-4.3881	Stable		K03146	0.496927	2.02685	2.00332	0.0716708	0.146329	-5.53584	Stable		K02706	0.391675	3.92631	3.62277	0.0161124	0.0547342	-4.18859	Stable
K02673	0.472044	0.236022	1.76521	0.104753	0.797586	-5.03181	Stable		K00200	-0.610851	0.467741	-2.83937	0.0157153	0.0527748	-3.77863	Down		K03392	-0.453497	1.50003	-2.58913	0.0250462	0.0847814	-4.3926	Stable		K00855	0.377636	1.97176	2.0024	0.0717819	0.146494	-5.53729	Stable		K02341	0.254419	2.2799	3.60822	0.0163545	0.0551858	-4.20566	Stable
K09948	-0.404581	0.20229	-1.76299	0.105143	0.797586	-5.03506	Stable		K00124	-0.807018	2.60663	-2.83171	0.0159348	0.0533496	-3.79227	Down		K02655	-0.314289	2.69913	-2.58897	0.0250535	0.0847814	-4.39288	Stable		K04655	-0.577083	1.23405	-2.00058	0.0720031	0.146878	-5.54016	Stable		K02183	0.461792	2.95189	3.5966	0.0165509	0.0556834	-4.21931	Stable
K09747	0.227229	2.65617	1.76096	0.105498	0.797586	-5.03802	Stable		K03272	-0.581836	0.290918	-2.82885	0.0160176	0.0535862	-3.79737	Down		K01778	0.428528	1.93463	2.58732	0.0251276	0.0849289	-4.39576	Stable		K10232	-0.284544	2.52216	-2.00035	0.0720303	0.146878	-5.54052	Stable		K01581	0.448268	1.98322	3.59426	0.0165907	0.0557762	-4.22206	Stable
K19342	-0.484095	0.595109	-1.75602	0.10637	0.797586	-5.04523	Stable		K02548	-0.755431	0.642777	-2.82504	0.0161282	0.0538474	-3.80414	Down		K16697	-0.432682	0.293943	-2.5795	0.0254812	0.0857394	-4.40939	Stable		K17733	0.717343	0.732028	1.9976	0.0723663	0.147501	-5.54486	Stable		K02939	0.205334	3.65904	3.58568	0.0167378	0.0560225	-4.23215	Stable
K02554	-0.46007	0.230035	-1.75587	0.106397	0.797586	-5.04545	Stable		K04796	-1.35855	0.679274	-2.82182	0.0162225	0.054026	-3.80988	Down		K00979	0.427819	1.80991	2.56477	0.0261606	0.0874025	-4.43504	Stable		K03188	0.714164	0.973378	1.99429	0.0727717	0.148265	-5.55007	Stable		K03921	0.497943	1.97952	3.57017	0.0170077	0.0568006	-4.25044	Stable
K23127	0.32084	0.833218	1.75496	0.106558	0.797586	-5.04677	Stable		K07535	-0.770607	0.835681	-2.80383	0.0167594	0.055521	-3.84189	Down		K03597	0.372664	3.02034	2.56272	0.0262567	0.0875056	-4.43861	Stable		K02991	0.332286	2.83406	1.99237	0.073008	0.148684	-5.5531	Stable		K01551	0.364348	1.75082	3.5689	0.01703	0.0568332	-4.25193	Stable
K08097	0.268276	1.42981	1.75433	0.106669	0.797586	-5.04768	Stable		K04085	-1.03385	1.97048	-2.79895	0.016908	0.0559294	-3.85056	Down		K19405	-0.350797	2.18745	-2.56109	0.0263331	0.0876491	-4.44144	Stable		K17616	0.650208	0.580672	1.99206	0.0730465	0.1487	-5.55359	Stable		K03088	0.264569	4.17408	3.56224	0.0171475	0.0570997	-4.25979	Stable
K00150	0.23581	1.41754	1.7539	0.106745	0.797586	-5.0483	Stable		K23677	-0.623044	0.496996	-2.79729	0.016959	0.0560142	-3.85352	Down		K01647	0.278433	2.55463	2.55923	0.0264207	0.0877448	-4.44468	Stable		K14455	0.842157	0.984256	1.99144	0.0731235	0.148794	-5.55457	Stable		K01772	0.338774	2.01138	3.52721	0.0177812	0.0587278	-4.30124	Stable
K00259	0.233849	2.19007	1.75324	0.106863	0.797586	-5.04927	Stable		K02942	-1.07075	1.23108	-2.77626	0.0176164	0.0578826	-3.89086	Down		K07814	-0.332408	2.03418	-2.55629	0.0265601	0.0879611	-4.4498	Stable		K07302	-0.318824	3.15632	-1.98973	0.0733346	0.149161	-5.55726	Stable		K03568	0.48505	2.12421	3.47603	0.0187561	0.0612886	-4.36214	Stable
K11085	0.311799	0.552372	1.75322	0.106867	0.797586	-5.0493	Stable		K01551	-0.603033	1.11108	-2.77162	0.0177652	0.0583069	-3.8991	Down		K03284	0.428006	1.47663	2.55627	0.0265609	0.0879611	-4.44983	Stable		K05541	0.48569	0.242845	1.98882	0.0734476	0.149328	-5.55869	Stable		K03639	-0.430004	2.45896	-3.46714	0.0189317	0.0616431	-4.37276	Stable
K07002	0.583949	0.291975	1.7502	0.107404	0.797586	-5.05369	Stable		K06202	-1.08625	0.805686	-2.7709	0.0177881	0.0583164	-3.90037	Down		K04744	0.36168	0.213114	2.55457	0.0266417	0.0881728	-4.45279	Stable		K03263	0.967899	2.39065	1.9866	0.0737234	0.149826	-5.56219	Stable		K00339	0.467919	2.57928	3.42675	0.0197531	0.0636349	-4.42115	Stable
K18365	0.405573	0.202787	1.74807	0.107784	0.797586	-5.05679	Stable		K09705	-1.02537	0.512686	-2.76867	0.0178602	0.0585094	-3.90434	Down		K03258	0.376075	0.188038	2.55352	0.0266919	0.0882674	-4.45462	Stable		K01989	-0.531225	1.13867	-1.98535	0.0738793	0.15008	-5.56416	Stable		K01697	0.414323	1.73122	3.4225	0.0198418	0.0638302	-4.42625	Stable
K15577	0.40818	0.487907	1.74714	0.107952	0.797586	-5.05814	Stable		K06013	-0.677305	0.722751	-2.76464	0.0179909	0.0588065	-3.91149	Down		K23424	0.477053	0.324799	2.55021	0.0268501	0.0886948	-4.46037	Stable		K17807	0.426932	0.213466	1.98076	0.0744526	0.151181	-5.57136	Stable		K02635	0.410736	3.15392	3.41141	0.0200755	0.0644911	-4.43959	Stable
K00661	0.407453	0.316185	1.74708	0.107963	0.797586	-5.05823	Stable		K02288	-0.554345	0.277173	-2.75598	0.0182748	0.0595582	-3.92684	Down		K18068	-0.425787	1.42191	-2.54889	0.0269134	0.0888481	-4.46267	Stable		K01069	0.379851	2.62408	1.98008	0.0745383	0.151292	-5.57243	Stable		K00652	-0.227817	2.56368	-3.40711	0.020167	0.0645883	-4.44476	Stable
K05606	0.197732	2.61388	1.74661	0.108047	0.797586	-5.05891	Stable		K02007	-0.814674	0.726854	-2.75185	0.0184117	0.0598718	-3.93415	Down		K03215	0.314313	1.45639	2.54651	0.0270279	0.089114	-4.4668	Stable		K02947	0.420631	2.74874	1.97861	0.0747237	0.151605	-5.57474	Stable		K07399	0.308226	1.65927	3.40641	0.0201821	0.0645883	-4.44561	Stable
K07237	0.382749	2.0371	1.74515	0.108309	0.797586	-5.06103	Stable		K01843	-0.731777	1.26806	-2.74344	0.0186939	0.0605222	-3.94905	Down		K06192	-0.478914	0.523386	-2.53327	0.0276743	0.0907889	-4.48978	Stable		K02936	0.446975	2.99296	1.97735	0.0748826	0.151864	-5.57672	Stable		K18331	0.491144	0.601975	3.40599	0.0201909	0.0645883	-4.44611	Stable
K09043	0.40259	0.201295	1.74391	0.108532	0.797586	-5.06283	Stable		K18382	-0.621142	0.514643	-2.74078	0.0187841	0.060725	-3.95377	Down		K03768	0.429626	2.72412	2.52566	0.0280528	0.0916869	-4.50299	Stable		K07667	0.869395	1.49179	1.97613	0.0750361	0.152111	-5.57863	Stable		K00169	-0.275662	2.47868	-3.40446	0.0202237	0.0646023	-4.44796	Stable
K06910	0.417649	0.819614	1.74329	0.108645	0.797586	-5.06374	Stable		K10552	-0.70303	0.351515	-2.73769	0.0188893	0.0609806	-3.95924	Down		K25183	0.465907	1.70959	2.52404	0.0281338	0.0917233	-4.50579	Stable		K20486	-0.810049	0.57552	-1.97391	0.0753181	0.152619	-5.58212	Stable		K00548	0.330921	1.54681	3.40178	0.0202812	0.0646123	-4.45119	Stable
K02760	-0.381468	0.190734	-1.743	0.108698	0.797586	-5.06416	Stable		K08692	-0.566873	1.00416	-2.73065	0.0191311	0.0614868	-3.97169	Down		K17686	0.389349	1.82211	2.52241	0.0282158	0.0919336	-4.50862	Stable		K07795	-0.339505	2.33642	-1.97358	0.0753601	0.152635	-5.58264	Stable		K02992	0.489515	3.52219	3.39702	0.0203837	0.0648403	-4.45692	Stable
K02611	0.494361	0.247181	1.73873	0.10947	0.797586	-5.07035	Stable		K01887	-0.595126	0.61895	-2.72738	0.0192444	0.0617611	-3.97747	Down		K03118	0.369338	1.90846	2.51342	0.0286715	0.0931293	-4.52418	Stable		K00254	0.809209	0.749541	1.97335	0.0753887	0.152635	-5.58299	Stable		K00632	0.269191	2.69761	3.39384	0.0204525	0.0650139	-4.46076	Stable
K01560	0.32529	1.43999	1.73849	0.109514	0.797586	-5.0707	Stable		K06152	-0.771691	1.38993	-2.72533	0.0193161	0.0618564	-3.98111	Down		K02316	0.287028	1.77006	2.5104	0.0288263	0.0935741	-4.5294	Stable		K14272	0.391357	0.195678	1.96618	0.0763048	0.154425	-5.59422	Stable		K22133	-0.415314	1.13467	-3.37989	0.0207576	0.0657539	-4.4776	Stable
K21728	-0.356048	0.407515	-1.73354	0.110415	0.797586	-5.07785	Stable		K20761	-1.12702	1.34385	-2.72055	0.0194835	0.0621866	-3.98955	Down		K18911	0.421476	1.75285	2.5073	0.0289865	0.0939779	-4.53478	Stable		K03060	0.984261	2.64277	1.96529	0.0764199	0.154593	-5.59563	Stable		K01356	0.252123	3.11547	3.34648	0.0215092	0.0676173	-4.51802	Stable
K00955	0.371828	0.185914	1.73263	0.110583	0.797586	-5.07917	Stable		K00320	-0.564352	0.39675	-2.72038	0.0194896	0.0621866	-3.98986	Down		K01091	0.387942	1.69481	2.50216	0.029253	0.0946082	-4.54366	Stable		K01995	0.864604	2.30882	1.96469	0.0764962	0.154683	-5.59655	Stable		K00697	0.455754	1.74496	3.33854	0.0216926	0.0680998	-4.52767	Stable
K03411	0.662425	0.783505	1.73192	0.110714	0.797586	-5.0802	Stable		K00549	-0.619961	1.51183	-2.71602	0.0196436	0.0624075	-3.99756	Down		K07798	0.371053	1.70335	2.50135	0.0292955	0.0946363	-4.54507	Stable		K01867	0.736771	1.62061	1.96287	0.0767309	0.155093	-5.5994	Stable		K01668	0.347128	1.40943	3.2942	0.0227488	0.0706842	-4.58163	Stable
K00979	0.208056	1.85095	1.73147	0.110796	0.797586	-5.08085	Stable		K11618	-0.755944	1.47126	-2.71315	0.019746	0.0626875	-4.00264	Down		K01439	0.373011	1.38947	2.4998	0.0293764	0.0947318	-4.54774	Stable		K20885	-0.851762	0.904841	-1.96254	0.0767737	0.155098	-5.59992	Stable		K02440	0.422879	2.336	3.28624	0.0229447	0.0711472	-4.59135	Stable
K02954	0.353315	2.58389	1.72907	0.111238	0.797586	-5.08432	Stable		K23508	-0.871676	1.23731	-2.70971	0.019869	0.0629874	-4.00871	Down		K16011	0.414047	1.15029	2.48956	0.0299175	0.0960987	-4.56544	Stable		K01807	0.818579	2.04585	1.96236	0.0767974	0.155098	-5.60021	Stable		K05681	0.418145	1.76473	3.26769	0.0234083	0.0721425	-4.61403	Stable
K09464	0.363383	0.181692	1.72882	0.111283	0.797586	-5.08467	Stable		K10780	-0.714156	0.878646	-2.69508	0.0204011	0.0642132	-4.03454	Down		K23269	0.371552	1.2409	2.4862	0.0300972	0.0964471	-4.57125	Stable		K09794	0.500748	2.24279	1.96084	0.0769942	0.155431	-5.60258	Stable		K07001	0.296376	2.67906	3.2564	0.0236958	0.0728748	-4.62787	Stable
K04353	0.647167	0.74326	1.72727	0.111569	0.797586	-5.08691	Stable		K19511	-0.581138	0.290569	-2.6925	0.0204965	0.0643951	-4.0391	Down		K05516	0.329704	2.15494	2.48267	0.0302868	0.0968183	-4.57733	Stable		K06920	0.944956	1.72179	1.96058	0.0770279	0.155434	-5.60299	Stable		K03124	0.330702	2.41666	3.23982	0.0241253	0.0737036	-4.64821	Stable
K03622	-0.519144	1.40604	-1.72666	0.111682	0.797586	-5.0878	Stable		K00146	-0.8381	0.925772	-2.69037	0.0205756	0.0645783	-4.04286	Down		K00266	0.327314	2.03477	2.47375	0.0307719	0.0979512	-4.59272	Stable		K15973	1.03785	1.42374	1.95832	0.0773208	0.15596	-5.60652	Stable		K00965	-0.303984	1.68347	-3.23191	0.0243333	0.0741401	-4.65793	Stable
K07044	0.482601	0.2413	1.72531	0.111933	0.797586	-5.08975	Stable		K01767	-0.781919	0.390959	-2.68387	0.0208186	0.0650635	-4.05432	Down		K02990	0.315467	3.13014	2.47287	0.0308198	0.0980442	-4.59422	Stable		K17225	-0.556625	0.637012	-1.95646	0.0775629	0.156384	-5.60942	Stable		K08316	0.456516	1.63054	3.21124	0.0248864	0.0753212	-4.68337	Stable
K17285	0.209429	2.13243	1.72391	0.112192	0.797586	-5.09177	Stable		K17227	-1.1087	1.68136	-2.68021	0.0209564	0.0653094	-4.06076	Down		K03634	0.340179	2.18186	2.46778	0.0311006	0.0987582	-4.603	Stable		K13292	0.305507	2.15108	1.95491	0.0777652	0.156726	-5.61184	Stable		K07736	0.314321	4.02864	3.2105	0.0249066	0.0753323	-4.68429	Stable
K03803	-0.355607	1.42381	-1.72261	0.112433	0.797586	-5.09364	Stable		K08057	-0.570148	0.406565	-2.67811	0.021036	0.065419	-4.06446	Down		K00764	0.302059	2.01885	2.46548	0.0312283	0.0989839	-4.60697	Stable		K01539	1.01932	1.08879	1.95381	0.0779103	0.156954	-5.61357	Stable		K00394	-0.472633	1.76525	-3.20935	0.0249377	0.0753762	-4.6857	Stable
K02238	-0.426188	0.213094	-1.72043	0.112839	0.797586	-5.09677	Stable		K26060	-0.797133	0.925116	-2.67083	0.0213144	0.0660986	-4.07729	Down		K22934	0.399983	0.199992	2.46325	0.0313521	0.0993163	-4.6108	Stable		K10960	0.524141	1.57056	1.95329	0.0779774	0.156976	-5.61437	Stable		K04487	0.286604	3.26129	3.19652	0.0252891	0.0762551	-4.70152	Stable
K21993	0.355768	0.177884	1.71916	0.113077	0.797586	-5.09861	Stable		K22135	-0.756429	1.07048	-2.66975	0.021356	0.0661811	-4.07919	Down		K07147	0.280908	2.42327	2.46123	0.0314649	0.0995537	-4.61427	Stable		K15100	0.757739	0.695077	1.95323	0.0779861	0.156976	-5.61447	Stable		K00031	0.284157	2.38884	3.19629	0.0252955	0.0762551	-4.70181	Stable
K00656	-0.326976	0.203768	-1.71836	0.113226	0.797586	-5.09976	Stable		K01455	-0.672702	1.45901	-2.66868	0.0213974	0.0662164	-4.08108	Down		K03101	0.492997	2.10016	2.45402	0.0318715	0.100555	-4.62669	Stable		K00102	0.581276	0.938863	1.95251	0.0780806	0.157101	-5.6156	Stable		K00789	0.221779	2.83789	3.19217	0.0254095	0.0764467	-4.70689	Stable
K04014	-0.413289	0.206644	-1.71805	0.113285	0.797586	-5.10021	Stable		K10697	-0.85565	1.01684	-2.6678	0.0214314	0.0662753	-4.08263	Down		K26059	0.435804	1.00699	2.45392	0.0318771	0.100555	-4.62686	Stable		K01620	0.712027	1.93337	1.94934	0.0784972	0.157818	-5.62053	Stable		K09503	0.42185	1.97133	3.18766	0.0255351	0.0767232	-4.71247	Stable
K06113	0.352828	0.176414	1.71756	0.113375	0.797586	-5.1009	Stable		K12267	-0.773008	1.78472	-2.66608	0.0214981	0.0664349	-4.08566	Down		K02965	0.442372	3.09	2.45283	0.0319388	0.100689	-4.62873	Stable		K04038	0.305452	1.83767	1.94931	0.078502	0.157818	-5.62059	Stable		K05765	0.468304	2.8124	3.18022	0.0257437	0.077248	-4.72166	Stable
K14631	0.38728	0.19364	1.71644	0.113586	0.797586	-5.10252	Stable		K07068	-0.570992	2.1222	-2.66362	0.0215938	0.0666841	-4.08999	Down		K00858	0.364378	1.81025	2.45132	0.0320246	0.100829	-4.63132	Stable		K15498	0.536637	0.472969	1.9485	0.0786084	0.157966	-5.62185	Stable		K02703	0.30406	4.94197	3.16191	0.0262655	0.0782463	-4.74433	Stable
K03203	-0.357775	0.178887	-1.71576	0.113714	0.797586	-5.1035	Stable		K02719	-0.936317	0.833906	-2.65252	0.0220307	0.0676547	-4.10952	Down		K06994	0.467645	0.233822	2.44936	0.0321364	0.101069	-4.63469	Stable		K10547	0.652104	0.407019	1.94573	0.0789752	0.158637	-5.62616	Stable		K07712	-0.452668	1.02194	-3.15362	0.0265056	0.0787555	-4.75461	Stable
K15773	-0.529213	0.264607	-1.71489	0.113878	0.797586	-5.10475	Stable		K05873	-0.753003	0.634775	-2.64945	0.022153	0.0678887	-4.11491	Down		K08311	0.461417	2.37588	2.44612	0.0323222	0.101532	-4.64026	Stable		K17795	0.631006	0.63624	1.94464	0.0791203	0.158863	-5.62787	Stable		K04409	0.419224	0.663263	3.11916	0.0275307	0.0812183	-4.79743	Stable
K02404	0.391859	0.19593	1.71435	0.113979	0.797586	-5.10552	Stable		K03567	-0.991108	1.34213	-2.6483	0.022199	0.0679826	-4.11694	Down		K19793	0.410538	0.205269	2.4453	0.0323696	0.101619	-4.64167	Stable		K01448	0.308038	1.49026	1.94384	0.0792263	0.15901	-5.62911	Stable		K01945	0.33372	1.80493	3.11553	0.0276411	0.0814911	-4.80194	Stable
K01652	0.193978	1.76044	1.71315	0.114206	0.797586	-5.10725	Stable		K08086	-0.547457	0.560463	-2.63876	0.0225845	0.0688766	-4.1337	Down		K14415	0.291333	1.87283	2.44149	0.0325893	0.102187	-4.64821	Stable		K05773	0.817407	1.32952	1.94023	0.0797076	0.15991	-5.63472	Stable		K00344	0.283499	2.74868	3.10722	0.0278961	0.0821897	-4.81229	Stable
K04101	0.492776	0.246388	1.71293	0.114247	0.797586	-5.10756	Stable		K02634	-0.888492	0.917272	-2.63508	0.0227349	0.0691441	-4.14016	Down		K09164	0.476409	1.29857	2.43696	0.0328528	0.102829	-4.65599	Stable		K07738	1.0736	1.75308	1.93686	0.0801606	0.160752	-5.63997	Stable		K02197	-0.420525	3.04738	-3.10556	0.0279474	0.0822876	-4.81436	Stable
K07319	0.351507	0.894148	1.71208	0.114407	0.797586	-5.10879	Stable		K07671	-0.715748	0.357874	-2.62468	0.0231656	0.0702123	-4.15843	Down		K02380	-0.347648	1.67451	-2.43458	0.0329925	0.103143	-4.66008	Stable		K00446	0.740897	0.634145	1.93461	0.0804638	0.161294	-5.64347	Stable		K01963	0.249387	2.64749	3.09912	0.0281473	0.0827691	-4.8224	Stable
K12826	0.346684	0.173342	1.71038	0.114729	0.797586	-5.11123	Stable		K01608	-0.62754	0.62973	-2.61781	0.0234543	0.0710385	-4.17047	Down		K01426	-0.28258	1.84971	-2.42705	0.0334367	0.104098	-4.67299	Stable		K02864	0.242883	3.54501	1.93388	0.0805619	0.161423	-5.6446	Stable		K01687	0.406537	2.16187	3.09175	0.028378	0.0832861	-4.8316	Stable
K00376	0.396578	0.198289	1.70687	0.115395	0.797586	-5.11626	Stable		K07713	-0.627689	1.62598	-2.61695	0.0234906	0.0710938	-4.17198	Down		K07665	0.292815	2.5941	2.42252	0.033707	0.104753	-4.68076	Stable		K16554	-0.231921	1.66716	-1.92966	0.0811335	0.162502	-5.65114	Stable		K01061	-0.34818	2.66075	-3.07533	0.0289	0.0846767	-4.85212	Stable
K06987	0.376666	0.857242	1.70397	0.115949	0.797586	-5.12041	Stable		K03563	-0.86405	2.7088	-2.61496	0.023575	0.0712087	-4.17547	Down		K15060	0.459136	1.15433	2.42141	0.0337733	0.104897	-4.68265	Stable		K05580	0.763184	1.58239	1.92877	0.0812553	0.162678	-5.65253	Stable		K02278	-0.407822	1.90014	-3.07509	0.0289077	0.0846767	-4.85242	Stable
K01915	0.193144	2.47487	1.7014	0.116442	0.797586	-5.1241	Stable		K06697	-0.677314	0.949368	-2.61016	0.02378	0.0716436	-4.18388	Down		K02495	0.34114	1.53035	2.42021	0.0338454	0.105059	-4.68471	Stable		K15771	0.700547	0.617885	1.92785	0.0813811	0.162834	-5.65396	Stable		K12339	0.350888	2.0038	3.06311	0.0292952	0.0855916	-4.86741	Stable
K19967	-0.345436	0.172718	-1.70119	0.116483	0.797586	-5.1244	Stable		K01363	-0.673419	0.33671	-2.60438	0.0240291	0.0722838	-4.19401	Down		K00808	0.373051	0.186525	2.41694	0.0340427	0.105609	-4.69032	Stable		K18584	0.801504	1.365	1.92771	0.0814001	0.162834	-5.65418	Stable		K01835	0.461159	1.35792	3.05904	0.0294283	0.0858704	-4.87251	Stable
K00174	0.204008	1.99175	1.69961	0.116786	0.797586	-5.12666	Stable		K00508	-0.697694	0.789651	-2.60109	0.0241721	0.0726644	-4.19977	Down		K08482	0.478393	1.43905	2.41413	0.0342128	0.106011	-4.69512	Stable		K23518	1.14527	1.61693	1.92627	0.081597	0.16316	-5.65641	Stable		K07755	0.444091	1.95094	3.05599	0.0295283	0.0861069	-4.87633	Stable
K03231	0.233248	2.49481	1.69824	0.117049	0.797586	-5.12861	Stable		K13626	-0.986543	1.02599	-2.59498	0.0244395	0.0733184	-4.21046	Down		K19416	0.275657	3.10648	2.40938	0.0345027	0.106846	-4.70325	Stable		K01716	0.820604	1.19883	1.92295	0.0820517	0.164002	-5.66155	Stable		K00966	0.466376	1.71028	3.05256	0.0296415	0.0862713	-4.88064	Stable
K05337	0.693415	1.92671	1.69593	0.117497	0.797586	-5.13192	Stable		K22131	-0.603335	0.471831	-2.58973	0.0246719	0.073815	-4.21965	Down		K04772	0.276419	1.99203	2.40539	0.0347478	0.107226	-4.71007	Stable		K02907	1.0616	1.14842	1.92218	0.0821583	0.164147	-5.66275	Stable		K00023	0.38299	2.59394	3.04407	0.0299236	0.0870365	-4.89129	Stable
K11080	0.350078	0.175039	1.69561	0.117559	0.797586	-5.13238	Stable		K00684	-0.944676	1.04221	-2.58666	0.0248088	0.0741743	-4.22502	Down		K06179	0.366307	1.98205	2.40505	0.0347683	0.107226	-4.71064	Stable		K00943	0.378526	2.46017	1.92012	0.0824422	0.164647	-5.66594	Stable		K14455	0.444286	1.3191	3.03973	0.030069	0.0873847	-4.89674	Stable
K21029	0.227221	1.73763	1.69338	0.11799	0.797586	-5.13556	Stable		K22737	-0.641696	1.19466	-2.58538	0.0248657	0.074244	-4.22724	Down		K02844	-0.491742	0.245871	-2.40355	0.034861	0.107449	-4.71321	Stable		K14379	0.732028	0.63817	1.91966	0.0825051	0.164705	-5.66665	Stable		K04772	0.396514	2.09109	3.0319	0.030333	0.0880024	-4.90657	Stable
K14623	0.356653	0.178326	1.69294	0.118077	0.797586	-5.13619	Stable		K23262	-1.23951	1.77226	-2.57818	0.0251906	0.0750288	-4.23984	Down		K24967	0.458389	1.4565	2.40245	0.0349296	0.107597	-4.7151	Stable		K02044	0.73869	1.89444	1.91922	0.082566	0.164744	-5.66733	Stable		K13571	0.343152	1.91474	3.02071	0.0307153	0.0889414	-4.92064	Stable
K00043	0.345353	0.336057	1.69285	0.118093	0.797586	-5.13631	Stable		K09165	-1.10355	2.2809	-2.57805	0.0251965	0.0750288	-4.24007	Down		K03245	0.475776	0.237888	2.40041	0.035056	0.107881	-4.71857	Stable		K02654	0.762083	1.39032	1.91903	0.082593	0.164744	-5.66763	Stable		K09580	0.440296	1.92567	3.01842	0.0307941	0.0890223	-4.92352	Stable
K03204	-0.334657	0.167329	-1.69118	0.118418	0.797586	-5.1387	Stable		K05343	-0.502513	0.482409	-2.57507	0.0253318	0.0752288	-4.24526	Down		K04083	0.464551	1.55691	2.4003	0.0350629	0.107881	-4.71877	Stable		K09888	0.941398	2.29049	1.91627	0.0829755	0.165439	-5.6719	Stable		K05699	0.378274	1.1875	2.99381	0.0316561	0.090914	-4.95452	Stable
K05834	-0.334374	0.167187	-1.69116	0.118423	0.797586	-5.13873	Stable		K06131	-0.914231	1.1001	-2.57193	0.0254755	0.0755033	-4.25075	Down		K09927	0.49592	0.24796	2.39444	0.0354291	0.10888	-4.72877	Stable		K01923	0.673473	1.79756	1.91401	0.0832895	0.165997	-5.67539	Stable		K21395	-0.477062	1.54423	-2.97433	0.0323581	0.0924053	-4.97913	Stable
K09474	0.329254	0.164627	1.69114	0.118427	0.797586	-5.13876	Stable		K23255	-0.626081	0.31304	-2.56672	0.0257157	0.076011	-4.25984	Down		K15977	0.324155	3.26386	2.39045	0.0356805	0.109525	-4.73557	Stable		K03892	0.885328	2.33871	1.91228	0.0835306	0.166409	-5.67806	Stable		K01756	0.365318	1.75671	2.96842	0.0325742	0.0928477	-4.98659	Stable
K00486	0.330308	0.382392	1.68988	0.118672	0.797586	-5.14055	Stable		K07337	-0.976433	1.16446	-2.55983	0.0260365	0.0766003	-4.27186	Down		K01652	0.277608	2.26922	2.38992	0.0357144	0.109565	-4.73649	Stable		K00074	0.444973	2.087	1.90862	0.0840435	0.167362	-5.68371	Stable		K02600	0.244218	2.81124	2.96616	0.0326576	0.0930272	-4.98946	Stable
K02610	0.46218	0.23109	1.68852	0.118938	0.797586	-5.14249	Stable		K02031	-0.530501	1.40575	-2.54747	0.0266221	0.0778563	-4.2934	Down		K02609	0.280476	2.28004	2.38634	0.0359417	0.110133	-4.74259	Stable		K09013	0.226345	3.49795	1.90796	0.0841366	0.167479	-5.68473	Stable		K00764	0.325101	2.27022	2.95611	0.0330303	0.0939712	-5.00218	Stable
K01865	-0.498035	0.249018	-1.68764	0.119111	0.797586	-5.14375	Stable		K02121	-0.71869	0.359345	-2.54661	0.0266629	0.0779243	-4.29489	Down		K12368	-0.408187	0.481295	-2.38521	0.0360136	0.110289	-4.74451	Stable		K03768	0.436211	2.6192	1.9055	0.084483	0.168099	-5.68852	Stable		K03433	0.304437	2.21045	2.93618	0.0337837	0.0957556	-5.02744	Stable
K04074	0.23818	2.03485	1.68691	0.119254	0.797586	-5.14479	Stable		K02983	-1.28538	1.15453	-2.54276	0.0268483	0.0783105	-4.30159	Down		K17468	-0.479235	0.633932	-2.38011	0.0363408	0.110945	-4.75321	Stable		K19224	0.635024	0.463183	1.90498	0.0845568	0.168177	-5.68933	Stable		K15724	0.262708	3.77251	2.92605	0.0341738	0.0966806	-5.0403	Stable
K11907	0.319846	0.489259	1.68582	0.119467	0.797586	-5.14633	Stable		K01839	-0.698265	0.872089	-2.53772	0.0270931	0.0789202	-4.31037	Down		K00626	0.293255	2.79345	2.37937	0.0363886	0.110984	-4.75447	Stable		K09880	0.924434	0.984753	1.90304	0.084832	0.168655	-5.69233	Stable		K11065	-0.299178	2.6114	-2.92089	0.0343745	0.0971351	-5.04685	Stable
K00013	0.384946	0.445948	1.68296	0.12003	0.797586	-5.1504	Stable		K05837	-0.556533	1.70779	-2.53672	0.0271417	0.0790098	-4.31211	Down		K00030	0.310435	1.6328	2.37869	0.0364326	0.111054	-4.75563	Stable		K02520	0.218421	3.64302	1.90202	0.0849767	0.168874	-5.6939	Stable		K00799	0.374847	3.15044	2.90897	0.0348434	0.0981481	-5.06201	Stable
K17759	0.321163	0.160581	1.68177	0.120264	0.797586	-5.15209	Stable		K18691	-0.739452	0.801399	-2.53379	0.0272851	0.0792703	-4.3172	Down		K01586	0.297637	1.68166	2.37659	0.0365681	0.111402	-4.7592	Stable		K14050	0.406748	0.203374	1.89979	0.0852943	0.169435	-5.69734	Stable		K15856	-0.485162	1.74317	-2.90173	0.0351315	0.0987761	-5.07121	Stable
K07078	0.371287	0.185644	1.68068	0.120481	0.797586	-5.15364	Stable		K06206	-0.619725	0.309863	-2.53187	0.0273793	0.0794274	-4.32054	Down		K25143	0.429646	0.214823	2.37218	0.0368548	0.112132	-4.76671	Stable		K19995	0.649862	0.606205	1.89741	0.0856339	0.17004	-5.701	Stable		K05606	0.259502	2.64495	2.88141	0.0359552	0.100595	-5.09712	Stable
K11527	0.20634	1.52753	1.67902	0.120809	0.797586	-5.156	Stable		K03752	-1.02544	1.49665	-2.5314	0.0274023	0.0794274	-4.32135	Down		K02984	0.400824	2.17879	2.37192	0.0368719	0.112132	-4.76715	Stable		K17987	0.429317	1.77046	1.89713	0.0856735	0.17005	-5.70143	Stable		K06179	0.362618	1.84757	2.86641	0.036577	0.102209	-5.11626	Stable
K03043	0.18714	1.75469	1.67676	0.12126	0.797586	-5.15922	Stable		K04752	-1.17935	1.42782	-2.52624	0.0276581	0.079881	-4.33033	Down		K00570	-0.395557	2.18636	-2.36914	0.0370544	0.112492	-4.7719	Stable		K00477	0.914616	1.0573	1.89149	0.0864841	0.171588	-5.7101	Stable		K02112	0.331371	3.26054	2.84749	0.0373783	0.104107	-5.14044	Stable
K00549	0.292405	1.41102	1.67549	0.121512	0.797586	-5.16101	Stable		K03094	-0.815192	1.53922	-2.52492	0.0277234	0.0800174	-4.33262	Down		K04047	0.304375	2.94198	2.36757	0.0371574	0.112739	-4.77456	Stable		K02003	0.290339	3.06712	1.89006	0.0866904	0.171927	-5.7123	Stable		K03527	0.238648	2.74097	2.843	0.0375713	0.104538	-5.14619	Stable
K00007	-0.321391	0.160696	-1.67513	0.121584	0.797586	-5.16152	Stable		K06006	-0.88276	1.97244	-2.50102	0.0289398	0.0830481	-4.37409	Down		K02998	0.411137	1.9958	2.36474	0.0373442	0.11311	-4.77938	Stable		K06991	0.722313	0.5364	1.88856	0.0869081	0.172288	-5.7146	Stable		K05601	0.271767	1.72211	2.8358	0.0378832	0.105149	-5.1554	Stable
K13640	-0.335326	1.71192	-1.67442	0.121726	0.797586	-5.16254	Stable		K03793	-0.624686	0.534663	-2.49274	0.029373	0.083779	-4.38843	Down		K00261	0.307934	2.27439	2.36149	0.0375596	0.113566	-4.7849	Stable		K11068	0.790215	1.81465	1.88585	0.0873016	0.172998	-5.71876	Stable		K00451	0.27814	1.88308	2.83379	0.0379709	0.105328	-5.15798	Stable
K18990	0.323168	0.161584	1.6733	0.121949	0.797586	-5.16412	Stable		K07663	-0.570356	0.285178	-2.49247	0.0293871	0.083779	-4.38889	Down		K00757	-0.448365	1.99779	-2.35728	0.0378402	0.114283	-4.79204	Stable		K11370	0.415984	0.207992	1.88248	0.0877945	0.173873	-5.72394	Stable		K02012	-0.379475	2.06312	-2.82957	0.0381555	0.105516	-5.16339	Stable
K03409	0.497765	1.43106	1.66923	0.122765	0.797586	-5.16988	Stable		K07715	-0.531777	1.61647	-2.49191	0.0294169	0.0837979	-4.38987	Down		K07058	0.386614	2.24013	2.35682	0.0378711	0.114295	-4.79283	Stable		K02987	0.348614	2.84458	1.88234	0.0878152	0.173873	-5.72416	Stable		K00283	-0.476289	0.490597	-2.82826	0.0382131	0.10555	-5.16507	Stable
K00121	0.165684	1.74531	1.6674	0.123135	0.797586	-5.17247	Stable		K07777	-0.537467	0.608181	-2.4823	0.0299286	0.0851029	-4.4065	Down		K06911	0.270196	2.55368	2.35476	0.0380096	0.114531	-4.79633	Stable		K05982	0.868971	0.816183	1.88001	0.0881569	0.174479	-5.72773	Stable		K03470	0.433368	1.39935	2.79434	0.0397366	0.109426	-5.2086	Stable
K03644	0.178716	2.06903	1.6661	0.123397	0.797586	-5.17431	Stable		K15256	-0.918379	1.42006	-2.47718	0.0302045	0.0857218	-4.41534	Down		K00966	0.47533	1.64505	2.35295	0.0381314	0.114766	-4.7994	Stable		K03781	0.526486	2.26881	1.87892	0.0883172	0.174725	-5.7294	Stable		K01640	0.392563	2.11205	2.78223	0.0402969	0.110634	-5.22417	Stable
K09939	0.479124	0.239562	1.66588	0.123442	0.797586	-5.17463	Stable		K16168	-0.758187	0.379094	-2.46851	0.030678	0.0866166	-4.43032	Down		K11753	0.320297	2.12962	2.34376	0.0387562	0.116313	-4.81498	Stable		K11175	0.38412	2.0412	1.87821	0.0884211	0.174859	-5.73048	Stable		K00266	0.335997	2.36908	2.77205	0.0407749	0.111812	-5.23728	Stable
K02002	-0.265172	1.33784	-1.66504	0.123611	0.797586	-5.1758	Stable		K05919	-0.751094	0.375547	-2.46337	0.0309618	0.0871429	-4.43919	Down		K21825	0.423326	0.211663	2.33972	0.0390341	0.116868	-4.82183	Stable		K16079	0.427163	2.78317	1.87778	0.0884841	0.174912	-5.73114	Stable		K21142	0.437799	1.8201	2.76669	0.0410291	0.112244	-5.24419	Stable
K23059	-0.31762	0.15881	-1.66491	0.123637	0.797586	-5.17598	Stable		K23359	-0.744095	0.687339	-2.45611	0.0313673	0.0881158	-4.45171	Down		K08257	0.471511	0.235756	2.33946	0.0390524	0.116868	-4.82228	Stable		K09488	0.415602	0.207801	1.87717	0.088574	0.175018	-5.73207	Stable		K05772	-0.468774	1.65152	-2.76507	0.0411063	0.112382	-5.24628	Stable
K22296	0.510724	1.29875	1.66433	0.123755	0.797586	-5.17681	Stable		K01628	-0.772554	1.60392	-2.45234	0.0315801	0.0886571	-4.45821	Down		K03650	0.493759	0.246879	2.33766	0.0391764	0.117064	-4.82532	Stable		K01497	0.533122	2.73713	1.87325	0.0891548	0.176094	-5.73807	Stable		K01658	0.41989	2.10316	2.76165	0.0412696	0.112761	-5.25068	Stable
K09806	0.325472	1.78047	1.66312	0.124001	0.797586	-5.17852	Stable		K11906	-0.623918	0.311959	-2.45024	0.0316989	0.0887679	-4.46182	Down		K02051	-0.27159	2.57444	-2.33279	0.0395157	0.117851	-4.83358	Stable		K02719	-0.466811	2.09373	-1.87245	0.0892735	0.176237	-5.7393	Stable		K07335	0.33703	2.69759	2.75461	0.0416083	0.113399	-5.25976	Stable
K20754	-0.31521	0.157605	-1.66239	0.12415	0.797586	-5.17956	Stable		K03192	-0.600872	2.33134	-2.44855	0.0317951	0.0889778	-4.46473	Down		K03667	0.365379	1.6656	2.33065	0.0396654	0.118112	-4.8372	Stable		K08911	0.478742	2.04903	1.87227	0.0892997	0.176237	-5.73956	Stable		K01996	-0.307421	2.13105	-2.7493	0.0418656	0.113774	-5.2666	Stable
K17740	0.428815	0.214407	1.65924	0.124792	0.797586	-5.184	Stable		K10227	-0.64566	0.743688	-2.44653	0.0319103	0.0891872	-4.46821	Down		K07137	0.454885	0.227443	2.33019	0.0396971	0.118124	-4.83797	Stable		K12462	0.873901	1.66855	1.86742	0.0900239	0.177594	-5.74698	Stable		K00864	-0.206728	1.94474	-2.74311	0.042168	0.114391	-5.27459	Stable
K09017	0.216676	2.0662	1.65915	0.124809	0.797586	-5.18412	Stable		K07026	-0.684199	1.25564	-2.43683	0.0324694	0.0904067	-4.48491	Down		K03286	0.288881	3.77297	2.32918	0.0397681	0.118201	-4.83968	Stable		K02884	0.289289	3.35173	1.86507	0.090376	0.178216	-5.75056	Stable		K06185	0.394201	2.0061	2.73448	0.0425939	0.115409	-5.28574	Stable
K01716	-0.592584	0.75169	-1.65818	0.125007	0.797586	-5.18549	Stable		K00469	-0.533912	0.266956	-2.43003	0.0328666	0.0912251	-4.49659	Down		K02569	0.439948	1.58108	2.32574	0.0400109	0.118721	-4.84551	Stable		K02977	0.646688	2.60466	1.86461	0.0904453	0.17828	-5.75127	Stable		K01950	0.448354	1.41883	2.72873	0.0428799	0.115977	-5.29316	Stable
K00363	0.415193	0.207596	1.65748	0.12515	0.797586	-5.18647	Stable		K02198	-0.603408	1.25196	-2.42961	0.0328917	0.0912373	-4.49732	Down		K00123	-0.294179	2.67965	-2.31635	0.0406799	0.120501	-4.86137	Stable		K01681	0.259728	2.33529	1.86301	0.0906867	0.178683	-5.75371	Stable		K05540	-0.416484	2.01003	-2.72802	0.0429155	0.116004	-5.29408	Stable
K14446	-0.442997	0.635525	-1.65496	0.125668	0.797586	-5.19003	Stable		K06048	-0.50123	0.585291	-2.42372	0.03324	0.0920301	-4.50743	Down		K14660	0.495672	0.247836	2.31382	0.040862	0.120837	-4.86564	Stable		K07480	-0.739021	1.5529	-1.85861	0.0913529	0.179923	-5.76042	Stable		K02406	-0.317857	2.93561	-2.72726	0.0429535	0.116038	-5.29506	Stable
K15512	0.317954	1.08317	1.65405	0.125855	0.797586	-5.19131	Stable		K15856	-0.742567	1.169	-2.42097	0.0334042	0.0923688	-4.51216	Down		K01919	0.387621	1.53505	2.30815	0.041273	0.121805	-4.87521	Stable		K02899	0.979595	2.77478	1.85834	0.0913937	0.17993	-5.76083	Stable		K01534	0.452592	1.55396	2.71658	0.043492	0.116913	-5.30888	Stable
K03745	-0.784184	0.79503	-1.65393	0.125879	0.797586	-5.19148	Stable		K01114	-0.54347	1.46604	-2.41778	0.0335952	0.0927806	-4.51763	Down		K00124	-0.338379	2.9938	-2.30698	0.0413584	0.121961	-4.87719	Stable		K02314	0.634054	1.7089	1.85712	0.0915788	0.180221	-5.76269	Stable		K00640	-0.241456	2.88217	-2.71512	0.0435662	0.116987	-5.31076	Stable
K06033	-0.301452	0.150726	-1.64997	0.126697	0.797586	-5.19705	Stable		K02796	-0.601583	0.300792	-2.41295	0.0338865	0.09341	-4.52591	Down		K07001	0.262893	2.70507	2.30329	0.0416282	0.122619	-4.8834	Stable		K07443	-1.04107	0.818695	-1.85509	0.091888	0.180757	-5.76578	Stable		K10439	-0.242817	2.0176	-2.70937	0.0438598	0.117462	-5.31821	Stable
K07323	0.177611	2.85202	1.649	0.126898	0.797586	-5.19841	Stable		K05986	-0.533602	0.266801	-2.40789	0.0341944	0.0940626	-4.53458	Down		K12059	0.464217	0.232109	2.30223	0.0417061	0.12271	-4.88518	Stable		K03612	0.597707	0.50729	1.85302	0.0922058	0.181308	-5.76894	Stable		K07220	-0.263575	2.14439	-2.68729	0.0450074	0.120073	-5.34681	Stable
K06193	0.58342	1.24203	1.64873	0.126953	0.797586	-5.19878	Stable		K00386	-0.50636	0.25318	-2.40742	0.0342232	0.0940626	-4.53539	Down		K00850	0.389726	1.61413	2.2939	0.0423236	0.12416	-4.89922	Stable		K18369	0.344492	2.67457	1.85092	0.0925269	0.181866	-5.77212	Stable		K03215	-0.228361	1.46431	-2.68321	0.0452231	0.120383	-5.35209	Stable
K01730	-0.299178	0.149589	-1.64844	0.127013	0.797586	-5.19919	Stable		K01023	-0.500607	0.558341	-2.40623	0.0342958	0.0941528	-4.53742	Down		K08261	0.429183	0.214591	2.29384	0.0423281	0.12416	-4.89932	Stable		K00656	-0.576	0.288	-1.84735	0.093078	0.182875	-5.77756	Stable		K08300	-0.447885	1.7566	-2.67554	0.0456317	0.121046	-5.36204	Stable
K00946	-0.434515	0.63003	-1.64778	0.127151	0.797586	-5.20013	Stable		K07396	-0.596925	0.444295	-2.40117	0.0346074	0.094548	-4.54609	Down		K07085	0.390017	1.56134	2.29314	0.0423802	0.12416	-4.90049	Stable		K03169	0.550257	0.722252	1.84568	0.0933356	0.183307	-5.78009	Stable		K04551	0.310365	3.20637	2.65956	0.0464963	0.122696	-5.38279	Stable
K01194	0.279207	0.291075	1.64711	0.127289	0.797586	-5.20106	Stable		K07063	-0.782605	0.391302	-2.40079	0.0346313	0.094548	-4.54675	Down		K01225	-0.405324	0.270763	-2.29303	0.0423879	0.12416	-4.90067	Stable		K03926	-0.986349	1.16586	-1.84541	0.0933774	0.183314	-5.7805	Stable		K06861	0.214303	2.50198	2.64126	0.0475091	0.124786	-5.40659	Stable
K09880	0.435531	0.217765	1.64657	0.127401	0.797586	-5.20182	Stable		K10439	-0.671834	1.84722	-2.39278	0.0351301	0.0954087	-4.56045	Down		K14266	0.463406	0.231703	2.28809	0.0427588	0.125176	-4.90898	Stable		K00058	0.375608	2.05353	1.84506	0.0934319	0.183347	-5.78103	Stable		K02705	0.286287	3.58759	2.64116	0.0475144	0.124786	-5.40671	Stable
K10041	0.295004	0.147502	1.64604	0.127512	0.797586	-5.20256	Stable		K11530	-0.987232	0.81649	-2.39146	0.0352129	0.0955749	-4.5627	Down		K03686	0.337122	2.41202	2.28745	0.0428068	0.125247	-4.91005	Stable		K02922	1.11591	1.33675	1.84297	0.0937561	0.1839	-5.7842	Stable		K02663	-0.289399	2.07585	-2.6408	0.0475349	0.124786	-5.40719	Stable
K02481	0.214649	1.38061	1.64391	0.127955	0.797586	-5.20555	Stable		K04037	-0.643622	0.581188	-2.38923	0.0353534	0.0958382	-4.56651	Down		K16319	-0.483667	0.381105	-2.2858	0.0429315	0.125542	-4.91283	Stable		K05838	0.268015	2.40718	1.84276	0.0937893	0.1839	-5.78453	Stable		K11594	0.340987	1.68393	2.63384	0.0479262	0.125452	-5.41624	Stable
K25034	-0.299559	0.14978	-1.64276	0.128197	0.797586	-5.20717	Stable		K18383	-0.717678	0.775435	-2.38624	0.0355425	0.0961738	-4.57162	Down		K03046	0.273445	1.91488	2.28393	0.0430737	0.125787	-4.91598	Stable		K07685	-0.697772	0.760879	-1.84197	0.0939114	0.184065	-5.78572	Stable		K02655	-0.330968	2.68232	-2.61986	0.0487238	0.127246	-5.43444	Stable
K03470	0.232154	1.54981	1.64205	0.128345	0.797586	-5.20816	Stable		K22719	-0.770185	1.10255	-2.38574	0.0355742	0.0962006	-4.57247	Down		K01429	0.335569	1.39956	2.28392	0.0430739	0.125787	-4.91599	Stable		K14446	0.493857	0.614583	1.8416	0.0939702	0.184106	-5.78629	Stable		K00121	0.298298	2.09706	2.6061	0.0495234	0.128817	-5.45238	Stable
K01500	0.397485	1.24216	1.64194	0.128368	0.797586	-5.20832	Stable		K07491	-0.822828	1.87225	-2.38511	0.0356145	0.0962507	-4.57356	Down		K00036	0.26194	1.67551	2.28375	0.0430873	0.125787	-4.91628	Stable		K17609	1.16291	0.581457	1.84048	0.0941442	0.184372	-5.78798	Stable		K08901	-0.670584	1.29209	-2.59551	0.0501488	0.130295	-5.4662	Stable
K10436	0.31065	0.349831	1.64159	0.12844	0.797586	-5.2088	Stable		K07333	-0.542503	0.271251	-2.38221	0.0357991	0.0965722	-4.5785	Down		K18645	0.457606	0.228803	2.28312	0.0431349	0.125823	-4.91734	Stable		K22071	1.07974	0.53987	1.83715	0.0946646	0.185316	-5.79302	Stable		K00324	0.465617	1.95561	2.5927	0.0503156	0.130654	-5.46985	Stable
K02394	0.380858	0.190429	1.64069	0.12863	0.797586	-5.21007	Stable		K03616	-0.917353	0.870613	-2.37507	0.0362585	0.0970997	-4.5907	Down		K08516	0.448363	0.224182	2.28296	0.0431474	0.125823	-4.91761	Stable		K02110	0.369473	2.9526	1.8352	0.0949722	0.185804	-5.79598	Stable		K06937	-0.711153	1.35598	-2.59178	0.0503708	0.130723	-5.47106	Stable
K15977	0.179499	2.948	1.6399	0.128796	0.797586	-5.21117	Stable		K18968	-0.521823	0.260912	-2.37223	0.0364422	0.0973555	-4.59553	Down		K03442	0.29168	1.83387	2.28213	0.0432099	0.125836	-4.91899	Stable		K02655	-0.235376	2.86279	-1.83508	0.0949901	0.185804	-5.79616	Stable		K24392	0.89379	0.645394	2.58403	0.0508357	0.131854	-5.48117	Stable
K02657	-0.346869	2.14093	-1.63955	0.128868	0.797586	-5.21166	Stable		K06940	-1.04837	1.2241	-2.35207	0.037776	0.100191	-4.62987	Down		K09660	0.448125	0.224062	2.28049	0.0433355	0.126091	-4.92176	Stable		K01817	0.965249	1.75714	1.83324	0.0952811	0.186298	-5.79895	Stable		K18041	-0.234149	1.73489	-2.58199	0.0509593	0.1321	-5.48384	Stable
K17490	0.556766	0.58396	1.63944	0.128892	0.797586	-5.21181	Stable		K02122	-1.04235	0.521176	-2.34351	0.038356	0.101486	-4.64441	Down		K07116	0.493535	0.246767	2.27589	0.0436875	0.126863	-4.92947	Stable		K00005	0.535766	1.46141	1.83238	0.0954158	0.186486	-5.80024	Stable		K14471	-0.766973	0.927706	-2.58102	0.0510177	0.132176	-5.4851	Stable
K21147	0.194775	2.22213	1.63944	0.128892	0.797586	-5.21181	Stable		K09763	-0.887517	1.08779	-2.33789	0.0387418	0.102079	-4.65395	Down		K06076	0.250178	2.0547	2.27576	0.0436977	0.126863	-4.9297	Stable		K02872	0.537915	2.786	1.83173	0.0955186	0.186612	-5.80122	Stable		K03935	0.522765	2.08428	2.57891	0.051146	0.132433	-5.48786	Stable
K03442	0.25264	1.64674	1.63812	0.129169	0.797586	-5.21366	Stable		K05889	-0.647325	0.968648	-2.33375	0.0390281	0.102588	-4.66097	Down		K01567	0.394769	0.197385	2.27269	0.0439344	0.12744	-4.93485	Stable		K02902	0.992805	2.22825	1.83149	0.0955579	0.186613	-5.8016	Stable		K08999	0.524347	3.03178	2.57783	0.0512119	0.132497	-5.48928	Stable
K00299	0.62689	1.03023	1.63528	0.129768	0.797586	-5.21763	Stable		K09733	-0.58208	0.29104	-2.33129	0.0391992	0.102854	-4.66514	Down		K22278	0.428791	1.67957	2.27256	0.043945	0.12744	-4.93507	Stable		K06195	1.11143	1.2572	1.83079	0.0956679	0.186753	-5.80265	Stable		K12410	-0.841365	1.40882	-2.57737	0.0512396	0.132497	-5.48987	Stable
K01447	-0.302129	0.151065	-1.633	0.130251	0.797586	-5.22082	Stable		K07669	-0.765249	1.23877	-2.32921	0.0393448	0.102992	-4.66867	Down		K02935	0.279906	3.62986	2.27224	0.0439698	0.127442	-4.93561	Stable		K07068	-1.00925	1.30328	-1.8303	0.0957457	0.186829	-5.80339	Stable		K14818	0.836372	0.646767	2.57706	0.0512582	0.132497	-5.49027	Stable
K00242	0.589373	1.34533	1.63106	0.130663	0.797586	-5.22353	Stable		K07481	-0.816174	1.03204	-2.32741	0.0394707	0.103164	-4.67172	Down		K00627	0.24803	2.06457	2.27109	0.0440588	0.127552	-4.93754	Stable		K07460	0.981082	1.71282	1.82582	0.0964591	0.188146	-5.81017	Stable		K05896	0.496478	2.0973	2.57526	0.0513682	0.132663	-5.49263	Stable
K00627	0.273376	1.45414	1.62949	0.130997	0.797586	-5.22572	Stable		K01470	-0.702635	1.36715	-2.32122	0.0399081	0.103973	-4.68221	Down		K00662	0.48134	0.24067	2.27056	0.0440997	0.127552	-4.93842	Stable		K08355	0.883389	0.441694	1.82278	0.0969455	0.189018	-5.81476	Stable		K03531	0.348552	2.65124	2.57505	0.0513807	0.132663	-5.4929	Stable
K03631	0.274344	0.435371	1.62935	0.131028	0.797586	-5.22592	Stable		K10236	-0.561248	1.16662	-2.32085	0.0399341	0.103979	-4.68283	Down		K02112	0.399665	2.73125	2.27051	0.0441036	0.127552	-4.93851	Stable		K12511	-0.421371	1.25686	-1.82186	0.0970928	0.189136	-5.81614	Stable		K06949	0.521977	1.42892	2.57318	0.0514955	0.132884	-5.49535	Stable
K21902	0.499375	1.29528	1.62926	0.131047	0.797586	-5.22605	Stable		K02217	-0.808551	1.77578	-2.31884	0.0400769	0.104148	-4.68623	Down		K03389	-0.488913	1.80812	-2.27018	0.0441292	0.127552	-4.93906	Stable		K04507	0.706469	0.6323	1.82168	0.0971215	0.189136	-5.81641	Stable		K03592	0.475061	1.52803	2.57141	0.0516036	0.133088	-5.49766	Stable
K06971	-0.371563	0.185781	-1.62562	0.131824	0.797586	-5.23111	Stable		K07482	-0.575892	0.849324	-2.31407	0.0404181	0.104627	-4.6943	Down		K21000	0.41553	0.207765	2.26968	0.044168	0.127594	-4.9399	Stable		K06888	-0.387303	1.44377	-1.82146	0.0971559	0.189136	-5.81673	Stable		K13051	1.1214	1.41573	2.57026	0.0516744	0.133195	-5.49917	Stable
K18092	-0.288911	0.144455	-1.62482	0.131997	0.797586	-5.23223	Stable		K18831	-0.672481	0.336241	-2.31405	0.0404199	0.104627	-4.69434	Down		K01012	0.324562	1.79299	2.26848	0.0442612	0.127725	-4.9419	Stable		K00327	0.6617	0.700414	1.82143	0.0971621	0.189136	-5.81679	Stable		K02380	-0.704664	1.7473	-2.56466	0.0520196	0.134009	-5.50648	Stable
K20273	0.510185	0.674599	1.62316	0.132353	0.797586	-5.23454	Stable		K12368	-0.516508	0.258254	-2.31264	0.0405214	0.104829	-4.69673	Down		K20941	-0.440885	0.282793	-2.26847	0.044262	0.127725	-4.94192	Stable		K06961	0.856172	0.428086	1.81891	0.0975671	0.189828	-5.82058	Stable		K01679	-0.508677	2.46197	-2.56397	0.0520627	0.134044	-5.50739	Stable
K07168	0.447242	1.31856	1.62303	0.13238	0.797586	-5.23472	Stable		K01563	-0.6073	1.23449	-2.29982	0.0414543	0.106804	-4.71837	Down		K07285	0.481816	2.40208	2.26134	0.0448209	0.128983	-4.95387	Stable		K09804	-0.977535	0.488768	-1.81873	0.0975957	0.189828	-5.82085	Stable		K04037	0.373459	2.41994	2.56344	0.0520954	0.134052	-5.50808	Stable
K11071	-0.348814	0.946148	-1.62242	0.132513	0.797586	-5.23557	Stable		K09946	-0.769842	1.12013	-2.29367	0.0419089	0.107407	-4.72873	Down		K00027	-0.472338	1.44983	-2.26028	0.0449042	0.129152	-4.95564	Stable		K23107	0.603566	0.87802	1.81639	0.097974	0.190488	-5.82438	Stable		K03178	0.680472	0.340236	2.56276	0.0521377	0.134085	-5.50898	Stable
K10201	0.302074	0.151037	1.62223	0.132552	0.797586	-5.23583	Stable		K02473	-0.620902	0.701489	-2.28983	0.0421954	0.107766	-4.7352	Down		K02147	0.358765	0.179383	2.25583	0.0452574	0.129972	-4.96309	Stable		K00137	0.549303	0.702704	1.81538	0.0981383	0.19073	-5.8259	Stable		K11068	0.747894	1.88526	2.55895	0.0523746	0.134619	-5.51396	Stable
K12960	-0.246957	1.0157	-1.62004	0.133024	0.797586	-5.23887	Stable		K06269	-0.51078	0.25539	-2.28953	0.0422182	0.107766	-4.73572	Down		K11089	0.406957	2.14549	2.25575	0.0452636	0.129972	-4.96322	Stable		K01523	0.975496	0.487748	1.81331	0.0984742	0.191307	-5.82902	Stable		K10573	0.820287	1.04969	2.55507	0.0526172	0.135166	-5.51903	Stable
K01548	0.530704	0.265352	1.61963	0.133115	0.797586	-5.23945	Stable		K21900	-0.767428	0.986468	-2.28735	0.0423817	0.108059	-4.73939	Down		K02993	0.338854	2.2758	2.25372	0.0454256	0.130332	-4.96662	Stable		K00554	0.305798	2.80148	1.81292	0.0985379	0.191354	-5.82961	Stable		K01849	-1.35204	1.04844	-2.55368	0.0527043	0.135289	-5.52085	Stable
K23167	0.357023	0.527569	1.61925	0.133195	0.797586	-5.23997	Stable		K17488	-0.516805	0.258402	-2.28535	0.0425324	0.108262	-4.74276	Down		K01875	0.284073	1.45409	2.25355	0.0454388	0.130332	-4.9669	Stable		K11188	0.816945	1.34672	1.81136	0.0987922	0.191771	-5.83195	Stable		K02704	0.29877	3.57385	2.55335	0.0527248	0.135289	-5.52127	Stable
K20542	0.291801	0.224791	1.61917	0.133214	0.797586	-5.24009	Stable		K16886	-0.594747	1.20159	-2.28478	0.0425751	0.108285	-4.74371	Down		K00796	0.448019	1.70299	2.24564	0.0460751	0.131797	-4.98012	Stable		K14475	-0.925249	0.462624	-1.81081	0.0988814	0.191867	-5.83277	Stable		K23775	0.839661	2.53491	2.5478	0.0530744	0.13611	-5.52853	Stable
K01432	0.279137	0.139568	1.61852	0.133355	0.797586	-5.241	Stable		K02380	-0.502121	1.62613	-2.28299	0.0427106	0.108397	-4.74672	Down		K20120	0.431415	0.215708	2.24186	0.0463817	0.132413	-4.98643	Stable		K19164	0.870518	0.435259	1.81024	0.0989743	0.191896	-5.83363	Stable		K02314	0.440873	1.66105	2.54568	0.0532088	0.136378	-5.53131	Stable
K03089	0.179076	3.26378	1.61643	0.133807	0.797586	-5.2439	Stable		K01039	-0.718468	0.830343	-2.28212	0.0427767	0.108502	-4.74819	Down		K12833	0.392413	0.196207	2.24081	0.046468	0.132413	-4.98819	Stable		K00978	0.588888	1.10021	1.81024	0.0989753	0.191896	-5.83364	Stable		K02942	0.245924	2.89611	2.54238	0.0534186	0.136838	-5.53563	Stable
K07000	0.278625	0.139313	1.6162	0.133857	0.797586	-5.24421	Stable		K20807	-0.64358	1.18966	-2.28162	0.0428148	0.108536	-4.74904	Down		K17223	-0.333019	1.60452	-2.24043	0.0464987	0.132413	-4.98882	Stable		K12757	1.02755	1.07318	1.8091	0.0991621	0.192125	-5.83536	Stable		K07038	-0.895498	1.17411	-2.54006	0.0535671	0.137141	-5.53867	Stable
K05996	0.291466	0.145733	1.61452	0.134223	0.797586	-5.24655	Stable		K17662	-0.803982	0.401991	-2.27803	0.0430881	0.108854	-4.75507	Down		K10240	-0.399023	0.547532	-2.23921	0.0465988	0.132444	-4.99086	Stable		K05793	0.772545	0.386273	1.80903	0.0991729	0.192125	-5.83545	Stable		K02473	1.0363	0.949639	2.53759	0.0537253	0.137469	-5.54191	Stable
K05572	-0.31894	0.15947	-1.6124	0.134684	0.797586	-5.24948	Stable		K13789	-0.700841	1.17043	-2.27535	0.0432929	0.109247	-4.75957	Down		K06937	0.291891	2.07683	2.23914	0.0466041	0.132444	-4.99097	Stable		K21308	0.774042	0.387021	1.80864	0.0992372	0.192173	-5.83604	Stable		K08738	0.310744	3.23302	2.53542	0.0538646	0.137748	-5.54475	Stable
K07776	-0.247068	1.57961	-1.61122	0.134944	0.797586	-5.25112	Stable		K02481	-0.630476	1.05613	-2.27264	0.0435012	0.109638	-4.76412	Down		K02968	0.325481	3.32379	2.22736	0.047578	0.134993	-5.01061	Stable		K02458	0.803419	0.40171	1.80803	0.099336	0.19223	-5.83695	Stable		K08070	0.205253	1.59894	2.53342	0.053993	0.137999	-5.54736	Stable
K01338	0.188607	2.17047	1.60906	0.135416	0.797586	-5.25411	Stable		K05813	-0.564346	1.17833	-2.26491	0.0441011	0.110591	-4.7771	Down		K01963	0.298338	2.66326	2.22453	0.0478143	0.135517	-5.01531	Stable		K12368	0.557366	0.960335	1.80797	0.0993462	0.19223	-5.83704	Stable		K05878	-0.613029	1.94533	-2.51496	0.0551978	0.140999	-5.57155	Stable
K01563	0.284911	1.24644	1.60905	0.135417	0.797586	-5.25412	Stable		K09967	-0.513104	0.256552	-2.26218	0.0443153	0.110898	-4.7817	Down		K02440	-0.273361	2.31975	-2.22269	0.0479691	0.135882	-5.01838	Stable		K04062	0.91067	0.455335	1.8068	0.0995389	0.192495	-5.83881	Stable		K01588	0.476102	2.36714	2.51197	0.0553957	0.141425	-5.57547	Stable
K02969	0.505206	1.45795	1.60711	0.135846	0.797586	-5.25682	Stable		K11381	-0.531395	0.936521	-2.25972	0.0445086	0.111108	-4.78582	Down		K07226	-0.495074	1.54043	-2.22181	0.0480433	0.136019	-5.01984	Stable		K19058	0.761925	0.380962	1.80666	0.0995622	0.192495	-5.83902	Stable		K11477	-0.644915	1.95424	-2.50959	0.0555543	0.141664	-5.5786	Stable
K02012	0.192858	1.91185	1.60707	0.135854	0.797586	-5.25687	Stable		K09129	-1.20247	1.15641	-2.25854	0.0446017	0.111278	-4.7878	Down		K21449	0.353543	1.31854	2.22009	0.0481886	0.136233	-5.02271	Stable		K07450	0.777164	0.388582	1.80592	0.0996832	0.192652	-5.84012	Stable		K07213	1.87547	1.42565	2.50948	0.0555616	0.141664	-5.57875	Stable
K03073	0.193616	2.89171	1.60639	0.136003	0.797586	-5.25781	Stable		K18672	-0.590768	1.22928	-2.24275	0.045865	0.113786	-4.81423	Down		K02880	0.394617	1.88807	2.21999	0.0481967	0.136233	-5.02286	Stable		K07153	0.909709	0.454854	1.80559	0.0997381	0.192681	-5.84063	Stable		K02687	1.21445	1.04968	2.50916	0.0555827	0.141664	-5.57916	Stable
K01738	0.171906	2.47837	1.60461	0.136396	0.797586	-5.26027	Stable		K10941	-0.646632	0.637727	-2.24041	0.046055	0.114161	-4.81814	Down		K16079	0.321576	2.57179	2.21707	0.0484446	0.136777	-5.02773	Stable		K18431	0.745509	0.372754	1.8045	0.0999176	0.192885	-5.84226	Stable		K22747	-0.81973	0.409865	-2.50753	0.0556915	0.141862	-5.5813	Stable
K00931	0.235246	1.54215	1.60248	0.136867	0.797586	-5.26321	Stable		K15633	-0.558242	0.397999	-2.24025	0.0460679	0.114161	-4.8184	Down		K04554	0.458204	0.229102	2.21649	0.0484935	0.136777	-5.02869	Stable		K03242	0.531157	0.516246	1.80446	0.0999231	0.192885	-5.84231	Stable		K00757	-0.603757	1.76764	-2.50654	0.0557575	0.141951	-5.5826	Stable
K03259	0.223326	0.801134	1.60208	0.136955	0.797586	-5.26376	Stable		K04027	-0.947966	2.2975	-2.23932	0.0461438	0.114286	-4.81996	Down		K15738	0.402731	0.201365	2.21331	0.0487647	0.137321	-5.03397	Stable		K03428	0.366647	0.183323	1.80245	0.100256	0.19345	-5.84534	Stable		K01892	0.898626	1.1707	2.50373	0.0559454	0.1422	-5.58628	Stable
K03642	-0.191064	2.6703	-1.60175	0.137029	0.797586	-5.26422	Stable		K01621	-0.525693	0.424354	-2.2355	0.0464562	0.114738	-4.82634	Down		K00526	0.335428	1.77119	2.21085	0.0489754	0.13784	-5.03806	Stable		K03105	0.747243	0.373622	1.80095	0.100503	0.19385	-5.84758	Stable		K00860	-0.605042	2.15024	-2.50345	0.0559639	0.1422	-5.58665	Stable
K07315	0.204667	1.9066	1.60044	0.137319	0.797586	-5.26602	Stable		K09942	-0.664316	1.40392	-2.23356	0.0466158	0.114875	-4.82958	Down		K01807	0.461189	2.07079	2.20406	0.0495608	0.139064	-5.04931	Stable		K03942	0.667507	0.888438	1.79942	0.100757	0.194263	-5.84987	Stable		K07090	0.792225	2.25788	2.50341	0.0559668	0.1422	-5.5867	Stable
K09580	0.256174	0.513014	1.5989	0.137662	0.797586	-5.26815	Stable		K15740	-0.770207	1.4351	-2.23209	0.0467372	0.114992	-4.83203	Down		K02985	0.439434	1.97318	2.20384	0.04958	0.139064	-5.04968	Stable		K08364	0.782227	0.391114	1.7984	0.100928	0.194514	-5.85141	Stable		K01785	0.415811	1.94212	2.50317	0.055983	0.1422	-5.58702	Stable
K02435	-0.438958	1.76447	-1.59658	0.138179	0.797586	-5.27135	Stable		K01381	-0.580704	0.37166	-2.23003	0.046907	0.115271	-4.83546	Down		K05541	0.493773	0.246887	2.20324	0.0496321	0.139064	-5.05067	Stable		K01835	0.324766	1.35468	1.79724	0.10112	0.194808	-5.85314	Stable		K03307	0.583207	1.04667	2.50274	0.0560115	0.1422	-5.58758	Stable
K00074	0.181093	1.93376	1.595	0.138533	0.797586	-5.27352	Stable		K24951	-0.539663	0.634303	-2.22276	0.0475129	0.116392	-4.84758	Down		K01655	0.350302	0.175151	2.20324	0.0496328	0.139064	-5.05069	Stable		K01924	-0.497927	1.24933	-1.79646	0.10125	0.194981	-5.8543	Stable		K25153	0.364	1.37438	2.50147	0.0560969	0.142235	-5.58925	Stable
K00228	0.355283	0.307897	1.59359	0.138848	0.797586	-5.27546	Stable		K00217	-0.541846	0.506833	-2.21804	0.0479104	0.11715	-4.85544	Down		K22589	0.435476	1.28201	2.20305	0.0496486	0.139064	-5.05099	Stable		K02858	0.691616	0.345808	1.79561	0.101393	0.195112	-5.85559	Stable		K01601	0.326359	4.20729	2.50142	0.0561002	0.142235	-5.58931	Stable
K21687	0.544577	0.451483	1.58632	0.140488	0.797586	-5.28545	Stable		K00456	-0.786867	0.707729	-2.21567	0.0481113	0.117386	-4.85939	Down		K01752	0.384708	1.21057	2.20112	0.0498166	0.139385	-5.05419	Stable		K08085	0.797651	0.398826	1.79557	0.101399	0.195112	-5.85564	Stable		K17947	-0.70393	1.48917	-2.50114	0.0561191	0.142235	-5.58968	Stable
K03707	-0.26998	0.13499	-1.5861	0.140538	0.797586	-5.28576	Stable		K03940	-0.73202	0.36601	-2.21564	0.0481136	0.117386	-4.85943	Down		K05814	0.780882	0.7155	2.19863	0.0500349	0.13988	-5.05833	Stable		K15634	0.69511	0.347555	1.79463	0.101556	0.195275	-5.85705	Stable		K16846	0.635645	1.39413	2.5003	0.0561759	0.1423	-5.59079	Stable
K03855	0.323685	0.161842	1.58319	0.141197	0.797586	-5.28974	Stable		K11072	-0.693244	0.688848	-2.20802	0.0487643	0.118843	-4.8721	Down		K16695	0.561748	0.75415	2.1985	0.0500464	0.13988	-5.05854	Stable		K09143	1.01956	1.46011	1.79458	0.101564	0.195275	-5.85712	Stable		K08711	-0.457163	0.656363	-2.49597	0.0564682	0.142961	-5.59647	Stable
K20976	-0.497007	0.453892	-1.58304	0.141233	0.797586	-5.28995	Stable		K02952	0.489644	3.55777	3.82363	0.0026925	0.0139555	-2.01015	Stable		K18373	-0.641988	1.84686	-2.1965	0.0502218	0.14029	-5.06185	Stable		K07319	0.694229	0.347114	1.79368	0.101715	0.195488	-5.85847	Stable		K07156	0.672864	2.13049	2.49337	0.0566447	0.143328	-5.59988	Stable
K11779	-0.435134	0.413921	-1.58131	0.141627	0.797586	-5.29232	Stable		K07539	-0.495095	0.247547	-3.8219	0.00270069	0.0139815	-2.01323	Stable		K21142	0.272356	2.06609	2.19621	0.0502466	0.14029	-5.06232	Stable		K07559	0.937733	0.468866	1.79259	0.101898	0.195762	-5.8601	Stable		K03267	0.583213	0.913224	2.49158	0.0567668	0.143533	-5.60223	Stable
K25181	0.473238	0.394535	1.58126	0.141638	0.797586	-5.29239	Stable		K00605	0.491034	1.83881	3.61089	0.00392091	0.0184074	-2.3912	Stable		K24012	0.342694	0.836826	2.19481	0.0503706	0.140561	-5.06465	Stable		K24843	0.687608	0.662395	1.79227	0.101952	0.195788	-5.86058	Stable		K20712	0.38308	1.36972	2.49125	0.0567889	0.143533	-5.60266	Stable
K13816	0.215764	2.02183	1.579	0.142155	0.797586	-5.29548	Stable		K10979	-0.493289	2.66132	-3.58369	0.00411518	0.0191103	-2.44009	Stable		K03885	0.378411	1.99555	2.19344	0.0504915	0.140823	-5.06692	Stable		K00615	0.242085	2.59196	1.79118	0.102136	0.195997	-5.86221	Stable		K09810	0.290237	3.20068	2.49058	0.0568344	0.143568	-5.60354	Stable
K03189	0.314214	0.854475	1.57837	0.1423	0.797586	-5.29635	Stable		K07054	-0.463809	2.07491	-3.56174	0.00427915	0.0195013	-2.47957	Stable		K09181	0.774291	0.617485	2.19004	0.0507922	0.141587	-5.07254	Stable		K03948	0.770709	0.385354	1.79114	0.102141	0.195997	-5.86226	Stable		K00459	0.700638	1.52776	2.48839	0.0569846	0.143868	-5.60642	Stable
K00117	-0.279703	0.249453	-1.57645	0.14274	0.797586	-5.29897	Stable		K02027	-0.432912	2.61441	-3.55111	0.00436092	0.0197516	-2.49869	Stable		K09781	0.771271	0.385635	2.18865	0.050916	0.141815	-5.07484	Stable		K18480	0.67057	0.335285	1.78967	0.10239	0.196371	-5.86447	Stable		K09121	-0.600121	1.38186	-2.48751	0.0570447	0.14394	-5.60758	Stable
K01207	0.41719	0.601034	1.5746	0.143165	0.797586	-5.30149	Stable		K01714	0.470909	2.60369	3.50665	0.00472079	0.0209729	-2.57872	Stable		K00200	-0.428231	0.776792	-2.18852	0.050928	0.141815	-5.07506	Stable		K03919	0.664193	0.332097	1.78945	0.102427	0.196371	-5.8648	Stable		K05767	0.587481	0.94639	2.4856	0.0571757	0.144005	-5.61009	Stable
K01593	0.298794	0.362118	1.57337	0.14345	0.797586	-5.30318	Stable		K03671	0.427311	3.83536	3.50282	0.00475318	0.021053	-2.58562	Stable		K00287	0.956381	1.41184	2.18771	0.0509995	0.141939	-5.07639	Stable		K18911	0.666465	1.37216	1.78906	0.102493	0.196371	-5.86538	Stable		K06864	-0.252436	1.86026	-2.48558	0.0571767	0.144005	-5.6101	Stable
K02045	0.266938	0.133469	1.57324	0.143479	0.797586	-5.30335	Stable		K09794	-0.436243	2.78504	-3.47963	0.00495422	0.021769	-2.62738	Stable		K09413	0.519474	0.476938	2.18556	0.0511919	0.142399	-5.07995	Stable		K22757	0.685333	0.342667	1.78902	0.102499	0.196371	-5.86543	Stable		K18455	0.768534	1.60947	2.48557	0.0571775	0.144005	-5.61012	Stable
K02704	0.253096	1.76978	1.57314	0.143503	0.797586	-5.30349	Stable		K01358	0.441458	3.2358	3.47557	0.00499025	0.0218838	-2.63469	Stable		K13933	0.50816	0.25408	2.18352	0.0513744	0.142831	-5.08331	Stable		K02691	1.21007	0.996078	1.78803	0.102666	0.196438	-5.86692	Stable		K03638	-0.746996	2.14343	-2.48529	0.0571971	0.144005	-5.61049	Stable
K07684	0.178718	2.7156	1.57209	0.143746	0.797586	-5.30493	Stable		K15580	-0.444871	2.01616	-3.47376	0.00500646	0.0219113	-2.63796	Stable		K06175	0.593024	0.296512	2.18246	0.0514702	0.143021	-5.08507	Stable		K10763	0.663795	0.331897	1.7879	0.102687	0.196438	-5.8671	Stable		K01056	-0.453384	2.21049	-2.48283	0.057366	0.14435	-5.61372	Stable
K17732	0.398818	0.199409	1.57052	0.144108	0.797586	-5.30706	Stable		K03621	0.488176	2.07836	3.43783	0.00533877	0.0229786	-2.70269	Stable		K05549	0.501422	0.250711	2.18206	0.0515064	0.143046	-5.08574	Stable		K18997	1.10663	0.897906	1.78787	0.102693	0.196438	-5.86715	Stable		K25316	1.0363	0.971555	2.48214	0.0574137	0.144391	-5.61463	Stable
K11782	-0.427571	0.884036	-1.56944	0.14436	0.797586	-5.30854	Stable		K00507	0.495248	2.55571	3.42413	0.0054714	0.0234352	-2.7274	Stable		K08984	0.579127	0.289563	2.18059	0.0516385	0.143337	-5.08816	Stable		K15455	0.658324	0.329162	1.78768	0.102725	0.196438	-5.86743	Stable		K07100	0.323419	2.75446	2.47585	0.0578491	0.145377	-5.62289	Stable
K00945	-0.211773	2.08632	-1.56817	0.144654	0.797586	-5.31026	Stable		K01990	0.405388	2.34278	3.40831	0.00562863	0.0238814	-2.7559	Stable		K25590	0.282064	2.05409	2.17746	0.0519216	0.144004	-5.09332	Stable		K00684	0.721522	0.360761	1.78762	0.102736	0.196438	-5.86753	Stable		K17763	-1.20124	1.43647	-2.47539	0.057881	0.145377	-5.62349	Stable
K22390	0.188149	1.03605	1.56671	0.144994	0.797586	-5.31225	Stable		K06907	-0.49261	2.0429	-3.40359	0.00567651	0.023988	-2.76442	Stable		K04082	0.274346	2.47875	2.17733	0.0519335	0.144004	-5.09354	Stable		K07693	0.744393	0.372197	1.78698	0.102845	0.196568	-5.86849	Stable		K01579	-0.56304	2.84763	-2.4751	0.0579015	0.145377	-5.62387	Stable
K04712	0.382501	0.19125	1.56628	0.145094	0.797586	-5.31284	Stable		K02947	0.495468	2.00566	3.39059	0.00581031	0.0244598	-2.78785	Stable		K04074	-0.929102	1.61662	-2.17694	0.0519692	0.144026	-5.09419	Stable		K06907	0.274955	2.08173	1.7862	0.102976	0.196742	-5.86965	Stable		K03676	1.66018	1.99233	2.4741	0.057971	0.145471	-5.62518	Stable
K04097	0.566038	0.580081	1.56615	0.145125	0.797586	-5.31302	Stable		K01604	-0.45486	0.22743	-3.38175	0.00590313	0.0246858	-2.80379	Stable		K22616	0.570754	0.483799	2.17627	0.0520297	0.14405	-5.09529	Stable		K11755	0.861075	0.430537	1.78478	0.103217	0.197125	-5.87177	Stable		K01429	1.31416	1.22908	2.47175	0.0581351	0.145769	-5.62827	Stable
K05501	0.412849	0.89133	1.56473	0.145456	0.797586	-5.31495	Stable		K04043	0.439501	2.47814	3.3757	0.00596763	0.0248614	-2.81471	Stable		K09873	-0.624349	1.47174	-2.17624	0.0520327	0.14405	-5.09534	Stable		K01060	0.639948	0.319974	1.7838	0.103383	0.197304	-5.87323	Stable		K01520	1.40682	1.28539	2.47148	0.0581537	0.145769	-5.62862	Stable
K06180	0.249406	1.48933	1.5614	0.146236	0.797586	-5.31948	Stable		K21147	0.479557	2.12508	3.3652	0.00608107	0.0251914	-2.83363	Stable		K08764	-0.512926	0.483801	-2.17542	0.0521077	0.144182	-5.0967	Stable		K03525	0.737445	1.64498	1.78375	0.103393	0.197304	-5.87331	Stable		K03210	0.660487	2.65009	2.46466	0.0586331	0.146861	-5.63759	Stable
K00655	-0.177238	2.10854	-1.56139	0.146237	0.797586	-5.31949	Stable		K06215	0.458687	2.5324	3.34493	0.00630656	0.0259792	-2.8702	Stable		K22348	0.323893	1.82835	2.17445	0.0521954	0.144213	-5.09829	Stable		K21138	0.654203	0.327101	1.78174	0.103733	0.197877	-5.87629	Stable		K01739	0.629473	1.57998	2.464	0.0586799	0.146861	-5.63846	Stable
K00395	0.220096	2.4015	1.55981	0.146609	0.797586	-5.32164	Stable		K02991	0.463392	1.73794	3.29054	0.0069543	0.0282117	-2.96828	Stable		K00313	0.413773	0.463486	2.17439	0.0522011	0.144213	-5.09839	Stable		K01176	0.996827	1.18696	1.78082	0.103891	0.1981	-5.87767	Stable		K02638	-0.319453	3.06702	-2.46391	0.0586863	0.146861	-5.63858	Stable
K01721	-0.468297	1.28346	-1.55979	0.146614	0.797586	-5.32166	Stable		K10210	-0.421725	0.210863	-3.28914	0.0069718	0.0282454	-2.9708	Stable		K20331	0.489844	0.244922	2.17439	0.0522013	0.144213	-5.0984	Stable		K00434	0.802269	1.55202	1.77999	0.104033	0.198293	-5.87891	Stable		K03809	0.673784	2.29785	2.45518	0.0593067	0.148332	-5.65006	Stable
K08994	-0.323479	0.161739	-1.55761	0.147126	0.797586	-5.32462	Stable		K13276	-0.497716	0.248858	-3.27194	0.00719104	0.0289477	-3.00183	Stable		K26005	-0.512472	0.256236	-2.17381	0.0522544	0.144271	-5.09936	Stable		K06197	-0.916507	0.458253	-1.77951	0.104116	0.198366	-5.87963	Stable		K13302	0.651967	1.12654	2.45245	0.0595018	0.148738	-5.65364	Stable
K01990	0.173691	2.25308	1.55756	0.14714	0.797586	-5.32469	Stable		K02638	0.393456	2.92029	3.20906	0.00805375	0.0317832	-3.11521	Stable		K01613	0.365761	2.29875	2.17356	0.0522772	0.144271	-5.09977	Stable		K07076	0.640416	0.320208	1.77913	0.10418	0.198366	-5.88019	Stable		K09989	0.793222	1.08228	2.45031	0.0596558	0.149041	-5.65646	Stable
K06194	-0.388521	0.471967	-1.55716	0.147234	0.797586	-5.32523	Stable		K01858	0.42923	2.56848	3.20495	0.00811371	0.0319057	-3.12262	Stable		K01103	-0.48531	0.433747	-2.1722	0.052401	0.144536	-5.102	Stable		K11940	0.860831	0.430416	1.77905	0.104194	0.198366	-5.88031	Stable		K03519	-0.285364	2.46146	-2.44974	0.0596969	0.149062	-5.65721	Stable
K23536	0.328879	0.281982	1.55515	0.14771	0.797586	-5.32796	Stable		K07795	-0.469082	2.11463	-3.16108	0.00878206	0.0339891	-3.20167	Stable		K08218	0.346695	0.173348	2.17175	0.052442	0.144554	-5.10274	Stable		K06181	0.692349	0.346175	1.77831	0.104321	0.19853	-5.88142	Stable		K14742	0.634486	1.63149	2.44359	0.0601415	0.150042	-5.66531	Stable
K05831	-0.262217	0.131109	-1.55498	0.14775	0.797586	-5.32819	Stable		K03553	0.461354	2.77594	3.1563	0.00885806	0.0341933	-3.21027	Stable		K00768	0.460529	0.804267	2.17153	0.0524626	0.144554	-5.10311	Stable		K00951	0.617798	0.308899	1.77715	0.104519	0.198829	-5.88313	Stable		K09857	-1.12548	1.19058	-2.4434	0.0601553	0.150042	-5.66556	Stable
K01095	0.5887	1.21789	1.55431	0.147908	0.797586	-5.32909	Stable		K15581	0.476171	1.7498	3.155	0.008879	0.0342442	-3.21263	Stable		K08177	-0.431248	2.54783	-2.17077	0.0525326	0.144671	-5.10437	Stable		K20933	-0.640052	0.320026	-1.77424	0.10502	0.199703	-5.88747	Stable		K08964	1.26045	1.63099	2.43791	0.0605551	0.150951	-5.67278	Stable
K18013	0.32409	0.162045	1.55333	0.148141	0.797586	-5.33042	Stable		K03806	-0.476033	0.238016	-3.15331	0.00890605	0.0343186	-3.21566	Stable		K22027	-0.528574	0.589847	-2.16757	0.0528262	0.145404	-5.10963	Stable		K17310	0.671358	0.335679	1.77199	0.10541	0.200366	-5.89082	Stable		K21600	1.85083	1.69356	2.43749	0.0605861	0.150951	-5.67334	Stable
K07017	-0.249873	0.124936	-1.55312	0.14819	0.797586	-5.3307	Stable		K01880	0.462904	1.59043	3.14139	0.00909987	0.0348526	-3.23714	Stable		K22043	-0.841708	1.90933	-2.16605	0.0529666	0.145714	-5.11213	Stable		K07482	-0.700371	0.528046	-1.77072	0.105629	0.200703	-5.8927	Stable		K04353	0.750148	1.30336	2.43234	0.0609636	0.151809	-5.68011	Stable
K02703	0.213544	3.77436	1.55306	0.148204	0.797586	-5.33078	Stable		K07303	-0.492587	1.70105	-3.13668	0.00917764	0.0350289	-3.24562	Stable		K20968	0.68341	0.341705	2.16132	0.0534061	0.146846	-5.11993	Stable		K21470	0.467407	1.05836	1.76967	0.105813	0.200929	-5.89427	Stable		K07374	0.505066	1.82833	2.42967	0.0611606	0.152216	-5.68362	Stable
K07692	0.212873	1.69165	1.54585	0.149924	0.797586	-5.34053	Stable		K11753	0.459735	1.97342	3.11883	0.00947827	0.0359956	-3.27775	Stable		K09471	0.525668	0.262834	2.16077	0.0534577	0.146911	-5.12084	Stable		K12179	0.59213	0.296065	1.76956	0.105831	0.200929	-5.89442	Stable		K00549	-0.568949	1.66453	-2.42512	0.0614977	0.152971	-5.68961	Stable
K09700	0.585102	1.66301	1.54552	0.150005	0.797586	-5.34098	Stable		K00052	0.433748	1.84116	3.11298	0.00957899	0.0363409	-3.28828	Stable		K08486	0.407222	0.203611	2.16013	0.0535174	0.146998	-5.12189	Stable		K03442	0.572873	1.28058	1.76892	0.105942	0.200986	-5.89537	Stable		K00230	0.953889	0.836672	2.42144	0.0617721	0.15357	-5.69445	Stable
K00290	0.249417	0.124708	1.54523	0.150074	0.797586	-5.34137	Stable		K06192	-0.381966	0.190983	-3.11101	0.00961322	0.0364395	-3.29183	Stable		K06900	0.394185	0.197093	2.15958	0.0535689	0.147062	-5.1228	Stable		K24288	0.713836	0.356918	1.76891	0.105943	0.200986	-5.89539	Stable		K16079	0.505819	2.71374	2.41648	0.0621446	0.154339	-5.701	Stable
K10559	0.372192	0.698122	1.545	0.15013	0.797586	-5.34169	Stable		K02601	0.407469	3.3205	3.10619	0.00969732	0.0367267	-3.3005	Stable		K08082	0.515405	0.257702	2.1588	0.0536412	0.147184	-5.12407	Stable		K07937	0.414369	2.50682	1.76826	0.106056	0.201121	-5.89635	Stable		K16052	-0.548014	1.22169	-2.41637	0.0621528	0.154339	-5.70114	Stable
K04080	0.191109	3.19551	1.54335	0.150526	0.797586	-5.34391	Stable		K02935	0.443436	3.78876	3.10542	0.00971083	0.0367464	-3.30189	Stable		K03936	0.369589	0.184795	2.15733	0.0537793	0.147486	-5.12649	Stable		K10704	0.59795	0.298975	1.76709	0.106261	0.20143	-5.89809	Stable		K03627	0.456553	2.13828	2.41596	0.062183	0.154339	-5.70167	Stable
K06994	0.282307	1.20699	1.5433	0.150538	0.797586	-5.34398	Stable		K07220	0.384568	2.4145	3.09573	0.00988238	0.037236	-3.31933	Stable		K23490	0.801413	0.400707	2.15679	0.0538296	0.147546	-5.12737	Stable		K05792	0.670236	0.335118	1.76679	0.106313	0.20145	-5.89854	Stable		K14085	0.679735	0.414107	2.41524	0.0622379	0.154391	-5.70263	Stable
K00087	-0.288083	0.622209	-1.54137	0.151003	0.797586	-5.34658	Stable		K08217	-0.494083	0.247041	-3.08632	0.010052	0.0376502	-3.33626	Stable		K02256	0.722016	2.16052	2.15583	0.0539202	0.147718	-5.12896	Stable		K06158	0.294735	2.04073	1.76641	0.10638	0.201498	-5.89911	Stable		K12462	1.26071	1.70572	2.41362	0.0623601	0.15461	-5.70477	Stable
K16557	-0.263834	0.131917	-1.54118	0.151049	0.797586	-5.34683	Stable		K02835	0.458125	1.99112	3.06443	0.0104578	0.0389061	-3.37563	Stable		K18278	0.397744	0.198872	2.15346	0.0541435	0.148252	-5.13285	Stable		K15022	0.476971	1.04476	1.76609	0.106436	0.201515	-5.89958	Stable		K03074	0.302246	2.12705	2.41157	0.0625145	0.154908	-5.70746	Stable
K05573	-0.402101	0.20105	-1.53822	0.151764	0.797586	-5.35082	Stable		K00371	-0.385891	2.69287	-3.06354	0.0104746	0.0389358	-3.37722	Stable		K15778	0.343609	0.947311	2.15214	0.0542683	0.148516	-5.13502	Stable		K06900	0.586736	0.293368	1.76583	0.106481	0.201515	-5.89996	Stable		K01496	-0.389985	2.24741	-2.41078	0.0625747	0.154973	-5.70851	Stable
K00957	0.316801	1.34002	1.53627	0.152237	0.797586	-5.35344	Stable		K03526	0.395755	2.13556	3.05589	0.0106205	0.0392142	-3.39097	Stable		K00065	-0.360042	1.70587	-2.15182	0.0542985	0.148522	-5.13555	Stable		K24120	0.943638	1.416	1.76564	0.106513	0.201515	-5.90024	Stable		K00851	1.05292	1.47819	2.40947	0.0626742	0.155135	-5.71023	Stable
K25141	-0.237701	0.11885	-1.53614	0.152268	0.797586	-5.35361	Stable		K09117	0.420356	2.78216	3.03566	0.0110163	0.0404051	-3.42732	Stable		K03186	0.463326	2.12384	2.15036	0.0544372	0.148823	-5.13795	Stable		K00544	0.662825	1.24661	1.76461	0.106695	0.20178	-5.90178	Stable		K21025	0.74114	1.25307	2.40745	0.0628271	0.155429	-5.71289	Stable
K07740	-0.319245	2.08022	-1.53231	0.153204	0.797586	-5.35876	Stable		K09903	0.417008	2.38019	3.02033	0.0113261	0.0413015	-3.45486	Stable		K21903	-0.931235	2.02924	-2.14904	0.0545624	0.149088	-5.14011	Stable		K05527	0.723756	0.361878	1.76436	0.106737	0.201782	-5.90214	Stable		K04517	-0.761454	0.882733	-2.40204	0.0632408	0.156367	-5.72002	Stable
K16232	0.243833	0.121917	1.53133	0.153442	0.797586	-5.36007	Stable		K02338	0.466516	2.3859	3.01065	0.0115261	0.0418578	-3.47222	Stable		K01483	0.80798	0.713987	2.14759	0.0547005	0.149388	-5.14249	Stable		K01318	0.575322	0.287661	1.76368	0.106858	0.201931	-5.90316	Stable		K03249	0.71971	0.661607	2.40158	0.0632757	0.156369	-5.72062	Stable
K18707	0.364294	0.373125	1.52994	0.153783	0.797586	-5.36194	Stable		K06968	-0.44341	0.221705	-3.00064	0.0117368	0.0425532	-3.4902	Stable		K00558	0.447956	0.332294	2.14712	0.0547449	0.149431	-5.14326	Stable		K03630	0.770573	1.41141	1.76325	0.106932	0.201992	-5.90379	Stable		K11927	-0.214911	2.23288	-2.39981	0.0634119	0.156597	-5.72296	Stable
K18588	0.614022	1.12565	1.52925	0.153953	0.797586	-5.36287	Stable		K01814	0.399695	1.88785	2.99406	0.0118773	0.0430272	-3.502	Stable		K06212	0.491425	0.245712	2.1465	0.0548039	0.149463	-5.14427	Stable		K21615	-0.570367	0.285184	-1.76264	0.107039	0.202115	-5.90469	Stable		K18800	0.812497	0.60401	2.39949	0.0634368	0.156597	-5.72339	Stable
K03831	-0.293191	1.41028	-1.52743	0.154398	0.797586	-5.3653	Stable		K02968	0.452682	3.33716	2.98819	0.0120043	0.043345	-3.51254	Stable		K01879	0.267261	0.13363	2.1464	0.0548135	0.149463	-5.14444	Stable		K09861	0.680142	0.340071	1.76219	0.107118	0.202186	-5.90536	Stable		K01885	0.844426	0.959666	2.39839	0.063521	0.15672	-5.72483	Stable
K04382	0.235408	0.117704	1.52472	0.155067	0.797586	-5.36893	Stable		K07733	-0.471952	2.42736	-2.97157	0.0123709	0.0444847	-3.54234	Stable		K24129	-1.00093	1.69246	-2.14572	0.0548784	0.149562	-5.14555	Stable		K10794	-0.384389	2.4053	-1.76118	0.107296	0.202442	-5.90685	Stable		K03283	0.521544	2.49055	2.39353	0.0638967	0.157561	-5.73124	Stable
K01358	0.168833	3.04822	1.52453	0.155113	0.797586	-5.36918	Stable		K04082	0.468096	2.30957	2.96184	0.0125906	0.0450204	-3.55977	Stable		K03588	0.571815	0.766199	2.1452	0.0549286	0.149621	-5.14641	Stable		K00123	-0.264715	2.84121	-1.75964	0.107567	0.202848	-5.90914	Stable		K02147	0.574928	1.1324	2.39093	0.0640985	0.157973	-5.73466	Stable
K21688	0.361838	0.51544	1.523	0.155493	0.797586	-5.37124	Stable		K07665	0.407101	2.36066	2.95607	0.0127227	0.0452804	-3.5701	Stable		K08356	-0.373774	0.453089	-2.14429	0.055016	0.149782	-5.14791	Stable		K03941	0.560804	0.280402	1.75949	0.107594	0.202848	-5.90937	Stable		K02005	0.1287	2.61604	2.38831	0.0643027	0.158391	-5.73812	Stable
K00765	-0.404082	1.22163	-1.51983	0.156278	0.797586	-5.37546	Stable		K01338	0.419784	2.43655	2.95149	0.0128287	0.0455399	-3.57832	Stable		K11410	0.458742	0.229371	2.14333	0.0551074	0.149953	-5.14947	Stable		K01974	0.578271	0.289135	1.75895	0.107689	0.202948	-5.91016	Stable		K15770	0.322693	2.11993	2.38311	0.0647106	0.159309	-5.74499	Stable
K04483	-0.380897	0.453751	-1.51945	0.156373	0.797586	-5.37597	Stable		K00627	0.443536	1.95148	2.94997	0.012864	0.0456284	-3.58103	Stable		K01694	0.383719	0.285529	2.1426	0.0551776	0.150066	-5.15067	Stable		K07118	1.178	1.16172	1.7584	0.107786	0.203018	-5.91097	Stable		K06997	-0.527042	1.96347	-2.37905	0.0650304	0.159959	-5.75034	Stable
K14731	0.273612	1.33848	1.5185	0.15661	0.797586	-5.37724	Stable		K02895	0.444786	3.17606	2.94733	0.0129258	0.0457741	-3.58577	Stable		K02884	0.27683	3.45329	2.14138	0.0552951	0.150308	-5.15267	Stable		K18097	0.589325	0.294662	1.75826	0.10781	0.203018	-5.91118	Stable		K00472	0.554005	1.2135	2.37886	0.0650448	0.159959	-5.75058	Stable
K00343	0.340146	0.694174	1.51698	0.156989	0.797586	-5.37927	Stable		K02888	0.370402	3.58087	2.93991	0.0131004	0.046318	-3.59904	Stable		K00450	-0.664198	1.13257	-2.14036	0.055394	0.150498	-5.15435	Stable		K13348	0.632176	0.316088	1.75764	0.10792	0.203147	-5.9121	Stable		K05759	0.316792	3.02806	2.37797	0.0651159	0.159989	-5.75176	Stable
K01697	-0.333819	0.811944	-1.5169	0.157008	0.797586	-5.37937	Stable		K03641	0.423226	1.67601	2.93678	0.0131749	0.0464909	-3.60466	Stable		K00635	0.476309	0.421786	2.13887	0.055538	0.150812	-5.1568	Stable		K14055	0.602773	0.301387	1.75627	0.108163	0.203459	-5.91412	Stable		K06020	0.399466	1.434	2.37769	0.0651375	0.159989	-5.75212	Stable
K02915	0.557709	1.28106	1.51684	0.157023	0.797586	-5.37945	Stable		K20523	-0.442526	3.13244	-2.93224	0.0132835	0.0467782	-3.61277	Stable		K00975	-0.397999	1.8129	-2.13855	0.0555686	0.150817	-5.15732	Stable		K04094	0.549757	0.274878	1.75623	0.10817	0.203459	-5.91419	Stable		K00013	0.371905	1.82659	2.37738	0.0651626	0.159989	-5.75254	Stable
K07699	-0.416654	0.384946	-1.51621	0.157182	0.797586	-5.3803	Stable		K00127	-0.456514	2.37353	-2.92316	0.0135038	0.0473599	-3.62903	Stable		K09800	0.396742	0.225079	2.13236	0.0561709	0.152373	-5.16746	Stable		K08303	-0.778301	0.713862	-1.75497	0.108394	0.203788	-5.91605	Stable		K04456	0.25634	1.41558	2.37693	0.0651979	0.15999	-5.75313	Stable
K02283	0.162236	1.76935	1.51233	0.158153	0.797586	-5.38546	Stable		K03189	-0.44043	0.220215	-2.92016	0.0135774	0.0473599	-3.6344	Stable		K07571	-0.972994	1.11891	-2.12987	0.0564148	0.152955	-5.17153	Stable		K17318	-0.595394	0.297697	-1.75477	0.108429	0.203788	-5.91635	Stable		K24951	-0.748434	0.596077	-2.3728	0.0655263	0.160709	-5.75858	Stable
K09914	0.438792	0.409664	1.51144	0.158376	0.797586	-5.38665	Stable		K00677	0.448444	2.01717	2.91809	0.0136284	0.0475003	-3.63811	Stable		K01791	0.557426	1.12441	2.12883	0.0565167	0.153153	-5.17323	Stable		K07301	0.56116	0.28058	1.75369	0.108621	0.20407	-5.91794	Stable		K03388	-0.350035	1.53088	-2.37011	0.0657411	0.161149	-5.76213	Stable
K08295	0.206465	1.3023	1.50916	0.158952	0.797586	-5.38969	Stable		K00057	0.465512	1.70501	2.90273	0.0140126	0.0486859	-3.66557	Stable		K17762	-0.781674	1.85997	-2.1271	0.0566874	0.153536	-5.17606	Stable		K02034	0.336533	2.17752	1.75284	0.108772	0.204274	-5.91919	Stable		K03411	1.3531	1.10019	2.36591	0.0660776	0.161887	-5.76767	Stable
K02637	0.323067	1.66812	1.50729	0.159423	0.797586	-5.39217	Stable		K02990	0.379336	3.27915	2.90164	0.0140403	0.0486888	-3.66751	Stable		K00099	0.265551	1.77536	2.12673	0.0567235	0.153554	-5.17666	Stable		K17867	0.584241	0.29212	1.75096	0.109107	0.204824	-5.92197	Stable		K01778	0.442378	2.34659	2.36051	0.0665134	0.162867	-5.7748	Stable
K24956	0.602803	1.38698	1.50707	0.159479	0.797586	-5.39246	Stable		K09748	0.399826	3.08791	2.89246	0.0142755	0.0492121	-3.68392	Stable		K00677	0.288419	2.09007	2.12135	0.0572571	0.154919	-5.18545	Stable		K01254	0.563628	0.577528	1.75048	0.109193	0.204839	-5.92268	Stable		K17080	0.513255	1.42795	2.35811	0.0667082	0.163256	-5.77797	Stable
K06901	-0.257465	0.199938	-1.50597	0.159758	0.797586	-5.39392	Stable		K01937	0.419755	1.82528	2.88304	0.0145209	0.0497089	-3.70073	Stable		K18232	0.645554	0.322777	2.11999	0.0573927	0.155206	-5.18768	Stable		K15110	0.544102	0.272051	1.75045	0.109199	0.204839	-5.92273	Stable		K00817	-0.312422	2.12197	-2.35301	0.067124	0.164114	-5.7847	Stable
K02705	0.190014	2.36346	1.50423	0.160198	0.797586	-5.39623	Stable		K05592	-0.407969	1.32703	-2.87989	0.0146039	0.0499543	-3.70636	Stable		K00925	0.253866	1.55538	2.11771	0.0576198	0.15574	-5.19138	Stable		K03301	0.370802	1.3555	1.74969	0.109335	0.204951	-5.92385	Stable		K01790	0.749154	1.84509	2.35292	0.0671311	0.164114	-5.78482	Stable
K01137	-0.19299	1.16988	-1.50357	0.160368	0.797586	-5.39711	Stable		K22905	-0.488637	0.244319	-2.87541	0.0147228	0.0502305	-3.71435	Stable		K16649	-0.37651	0.188255	-2.11696	0.057695	0.155818	-5.19261	Stable		K00769	0.561823	0.280912	1.74964	0.109344	0.204951	-5.92392	Stable		K09798	-0.667853	0.641502	-2.35149	0.0672481	0.164312	-5.7867	Stable
K01075	0.409936	0.749132	1.50347	0.160392	0.797586	-5.39724	Stable		K17244	-0.363138	0.235472	-2.87096	0.0148421	0.0505342	-3.72231	Stable		K07095	0.64687	0.661082	2.11683	0.057708	0.155818	-5.19282	Stable		K09697	0.628848	0.314424	1.74876	0.109501	0.205166	-5.92522	Stable		K05770	0.75964	1.63021	2.34675	0.0676381	0.165172	-5.79296	Stable
K04392	0.362405	1.91257	1.50274	0.160576	0.797586	-5.3982	Stable		K02950	0.407601	3.70691	2.86154	0.0150972	0.0512447	-3.73911	Stable		K07638	0.583058	0.291529	2.11275	0.058119	0.156847	-5.19948	Stable		K07491	0.796047	2.07104	1.74721	0.109778	0.205607	-5.9275	Stable		K13628	0.287864	3.45021	2.34633	0.0676727	0.165172	-5.79352	Stable
K17810	-0.262804	0.208165	-1.50233	0.160683	0.797586	-5.39875	Stable		K02945	0.382305	3.04108	2.85192	0.0153624	0.0519451	-3.75626	Stable		K03887	0.653873	1.27574	2.11213	0.0581814	0.156922	-5.20049	Stable		K13639	0.870526	0.435263	1.74651	0.109905	0.205764	-5.92854	Stable		K06929	-0.437827	2.35804	-2.34577	0.0677191	0.165197	-5.79426	Stable
K01658	0.293277	1.70058	1.50225	0.160704	0.797586	-5.39886	Stable		K07304	0.398432	3.16042	2.85109	0.0153855	0.0519463	-3.75774	Stable		K11236	0.356337	0.178169	2.11188	0.0582068	0.156922	-5.2009	Stable		K21600	1.04164	2.02748	1.74581	0.11003	0.205919	-5.92957	Stable		K02194	0.970459	0.884782	2.34453	0.0678217	0.165359	-5.7959	Stable
K02949	0.43537	0.988832	1.50149	0.160896	0.797586	-5.39986	Stable		K03231	0.367831	2.57167	2.83877	0.0157326	0.0527928	-3.77971	Stable		K16291	0.570783	1.13195	2.11078	0.058318	0.157106	-5.20269	Stable		K00330	0.336763	2.99601	1.74396	0.110364	0.206465	-5.9323	Stable		K01478	0.986126	0.841374	2.344	0.0678649	0.165375	-5.79659	Stable
K02398	-0.356623	1.7694	-1.50043	0.161167	0.797586	-5.40126	Stable		K00760	0.487602	2.38064	2.83527	0.0158325	0.0530484	-3.78593	Stable		K06140	1.02906	0.935685	2.1105	0.0583468	0.157106	-5.20315	Stable		K08901	0.509939	1.30058	1.74231	0.110662	0.206943	-5.93473	Stable		K03673	1.29335	1.82466	2.33937	0.0682498	0.166224	-5.80271	Stable
K02042	-0.22317	0.111585	-1.49943	0.161421	0.797586	-5.40258	Stable		K19711	-0.446814	0.223407	-2.83526	0.0158328	0.0530484	-3.78596	Stable		K01209	0.400224	0.200112	2.11014	0.0583831	0.157106	-5.20373	Stable		K02394	0.514074	0.257037	1.74159	0.110794	0.207022	-5.9358	Stable		K03250	0.778475	0.765532	2.33723	0.0684282	0.16657	-5.80554	Stable
K02706	0.205729	2.69128	1.49733	0.161958	0.797586	-5.40536	Stable		K00125	-0.452079	0.226039	-2.82225	0.01621	0.0540253	-3.80912	Stable		K00556	0.6166	0.3083	2.11002	0.0583947	0.157106	-5.20392	Stable		K22112	0.789441	0.841001	1.74141	0.110826	0.207022	-5.93606	Stable		K02114	0.617669	2.91767	2.33584	0.0685443	0.166763	-5.80737	Stable
K16363	0.38582	0.51292	1.49506	0.162543	0.797586	-5.40837	Stable		K06905	-0.477459	0.238729	-2.81852	0.0163197	0.0543089	-3.81575	Stable		K02445	0.381027	0.190513	2.10949	0.0584487	0.157171	-5.20479	Stable		K01207	0.51264	0.25632	1.74119	0.110865	0.207022	-5.93638	Stable		K10141	0.430402	0.372298	2.33238	0.0688342	0.167379	-5.81194	Stable
K23545	0.350363	0.324508	1.49504	0.162547	0.797586	-5.40839	Stable		K09888	-0.48752	2.42085	-2.81339	0.0164719	0.0546917	-3.82488	Stable		K22139	0.414622	0.207311	2.1088	0.0585192	0.15728	-5.20592	Stable		K00261	0.693265	2.00987	1.74113	0.110876	0.207022	-5.93647	Stable		K17222	-0.865137	1.13857	-2.33139	0.0689176	0.167492	-5.81325	Stable
K01426	0.218877	1.38061	1.49469	0.162637	0.797586	-5.40885	Stable		K06897	-0.45953	1.57606	-2.8023	0.0168059	0.0556334	-3.84461	Stable		K00765	0.502939	1.8124	2.10811	0.0585893	0.157388	-5.20704	Stable		K19163	0.585687	0.292843	1.73881	0.111298	0.207731	-5.93989	Stable		K01810	0.669818	1.46869	2.32836	0.0691731	0.168023	-5.81725	Stable
K07937	0.401066	1.79645	1.49239	0.163231	0.797586	-5.41189	Stable		K10713	-0.352332	2.69775	-2.79642	0.0169855	0.0560599	-3.85505	Stable		K02029	0.892291	0.758709	2.10677	0.058726	0.157674	-5.20923	Stable		K01496	-0.650985	1.86827	-1.73818	0.111412	0.207864	-5.94081	Stable		K01734	1.19265	1.56399	2.32729	0.069264	0.168155	-5.81867	Stable
K18917	0.686284	1.44349	1.49164	0.163423	0.797586	-5.41288	Stable		K02549	-0.492722	0.246361	-2.78179	0.0174412	0.0573921	-3.88104	Stable		K01089	0.415365	0.207682	2.10628	0.058776	0.157727	-5.21002	Stable		K03651	0.759763	1.06827	1.73751	0.111534	0.208011	-5.9418	Stable		K05982	1.23489	1.3002	2.32595	0.0693777	0.16829	-5.82044	Stable
K21021	-0.330749	0.883712	-1.48984	0.163889	0.797586	-5.41525	Stable		K02558	-0.42959	0.214795	-2.77899	0.0175297	0.0576406	-3.88601	Stable		K17217	0.349079	0.17454	2.10497	0.0589094	0.158005	-5.21215	Stable		K18824	0.537121	0.268561	1.73556	0.111889	0.208593	-5.94466	Stable		K03217	0.870056	1.77757	2.32576	0.0693936	0.16829	-5.82069	Stable
K01455	0.216279	1.38833	1.48815	0.164328	0.797586	-5.41748	Stable		K07720	-0.469195	0.234597	-2.7714	0.017772	0.0583069	-3.89948	Stable		K06915	0.623261	0.704819	2.09931	0.0594912	0.159438	-5.22136	Stable		K00264	0.674339	0.746873	1.73438	0.112106	0.208917	-5.9464	Stable		K04488	0.156689	3.69296	2.32132	0.0697714	0.169116	-5.82656	Stable
K02991	-0.40701	1.26882	-1.4876	0.164471	0.797586	-5.41821	Stable		K01485	-0.467896	0.233948	-2.76536	0.0179674	0.0587732	-3.9102	Stable		K02024	-0.444739	0.787949	-2.09918	0.0595046	0.159438	-5.22157	Stable		K06175	0.665549	0.332775	1.73333	0.112297	0.2091	-5.94793	Stable		K14059	-0.560423	0.788138	-2.32083	0.0698127	0.169126	-5.8272	Stable
K03616	0.579465	1.08778	1.48738	0.164527	0.797586	-5.41849	Stable		K01953	0.378635	1.67662	2.7579	0.0182114	0.0594833	-3.92343	Stable		K22579	-0.348068	0.174034	-2.09622	0.0598107	0.160177	-5.22638	Stable		K14155	0.506365	0.253183	1.73319	0.112324	0.2091	-5.94815	Stable		K15861	1.09241	1.24706	2.31596	0.0702299	0.170046	-5.83364	Stable
K19000	-0.698503	1.00521	-1.48587	0.16492	0.797586	-5.42048	Stable		K23010	-0.434394	1.50267	-2.75689	0.0182447	0.0595041	-3.92522	Stable		K03453	0.62628	0.554774	2.09505	0.0599326	0.160421	-5.22829	Stable		K02073	0.501927	0.250964	1.73286	0.112384	0.2091	-5.94863	Stable		K02927	0.524564	2.82437	2.31317	0.0704698	0.170536	-5.83732	Stable
K05301	0.220517	0.36927	1.48525	0.165082	0.797586	-5.4213	Stable		K03389	-0.46575	1.66867	-2.75349	0.0183571	0.0597383	-3.93124	Stable		K01782	-0.540491	1.30546	-2.09281	0.0601658	0.160963	-5.23193	Stable		K01243	0.602603	0.301302	1.73285	0.112385	0.2091	-5.94864	Stable		K03636	-0.451639	2.66832	-2.3127	0.0705105	0.170544	-5.83794	Stable
K18785	-0.394192	0.371644	-1.48508	0.165125	0.797586	-5.42152	Stable		K10943	-0.419287	0.209644	-2.74958	0.0184873	0.0600295	-3.93817	Stable		K03263	0.756941	1.94001	2.08981	0.0604798	0.161721	-5.2368	Stable		K05375	-0.758696	0.379348	-1.7325	0.11245	0.2091	-5.94916	Stable		K02920	1.45164	2.09726	2.31148	0.070616	0.170708	-5.83956	Stable
K07814	-0.159979	1.75568	-1.48438	0.165308	0.797586	-5.42244	Stable		K06213	-0.458083	0.229041	-2.74813	0.0185361	0.0601275	-3.94075	Stable		K19302	0.669933	1.07969	2.08915	0.0605482	0.161821	-5.23786	Stable		K13251	0.561136	0.280568	1.73243	0.112463	0.2091	-5.94926	Stable		K12614	0.264605	1.06207	2.31093	0.0706639	0.170734	-5.84029	Stable
K10533	-0.677046	0.613509	-1.4838	0.16546	0.797586	-5.4232	Stable		K00059	0.33488	3.0708	2.74527	0.0186319	0.0603658	-3.9458	Stable		K23504	0.416058	0.208029	2.08785	0.0606853	0.162105	-5.23997	Stable		K02569	0.681238	0.340619	1.7322	0.112506	0.2091	-5.9496	Stable		K02488	-0.543255	1.70768	-2.30981	0.0707601	0.170875	-5.84176	Stable
K09936	-0.626605	0.979998	-1.48373	0.165479	0.797586	-5.4233	Stable		K02503	0.456728	2.5332	2.74242	0.0187282	0.0605887	-3.95085	Stable		K14393	0.590379	1.04692	2.08704	0.0607699	0.162249	-5.24128	Stable		K01838	0.723364	0.721343	1.73185	0.112569	0.209137	-5.95011	Stable		K20201	-0.823263	0.783724	-2.30761	0.0709514	0.171246	-5.84468	Stable
K10220	0.242581	0.990617	1.48324	0.165606	0.797586	-5.42394	Stable		K06415	-0.482137	1.17246	-2.73764	0.0188907	0.0609806	-3.95931	Stable		K21062	0.507249	0.444858	2.0865	0.0608272	0.162319	-5.24216	Stable		K02111	0.250473	3.25317	1.73077	0.112768	0.209427	-5.9517	Stable		K09014	0.289536	3.18909	2.30669	0.0710314	0.171316	-5.84589	Stable
K03437	0.271334	1.48422	1.48271	0.165745	0.797586	-5.42464	Stable		K07117	0.415281	2.01887	2.73238	0.0190712	0.0614217	-3.96862	Stable		K07776	-0.343579	1.82338	-2.08567	0.0609142	0.162469	-5.2435	Stable		K13635	0.545019	0.27251	1.73043	0.112831	0.209463	-5.9522	Stable		K02899	0.795839	3.07817	2.30641	0.0710555	0.171316	-5.84626	Stable
K01790	-0.18753	1.97664	-1.48209	0.165906	0.797586	-5.42544	Stable		K03787	0.467978	2.23713	2.73142	0.0191045	0.0614462	-3.97033	Stable		K19810	0.631565	0.511053	2.08529	0.0609548	0.162495	-5.24412	Stable		K09696	0.543592	0.271796	1.72987	0.112934	0.209575	-5.95302	Stable		K01872	0.186287	1.45101	2.3013	0.071502	0.172301	-5.85302	Stable
K19670	0.173946	1.20965	1.48149	0.166063	0.797586	-5.42623	Stable		K01669	-0.442291	0.221146	-2.72826	0.0192139	0.061708	-3.97592	Stable		K07777	0.578331	0.432031	2.08291	0.0612067	0.163083	-5.24798	Stable		K07240	-0.755582	0.377791	-1.72945	0.113012	0.209638	-5.95364	Stable		K18682	-0.163363	1.7946	-2.29849	0.071748	0.172803	-5.85673	Stable
K01754	0.370134	0.387042	1.4793	0.16664	0.797586	-5.42912	Stable		K01710	0.458076	1.78318	2.72688	0.019262	0.0617728	-3.97837	Stable		K02241	-0.808209	0.582746	-2.0815	0.0613562	0.163399	-5.25026	Stable		K03437	0.516406	0.258203	1.72903	0.113089	0.209701	-5.95425	Stable		K02338	0.157733	2.57436	2.29797	0.071794	0.172822	-5.85742	Stable
K07126	-0.292701	1.77777	-1.47645	0.167389	0.797586	-5.43285	Stable		K23127	-0.434242	0.217121	-2.72476	0.019336	0.0618753	-3.98212	Stable		K26060	0.467281	1.3286	2.07805	0.0617235	0.164275	-5.25584	Stable		K07691	-0.65478	0.32739	-1.72871	0.113147	0.209729	-5.95471	Stable		K00626	0.13525	2.87175	2.29673	0.0719031	0.172993	-5.85905	Stable
K02895	0.185348	3.07212	1.47623	0.167446	0.797586	-5.43313	Stable		K02883	0.390128	1.965	2.71916	0.0195327	0.0622532	-3.99202	Stable		K08999	-0.261567	3.05661	-2.07778	0.061753	0.164275	-5.25629	Stable		K18828	0.589355	0.294677	1.72723	0.113421	0.210156	-5.95689	Stable		K03238	0.987931	1.38973	2.29596	0.0719712	0.173065	-5.86008	Stable
K01495	0.162943	2.35825	1.47596	0.167517	0.797586	-5.43349	Stable		K00088	0.462772	2.18692	2.71676	0.0196175	0.0623692	-3.99626	Stable		K02114	0.28581	2.69754	2.07752	0.0617803	0.164275	-5.2567	Stable		K01784	0.308335	2.41748	1.727	0.113464	0.210156	-5.95723	Stable		K19405	-0.135514	2.5336	-2.2869	0.0727752	0.174906	-5.87205	Stable
K19302	0.323663	0.91659	1.47466	0.167862	0.797586	-5.43519	Stable		K02342	0.428903	1.8751	2.70821	0.019923	0.0631132	-4.01136	Stable		K00072	0.424177	0.212088	2.07724	0.0618104	0.164275	-5.25716	Stable		K21302	0.509049	0.254524	1.72675	0.113511	0.210162	-5.9576	Stable		K01028	0.442809	1.52883	2.28537	0.0729119	0.175143	-5.87408	Stable
K00410	0.281262	1.2269	1.47435	0.167943	0.797586	-5.43559	Stable		K03969	0.482637	2.69004	2.69995	0.0202226	0.0638333	-4.02595	Stable		K06989	-0.648424	1.13578	-2.07631	0.0619107	0.164458	-5.25867	Stable		K01160	0.483878	0.241939	1.72649	0.113558	0.21017	-5.95798	Stable		K16868	-0.528628	1.5903	-2.2816	0.0732503	0.175862	-5.87907	Stable
K00404	0.343529	0.3618	1.47356	0.168153	0.797586	-5.43664	Stable		K01653	0.431413	2.50068	2.69825	0.0202848	0.0639384	-4.02896	Stable		K11720	0.572873	1.19095	2.07565	0.0619811	0.164562	-5.25973	Stable		K02727	0.746679	0.707889	1.72582	0.113682	0.210318	-5.95895	Stable		K00518	0.583143	2.20523	2.27872	0.0735092	0.176391	-5.88287	Stable
K00325	-0.227891	0.113945	-1.47145	0.168711	0.797586	-5.43939	Stable		K01588	0.427392	2.5951	2.68994	0.0205916	0.0645826	-4.04362	Stable		K08968	0.874364	1.51514	2.0752	0.0620289	0.164605	-5.26046	Stable		K23123	0.531708	0.265854	1.72492	0.11385	0.210542	-5.96028	Stable		K14998	0.910979	1.16191	2.27555	0.0737962	0.176987	-5.88707	Stable
K02017	0.28622	0.637269	1.47029	0.169019	0.797586	-5.4409	Stable		K02902	0.350454	2.95344	2.68687	0.0207061	0.0648279	-4.04903	Stable		K21470	0.664058	0.644329	2.07439	0.0621167	0.164755	-5.26178	Stable		K13889	0.223655	2.16607	1.7245	0.113928	0.210542	-5.9609	Stable		K00101	0.958735	1.33771	2.27376	0.0739583	0.177282	-5.88943	Stable
K02987	0.362101	1.37462	1.47018	0.16905	0.797586	-5.44105	Stable		K03394	-0.401595	0.200797	-2.68269	0.0208628	0.0651098	-4.0564	Stable		K11177	0.397206	1.53024	2.07338	0.0622252	0.16496	-5.26341	Stable		K00180	0.521118	0.260559	1.72447	0.113933	0.210542	-5.96094	Stable		K04077	0.164064	3.26961	2.27328	0.0740024	0.177294	-5.89007	Stable
K08591	-0.192356	1.81767	-1.46982	0.169144	0.797586	-5.44152	Stable		K01923	0.393616	2.25098	2.67898	0.0210031	0.0654088	-4.06294	Stable		K15551	0.559606	0.750874	2.07116	0.062464	0.165509	-5.26699	Stable		K05886	0.53743	0.268715	1.72406	0.114009	0.210603	-5.96154	Stable		K06217	0.366188	2.31771	2.27128	0.074184	0.17761	-5.89271	Stable
K13126	0.300063	0.608367	1.46946	0.169241	0.797586	-5.44199	Stable		K16047	-0.452868	0.226434	-2.67679	0.0210864	0.0655296	-4.0668	Stable		K04767	0.272042	2.84504	2.06911	0.062686	0.165965	-5.2703	Stable		K09892	0.496784	0.248392	1.72357	0.114099	0.210688	-5.96224	Stable		K00570	-0.584199	1.79132	-2.27097	0.0742122	0.17761	-5.89312	Stable
K05579	-0.289216	0.638115	-1.46814	0.169593	0.797586	-5.44372	Stable		K03568	0.394461	1.56827	2.67505	0.0211527	0.0656894	-4.06986	Stable		K08744	0.296844	1.62394	2.0689	0.0627092	0.165965	-5.27065	Stable		K22719	0.493346	0.246673	1.72179	0.114431	0.211221	-5.96485	Stable		K00075	-0.352369	1.71658	-2.26974	0.0743247	0.177786	-5.89475	Stable
K08794	0.33404	0.348574	1.46593	0.170183	0.797586	-5.4466	Stable		K00939	0.394593	2.88447	2.67332	0.021219	0.065849	-4.07292	Stable		K06891	0.252198	2.80288	2.0687	0.062731	0.165965	-5.27097	Stable		K05925	0.569636	0.284818	1.72149	0.114487	0.211237	-5.96529	Stable		K01893	0.369832	1.56931	2.26825	0.0744607	0.178017	-5.89672	Stable
K21572	0.16283	2.34867	1.46397	0.170707	0.797586	-5.44915	Stable		K00615	0.334276	2.11112	2.65623	0.0218839	0.0673482	-4.103	Stable		K03564	-0.263959	3.00115	-2.06708	0.0629069	0.166347	-5.27359	Stable		K13985	0.339572	1.19129	1.72128	0.114527	0.211237	-5.96561	Stable		K14155	-0.328219	1.51687	-2.26758	0.0745222	0.178071	-5.8976	Stable
K17260	0.211329	0.105665	1.46393	0.170718	0.797586	-5.4492	Stable		K00989	0.482618	1.83651	2.6562	0.0218851	0.0673482	-4.10306	Stable		K09729	-0.534879	0.834629	-2.06554	0.0630747	0.166612	-5.27607	Stable		K01053	-0.402513	1.54426	-1.72036	0.114699	0.211403	-5.96696	Stable		K00611	-0.653304	1.53581	-2.26514	0.0747461	0.178512	-5.90083	Stable
K21148	0.350324	1.33577	1.46188	0.171268	0.797586	-5.45187	Stable		K25028	-0.369296	0.184648	-2.64749	0.0222316	0.0680351	-4.11836	Stable		K03288	0.363915	0.181958	2.06549	0.0630801	0.166612	-5.27615	Stable		K05343	0.473901	0.23695	1.72033	0.114704	0.211403	-5.96699	Stable		K22278	0.34029	1.78225	2.26251	0.0749887	0.178998	-5.90432	Stable
K00014	0.407975	0.558369	1.45936	0.171947	0.797586	-5.45515	Stable		K03627	-0.393815	0.196907	-2.6412	0.0224855	0.0686894	-4.12943	Stable		K03790	0.933977	1.43944	2.06514	0.0631187	0.166612	-5.27673	Stable		K17950	0.620526	0.793032	1.71982	0.114799	0.211498	-5.96774	Stable		K18546	0.687438	1.15605	2.25967	0.0752511	0.17953	-5.90808	Stable
K02638	0.145821	2.91941	1.45854	0.172169	0.797586	-5.45622	Stable		K07156	0.45827	2.42101	2.64065	0.0225076	0.0686894	-4.13038	Stable		K00332	0.299781	2.47727	2.06499	0.0631342	0.166612	-5.27695	Stable		K03626	0.624416	2.0855	1.71872	0.115005	0.211796	-5.96934	Stable		K09969	-0.929623	0.853226	-2.25853	0.0753565	0.179656	-5.90958	Stable
K01902	0.187644	1.75741	1.45637	0.172757	0.797586	-5.45904	Stable		K22209	-0.461107	0.281124	-2.63558	0.0227145	0.0691297	-4.13929	Stable		K21567	-0.477773	1.6262	-2.064	0.0632423	0.166813	-5.27855	Stable		K19707	0.502305	0.251153	1.71818	0.115107	0.211805	-5.97014	Stable		K01218	0.478548	0.928753	2.25824	0.0753829	0.179656	-5.90996	Stable
K10215	-0.232598	0.116299	-1.45595	0.172871	0.797586	-5.45958	Stable		K03531	0.414509	2.53065	2.62784	0.0230339	0.0698611	-4.15288	Stable		K03711	0.316559	2.77473	2.06305	0.0633469	0.166854	-5.28009	Stable		K07020	0.658463	0.329232	1.71811	0.115119	0.211805	-5.97023	Stable		K08681	0.884127	1.99325	2.25409	0.0757689	0.180482	-5.91545	Stable
K13039	0.464349	0.419094	1.45584	0.172899	0.797586	-5.45972	Stable		K02936	0.38643	2.03845	2.6107	0.0237567	0.0716436	-4.18293	Stable		K01207	0.374168	1.26844	2.06294	0.063359	0.166854	-5.28027	Stable		K02997	0.486664	2.85619	1.71779	0.11518	0.211805	-5.97071	Stable		K02411	0.573637	1.84372	2.24965	0.0761843	0.181376	-5.92133	Stable
K08988	0.411594	0.390756	1.45408	0.173378	0.797586	-5.46201	Stable		K08307	0.31229	2.03804	2.59594	0.0243974	0.0732418	-4.20878	Stable		K07399	0.65682	0.526567	2.06283	0.0633709	0.166854	-5.28045	Stable		K21831	0.483255	0.241627	1.71777	0.115184	0.211805	-5.97074	Stable		K06178	0.848265	1.80173	2.24504	0.0766184	0.182314	-5.92743	Stable
K07494	-0.317424	1.00794	-1.45354	0.173524	0.797586	-5.46271	Stable		K01419	0.440928	2.48995	2.59296	0.0245288	0.0734865	-4.214	Stable		K07497	0.306525	2.19243	2.0627	0.0633847	0.166854	-5.28065	Stable		K25365	0.519135	0.259568	1.71618	0.115483	0.212273	-5.97306	Stable		K03431	0.611557	1.62455	2.24411	0.0767054	0.182426	-5.92865	Stable
K18226	-0.477744	1.5693	-1.4533	0.17359	0.797586	-5.46302	Stable		K00763	-0.469084	1.37039	-2.58552	0.0248598	0.074244	-4.22701	Stable		K11517	0.516609	0.473426	2.06153	0.0635138	0.16711	-5.28255	Stable		K01579	-0.281192	2.77693	-1.71581	0.115551	0.212319	-5.9736	Stable		K01053	-0.60361	1.36042	-2.24283	0.0768265	0.182618	-5.93034	Stable
K07005	-0.380705	0.864367	-1.45143	0.174099	0.797586	-5.46544	Stable		K01756	0.412245	1.69937	2.58478	0.0248927	0.0742745	-4.2283	Stable		K01032	0.6373	0.435062	2.06065	0.0636103	0.16728	-5.28397	Stable		K02905	0.529392	0.264696	1.71361	0.115967	0.212924	-5.97682	Stable		K02116	0.523485	2.68419	2.24176	0.0769285	0.182765	-5.93177	Stable
K03973	0.221286	2.54959	1.45107	0.174197	0.797586	-5.46591	Stable		K01337	-0.403741	0.201871	-2.57677	0.0252544	0.0751132	-4.24229	Stable		K11959	-0.33269	1.77866	-2.05955	0.0637309	0.167513	-5.28573	Stable		K23359	-0.737129	0.368565	-1.7136	0.115969	0.212924	-5.97683	Stable		K05520	-0.24824	3.42585	-2.23967	0.0771264	0.18314	-5.93453	Stable
K14842	0.358506	0.578432	1.45008	0.174467	0.797586	-5.46719	Stable		K00031	0.369406	1.89211	2.57667	0.0252589	0.0751132	-4.24246	Stable		K13599	0.251926	1.49755	2.05843	0.0638544	0.167741	-5.28754	Stable		K15735	-0.59418	0.29709	-1.71217	0.116238	0.213261	-5.97891	Stable		K03073	0.659029	2.66722	2.23739	0.0773437	0.18356	-5.93755	Stable
K09386	-0.207715	1.91426	-1.44658	0.175426	0.797586	-5.47172	Stable		K08153	-0.479338	1.15992	-2.57403	0.0253792	0.0753128	-4.24708	Stable		K16945	0.387574	0.193787	2.05819	0.0638815	0.167741	-5.28794	Stable		K03317	0.447772	1.39442	1.71216	0.11624	0.213261	-5.97893	Stable		K24411	-0.42873	0.385438	-2.2348	0.077591	0.184051	-5.94097	Stable
K03405	0.182994	1.52724	1.44472	0.175937	0.797586	-5.47412	Stable		K23995	-0.352783	2.81038	-2.57371	0.0253942	0.0753128	-4.24765	Stable		K02400	0.290784	0.145392	2.05772	0.0639335	0.167793	-5.28869	Stable		K03122	0.527939	0.26397	1.71162	0.116342	0.213368	-5.97971	Stable		K09022	-1.46665	1.29793	-2.23194	0.0778648	0.184605	-5.94475	Stable
K00936	0.307725	1.17142	1.44463	0.17596	0.797586	-5.47423	Stable		K02283	-0.441716	1.4204	-2.57118	0.0255101	0.0755284	-4.25206	Stable		K14748	-0.495097	0.559273	-2.05499	0.0642348	0.1685	-5.29308	Stable		K00814	0.649903	0.654389	1.71054	0.116546	0.213591	-5.98128	Stable		K13800	-0.406817	0.38481	-2.22767	0.0782765	0.185484	-5.95041	Stable
K22074	0.226527	0.876887	1.44368	0.176222	0.797586	-5.47546	Stable		K02052	-0.388751	0.194376	-2.56813	0.0256506	0.0758694	-4.25739	Stable		K06886	0.261847	2.5874	2.05451	0.0642883	0.168556	-5.29386	Stable		K02554	0.577441	0.28872	1.71051	0.116552	0.213591	-5.98133	Stable		K01139	0.344702	1.8724	2.22662	0.0783776	0.185627	-5.9518	Stable
K21471	0.345309	1.43604	1.44291	0.176435	0.797586	-5.47645	Stable		K16079	0.370637	2.55656	2.56397	0.0258431	0.0762346	-4.26463	Stable		K11892	-0.565971	1.25291	-2.05298	0.0644587	0.168918	-5.29632	Stable		K09126	0.505619	0.25281	1.70975	0.116697	0.213776	-5.98244	Stable		K10026	0.737609	2.11164	2.226	0.0784381	0.185649	-5.95262	Stable
K02032	-0.175238	1.59957	-1.44123	0.176899	0.797586	-5.47862	Stable		K01693	0.42621	2.0027	2.55763	0.0261397	0.0768017	-4.27569	Stable		K05605	0.400751	0.200376	2.05205	0.0645621	0.16905	-5.29782	Stable		K06142	-0.302054	2.81302	-1.70798	0.117032	0.214308	-5.98501	Stable		K00809	0.85522	1.09881	2.22568	0.0784684	0.185649	-5.95304	Stable
K05826	0.534306	1.21101	1.44052	0.177096	0.797586	-5.47954	Stable		K00874	-0.406678	0.203339	-2.55272	0.0263716	0.0772909	-4.28425	Stable		K04630	0.47958	0.409674	2.05188	0.0645806	0.16905	-5.29809	Stable		K01630	0.518015	0.259008	1.70745	0.117134	0.214414	-5.98579	Stable		K01703	0.288363	2.32534	2.22506	0.0785291	0.185696	-5.95387	Stable
K07059	0.165597	2.2302	1.43953	0.177369	0.797586	-5.48081	Stable		K03215	-0.452687	0.336633	-2.55094	0.0264563	0.0774743	-4.28735	Stable		K06929	-0.4399	2.47887	-2.0514	0.0646346	0.16905	-5.29887	Stable		K08516	0.816744	0.408372	1.7065	0.117314	0.214663	-5.98717	Stable		K06978	-0.443137	1.12859	-2.22347	0.0786832	0.185925	-5.95597	Stable
K07662	-0.195141	1.60806	-1.43831	0.177708	0.797586	-5.48238	Stable		K06306	-0.397006	0.198503	-2.54925	0.0265369	0.0776587	-4.2903	Stable		K07708	0.254296	1.28225	2.05137	0.0646379	0.16905	-5.29891	Stable		K10118	0.728837	0.981108	1.70622	0.117368	0.21468	-5.98758	Stable		K22068	0.781183	1.80915	2.22308	0.0787209	0.185925	-5.95648	Stable
K00180	0.459921	0.626788	1.43827	0.177718	0.797586	-5.48243	Stable		K14449	-0.499636	0.249818	-2.52985	0.0274789	0.0795195	-4.32405	Stable		K00395	-0.835034	2.00831	-2.05052	0.0647326	0.169197	-5.30028	Stable		K02041	0.507254	0.253627	1.70544	0.117518	0.214873	-5.98872	Stable		K07497	0.285713	2.06467	2.2228	0.0787484	0.185925	-5.95686	Stable
K11089	0.186171	1.6609	1.4368	0.178126	0.797586	-5.48432	Stable		K15034	0.429198	2.31674	2.5272	0.0276103	0.0798475	-4.32866	Stable		K22336	-0.721665	1.26891	-2.05029	0.0647586	0.169197	-5.30065	Stable		K00249	0.199662	2.17779	1.70379	0.117833	0.215369	-5.99112	Stable		K08698	-0.713733	0.934551	-2.22037	0.0789852	0.186387	-5.96008	Stable
K03753	-0.33127	1.58434	-1.43466	0.178724	0.797586	-5.48708	Stable		K21137	-0.407575	0.203787	-2.51174	0.0283881	0.0817755	-4.35551	Stable		K18910	-0.468642	0.421624	-2.04952	0.064845	0.169315	-5.30189	Stable		K09966	0.837172	0.418586	1.70193	0.118189	0.215938	-5.99382	Stable		K02806	0.58291	2.23113	2.21932	0.0790871	0.186531	-5.96146	Stable
K08339	0.255716	0.213808	1.4345	0.178769	0.797586	-5.48729	Stable		K00426	0.475988	1.43061	2.51068	0.0284421	0.0818777	-4.35734	Stable		K02910	0.715586	1.82175	2.04931	0.0648682	0.169315	-5.30223	Stable		K02380	-0.303209	1.93911	-1.70087	0.118393	0.216216	-5.99536	Stable		K03186	0.804721	1.98471	2.21626	0.0793864	0.18714	-5.96551	Stable
K05548	0.20982	0.10491	1.4335	0.179048	0.797586	-5.48857	Stable		K18988	-0.47843	0.239215	-2.50767	0.0285962	0.0822675	-4.36256	Stable		K18532	0.492439	0.246219	2.04747	0.0650749	0.16977	-5.30519	Stable		K02843	0.47407	0.237035	1.70068	0.11843	0.216216	-5.99564	Stable		K17103	0.336144	2.30798	2.21509	0.0795016	0.187314	-5.96706	Stable
K14333	-0.313669	0.907347	-1.43336	0.179087	0.797586	-5.48875	Stable		K03601	0.468771	1.36462	2.50386	0.0287924	0.0827782	-4.36916	Stable		K05378	-0.545845	1.07748	-2.04681	0.0651491	0.169803	-5.30625	Stable		K07810	0.71896	2.05989	1.69927	0.118701	0.216627	-5.99768	Stable		K08798	0.402148	0.666948	2.21221	0.0797846	0.187884	-5.97087	Stable
K01218	-0.316136	0.856354	-1.43333	0.179094	0.797586	-5.48878	Stable		K01576	-0.491649	0.387168	-2.50214	0.0288816	0.0829806	-4.37215	Stable		K20285	-0.344453	0.172227	-2.04667	0.065165	0.169803	-5.30648	Stable		K06287	0.90721	1.10616	1.69904	0.118746	0.216629	-5.99803	Stable		K00026	0.616528	1.85468	2.20971	0.0800313	0.188367	-5.97417	Stable
K00831	0.205745	0.871901	1.43297	0.179195	0.797586	-5.48925	Stable		K02529	0.437149	1.66444	2.49879	0.0290557	0.0833183	-4.37795	Stable		K00496	-0.437357	0.670358	-2.04635	0.0651999	0.169803	-5.30698	Stable		K09762	0.581767	0.290883	1.69815	0.118918	0.216861	-5.99932	Stable		K15582	0.861595	1.24367	2.20828	0.0801736	0.188605	-5.97608	Stable
K00974	-0.203383	0.101692	-1.43186	0.179505	0.797586	-5.49067	Stable		K02871	0.346709	3.56175	2.49779	0.0291079	0.0833279	-4.37968	Stable		K04757	-0.285486	2.70099	-2.04621	0.0652168	0.169803	-5.30722	Stable		K00604	0.648585	1.95434	1.69781	0.118982	0.216896	-5.9998	Stable		K01737	-0.624034	2.14909	-2.20691	0.0803094	0.188827	-5.97789	Stable
K00384	0.171799	2.4971	1.43157	0.179586	0.797586	-5.49104	Stable		K11173	-0.450691	0.546102	-2.49764	0.0291157	0.0833279	-4.37994	Stable		K18707	0.503718	0.983055	2.04196	0.0656961	0.170954	-5.31404	Stable		K21088	0.437668	0.218834	1.69747	0.119048	0.216913	-6.00029	Stable		K02851	0.605325	1.51572	2.20647	0.0803529	0.188831	-5.97847	Stable
K00970	-0.201094	0.100547	-1.43132	0.179655	0.797586	-5.49136	Stable		K03118	0.44827	1.92405	2.49411	0.0293011	0.083773	-4.38606	Stable		K11594	0.576479	0.726905	2.04171	0.065724	0.170954	-5.31444	Stable		K01575	0.501936	0.250968	1.6973	0.119081	0.216913	-6.00055	Stable		K11209	0.415831	2.28092	2.20336	0.0806625	0.189461	-5.98258	Stable
K02117	0.283076	0.438525	1.43088	0.179778	0.797586	-5.49192	Stable		K09121	-0.444787	1.31686	-2.49395	0.0293092	0.083773	-4.38633	Stable		K10258	0.322775	0.161388	2.04097	0.0658087	0.17109	-5.31564	Stable		K17506	0.553399	0.683398	1.69526	0.119476	0.21755	-6.0035	Stable		K14565	0.823541	0.986697	2.20091	0.0809072	0.189485	-5.98583	Stable
K02535	0.168157	2.6272	1.43062	0.179853	0.797586	-5.49227	Stable		K02067	0.384725	2.44089	2.4927	0.0293753	0.083779	-4.3885	Stable		K00606	0.236645	2.36612	2.03908	0.0660228	0.171561	-5.31866	Stable		K05609	-0.430764	0.215382	-1.69483	0.11956	0.21759	-6.00414	Stable		K08967	0.669088	1.76943	2.19947	0.0810513	0.189485	-5.98773	Stable
K02981	0.231161	1.8871	1.43031	0.179939	0.797586	-5.49266	Stable		K02868	0.411444	1.95111	2.49163	0.0294317	0.0837979	-4.39035	Stable		K21302	-0.579946	1.36766	-2.03658	0.0663084	0.172208	-5.32268	Stable		K00878	0.441667	0.220834	1.69469	0.119587	0.21759	-6.00434	Stable		K04082	0.426289	2.60422	2.19684	0.0813156	0.189485	-5.99121	Stable
K03404	0.221986	0.612458	1.42913	0.180271	0.797586	-5.49417	Stable		K04047	0.342519	2.9298	2.48918	0.0295612	0.0841122	-4.39459	Stable		K20526	-0.713058	0.480972	-2.03633	0.0663373	0.172208	-5.32308	Stable		K21148	0.49146	1.2767	1.69371	0.119778	0.217855	-6.00576	Stable		K22042	1.67397	0.836984	2.19439	0.0815619	0.189485	-5.99445	Stable
K04042	-0.175601	1.19139	-1.42825	0.180517	0.797586	-5.4953	Stable		K16846	-0.460081	0.23004	-2.4773	0.0301982	0.0857218	-4.41514	Stable		K02987	0.285976	2.17294	2.03338	0.0666747	0.172998	-5.3278	Stable		K15740	0.747617	0.908227	1.69262	0.119988	0.218157	-6.00733	Stable		K06975	1.51842	0.75921	2.19284	0.0817189	0.189485	-5.99651	Stable
K07803	0.288777	2.14471	1.42796	0.180598	0.797586	-5.49567	Stable		K02469	0.390026	1.37289	2.47045	0.0305713	0.0864849	-4.42697	Stable		K05595	0.31544	1.73248	2.03291	0.0667298	0.173056	-5.32857	Stable		K03602	1.13815	2.37823	1.69201	0.120108	0.218293	-6.00822	Stable		K01574	0.836783	1.17141	2.19256	0.0817468	0.189485	-5.99687	Stable
K06656	0.309373	0.201792	1.42733	0.180777	0.797586	-5.49648	Stable		K15012	-0.3451	2.10412	-2.46902	0.0306501	0.0866166	-4.42944	Stable		K02949	0.46792	1.95955	2.03152	0.0668891	0.173383	-5.33079	Stable		K02094	0.427389	0.213694	1.69163	0.120182	0.218345	-6.00877	Stable		K00537	1.27647	0.638235	2.192	0.0818035	0.189485	-5.99761	Stable
K11187	0.450557	0.312829	1.42722	0.180809	0.797586	-5.49662	Stable		K00344	0.297914	2.40113	2.46818	0.0306963	0.0866166	-4.4309	Stable		K12410	0.371771	1.90784	2.02828	0.0672641	0.174269	-5.33599	Stable		K01032	-0.524967	0.262484	-1.69139	0.120228	0.218347	-6.00912	Stable		K00997	-1.44349	0.721743	-2.19171	0.0818335	0.189485	-5.998	Stable
K03430	-0.205166	0.102583	-1.42703	0.180861	0.797586	-5.49686	Stable		K01494	0.351307	2.46328	2.4645	0.0308991	0.0870221	-4.43724	Stable		K18587	-0.615803	1.54534	-2.02798	0.0672989	0.174273	-5.33647	Stable		K04569	0.431672	0.215836	1.69087	0.120331	0.218451	-6.00988	Stable		K20742	-1.23836	0.619178	-2.19114	0.0818908	0.189485	-5.99875	Stable
K04561	0.217896	0.108948	1.42286	0.18204	0.797586	-5.5022	Stable		K00849	-0.463502	0.284241	-2.46148	0.031067	0.0873832	-4.44245	Stable		K13275	0.545415	0.442959	2.02531	0.0676082	0.174988	-5.34073	Stable		K06196	0.278839	2.39486	1.68911	0.120673	0.218902	-6.01241	Stable		K09791	1.68648	0.843241	2.19097	0.0819083	0.189485	-5.99898	Stable
K07824	0.282441	0.141221	1.42075	0.182636	0.797586	-5.50488	Stable		K04065	-0.299176	3.49181	-2.45713	0.0313102	0.0880114	-4.44995	Stable		K06997	-0.447622	2.07744	-2.02316	0.0678594	0.175552	-5.34418	Stable		K02402	0.735759	0.36788	1.68898	0.1207	0.218902	-6.01261	Stable		K23243	1.6021	0.801052	2.19083	0.0819229	0.189485	-5.99917	Stable
K02528	0.498228	0.844624	1.42051	0.182706	0.797586	-5.5052	Stable		K03644	0.350157	2.2037	2.45176	0.0316126	0.0886919	-4.4592	Stable		K02533	0.670932	1.14519	2.02173	0.0680267	0.175866	-5.34647	Stable		K09481	0.965012	0.482506	1.6889	0.120715	0.218902	-6.01272	Stable		K03223	1.1261	0.56305	2.19041	0.0819651	0.189485	-5.99972	Stable
K03800	0.325302	0.678805	1.42042	0.18273	0.797586	-5.50531	Stable		K07689	-0.46699	2.27521	-2.45102	0.0316549	0.0887543	-4.46049	Stable		K00026	0.563159	1.0821	2.02155	0.0680479	0.175866	-5.34676	Stable		K01191	0.40811	0.402477	1.68808	0.120875	0.219033	-6.01391	Stable		K07146	1.05689	0.528444	2.18899	0.0821096	0.189485	-6.0016	Stable
K10026	-0.211281	1.86561	-1.41927	0.183057	0.797586	-5.50678	Stable		K07497	0.41048	2.3588	2.45022	0.0316999	0.0887679	-4.46185	Stable		K07827	0.934234	1.26374	2.02009	0.0682189	0.176221	-5.34909	Stable		K14769	0.423023	0.211512	1.68807	0.120877	0.219033	-6.01392	Stable		K03811	1.03607	0.518036	2.18874	0.0821347	0.189485	-6.00193	Stable
K07405	0.474573	0.41209	1.41864	0.183238	0.797586	-5.50759	Stable		K12686	-0.369886	0.184943	-2.44772	0.0318422	0.0890532	-4.46616	Stable		K07662	-0.638745	1.1765	-2.01918	0.068326	0.176411	-5.35054	Stable		K07512	0.431403	0.215702	1.687	0.121087	0.219331	-6.01547	Stable		K13985	-0.793047	0.940905	-2.18869	0.08214	0.189485	-6.002	Stable
K11188	0.322423	1.00701	1.41831	0.183332	0.797586	-5.50801	Stable		K02651	-0.386603	2.97846	-2.44573	0.0319563	0.0892593	-4.4696	Stable		K09019	0.719727	1.37983	2.01836	0.0684226	0.176573	-5.35186	Stable		K01725	0.882289	0.759668	1.68667	0.121153	0.219369	-6.01596	Stable		K02796	-1.0105	0.505252	-2.18845	0.0821644	0.189485	-6.00232	Stable
K22622	0.198477	1.82945	1.41827	0.183342	0.797586	-5.50805	Stable		K23265	0.362338	2.34205	2.44258	0.0321366	0.0897062	-4.47501	Stable		K06001	-0.526808	1.14251	-2.01663	0.0686255	0.17701	-5.35461	Stable		K00865	0.428458	0.214229	1.68576	0.12133	0.21953	-6.01726	Stable		K22107	0.981983	0.490991	2.18814	0.0821957	0.189485	-6.00272	Stable
K11752	-0.196752	0.0983762	-1.41749	0.183564	0.797586	-5.50904	Stable		K15866	0.420456	1.73292	2.44148	0.0322001	0.08977	-4.4769	Stable		K09991	0.70415	0.538772	2.01515	0.0688009	0.177375	-5.35698	Stable		K16164	0.448622	0.224311	1.68554	0.121374	0.21953	-6.01758	Stable		K19802	-0.697169	0.958811	-2.18737	0.0822744	0.189485	-6.00375	Stable
K02276	0.211624	2.31856	1.41572	0.184069	0.797586	-5.5113	Stable		K18244	0.47904	1.38967	2.43607	0.0325138	0.0904731	-4.48622	Stable		K07803	-0.834201	1.41066	-2.01397	0.0689403	0.177647	-5.35886	Stable		K10238	0.466441	0.23322	1.68552	0.121377	0.21953	-6.01761	Stable		K05995	0.938259	0.46913	2.18723	0.0822885	0.189485	-6.00393	Stable
K11070	-0.264181	0.336633	-1.41498	0.184281	0.797586	-5.51224	Stable		K03786	0.422193	2.21675	2.43508	0.0325715	0.0905767	-4.48792	Stable		K00244	-0.388803	0.524855	-2.01315	0.0690382	0.177812	-5.36017	Stable		K03466	0.476126	0.681873	1.68511	0.121458	0.219594	-6.0182	Stable		K08669	1.18006	0.590031	2.18556	0.082459	0.189485	-6.00614	Stable
K25575	0.358888	0.401965	1.41332	0.184757	0.797586	-5.51436	Stable		K01126	0.39305	1.5348	2.42668	0.0330644	0.0916587	-4.50234	Stable		K01082	0.648804	0.684321	2.01232	0.0691363	0.177978	-5.36149	Stable		K24136	0.436347	0.218173	1.68438	0.121601	0.219771	-6.01926	Stable		K02477	-1.21103	1.19002	-2.18551	0.0824639	0.189485	-6.00621	Stable
K01527	0.483055	0.726579	1.41076	0.185494	0.797586	-5.51762	Stable		K12340	0.301125	2.02489	2.41538	0.0337395	0.0931211	-4.52174	Stable		K07220	-0.369184	2.26921	-2.01077	0.069321	0.178366	-5.36397	Stable		K08138	0.388856	1.19479	1.68285	0.121904	0.220236	-6.02147	Stable		K13592	0.960564	0.480282	2.18538	0.0824767	0.189485	-6.00637	Stable
K02883	0.320134	1.56483	1.40746	0.186444	0.797586	-5.5218	Stable		K04096	0.317262	1.39892	2.41345	0.033856	0.0933841	-4.52505	Stable		K03750	0.237686	1.88386	2.00712	0.0697573	0.1794	-5.36979	Stable		K13061	-0.714355	0.357177	-1.68256	0.121962	0.220258	-6.0219	Stable		K07401	-1.4286	0.7143	-2.18535	0.0824807	0.189485	-6.00642	Stable
K04043	0.17462	2.36888	1.40649	0.186725	0.797586	-5.52303	Stable		K03651	-0.475037	1.43192	-2.40936	0.0341044	0.0938935	-4.53206	Stable		K20999	0.410088	0.205044	2.00517	0.0699908	0.179862	-5.37289	Stable		K08916	0.281122	2.71104	1.68197	0.122078	0.220386	-6.02275	Stable		K02979	1.70588	0.852939	2.18525	0.0824909	0.189485	-6.00656	Stable
K05995	-0.413308	0.612196	-1.40415	0.187401	0.797586	-5.52599	Stable		K03610	0.49235	1.70866	2.40425	0.0344174	0.094336	-4.54081	Stable		K00148	0.283612	1.88644	2.00505	0.0700054	0.179862	-5.37308	Stable		K03237	0.656086	0.718988	1.68136	0.122197	0.220503	-6.02362	Stable		K11353	1.15717	0.578585	2.18499	0.0825166	0.189485	-6.00689	Stable
K21195	-0.269946	0.26207	-1.40386	0.187485	0.797586	-5.52636	Stable		K10112	-0.355684	2.27908	-2.40334	0.0344737	0.0943806	-4.54238	Stable		K07104	-0.361034	2.4032	-2.00448	0.0700738	0.179868	-5.37399	Stable		K05785	-0.716203	0.571292	-1.68093	0.122284	0.220503	-6.02425	Stable		K19717	1.11976	0.559881	2.18485	0.0825312	0.189485	-6.00708	Stable
K07053	-0.229764	1.38934	-1.40356	0.187573	0.797586	-5.52674	Stable		K03820	-0.397245	0.198623	-2.40114	0.0346094	0.094548	-4.54614	Stable		K22479	0.382747	1.40003	2.00446	0.0700762	0.179868	-5.37402	Stable		K10112	0.33533	2.40348	1.68082	0.122306	0.220503	-6.02441	Stable		K03030	-0.979235	0.489618	-2.1848	0.0825364	0.189485	-6.00715	Stable
K08692	0.349481	0.589313	1.4033	0.18765	0.797586	-5.52707	Stable		K04754	0.344782	2.0744	2.40087	0.0346259	0.094548	-4.5466	Stable		K03648	0.823345	0.852202	2.00008	0.0706057	0.181138	-5.38099	Stable		K00571	0.414608	0.207304	1.68055	0.122358	0.220503	-6.02479	Stable		K07394	-0.843903	0.421951	-2.18473	0.0825439	0.189485	-6.00724	Stable
K09164	0.442988	0.609374	1.40284	0.187782	0.797586	-5.52765	Stable		K02518	0.317622	3.33818	2.40061	0.0346419	0.094548	-4.54704	Stable		K12897	0.345305	0.172652	1.99769	0.0708961	0.181795	-5.3848	Stable		K13509	0.411103	0.205551	1.68049	0.12237	0.220503	-6.02488	Stable		K00571	1.12747	0.563736	2.18461	0.0825559	0.189485	-6.0074	Stable
K03267	0.29118	0.14559	1.40162	0.188137	0.797586	-5.52919	Stable		K02825	0.483741	2.26441	2.39855	0.03477	0.0947805	-4.55058	Stable		K02835	0.225935	1.86254	1.99607	0.0710938	0.182213	-5.38738	Stable		K11963	-0.724783	1.13152	-1.68017	0.122435	0.220537	-6.02535	Stable		K00787	0.839927	0.419964	2.18454	0.082563	0.189485	-6.00749	Stable
K10671	0.177614	1.47677	1.40131	0.188227	0.797586	-5.52958	Stable		K01686	-0.386088	0.193044	-2.39389	0.0350605	0.0952784	-4.55855	Stable		K00015	-0.57443	0.419198	-1.98902	0.0719581	0.184338	-5.39857	Stable		K18707	0.410595	0.205298	1.67929	0.122608	0.220768	-6.02661	Stable		K10246	0.964955	0.482478	2.18442	0.082575	0.189485	-6.00765	Stable
K15727	0.266001	0.959424	1.40054	0.188452	0.797586	-5.53056	Stable		K02008	0.485105	0.351861	2.38706	0.0354909	0.0960931	-4.57023	Stable		K13821	-0.399523	0.46952	-1.98676	0.0722381	0.184965	-5.40216	Stable		K16924	-0.713539	0.356769	-1.67741	0.122982	0.221359	-6.02933	Stable		K03610	1.08034	1.5048	2.18418	0.0826002	0.189485	-6.00797	Stable
K18843	-0.685625	1.04735	-1.40028	0.188529	0.797586	-5.53089	Stable		K10441	-0.488499	0.244249	-2.38301	0.0357484	0.096496	-4.57715	Stable		K03604	-0.46216	0.305662	-1.98621	0.0723055	0.184995	-5.40302	Stable		K00688	0.328323	1.77058	1.67695	0.123073	0.22144	-6.02998	Stable		K07575	0.913109	0.456555	2.18412	0.0826056	0.189485	-6.00804	Stable
K13412	0.300314	0.300245	1.39924	0.188832	0.797586	-5.5322	Stable		K22616	-0.46033	0.230165	-2.383	0.035749	0.096496	-4.57716	Stable		K11072	0.497737	1.07329	1.98609	0.0723204	0.184995	-5.40321	Stable		K02635	0.250708	2.98223	1.67554	0.123355	0.221794	-6.03202	Stable		K07494	-0.897175	0.448587	-2.18321	0.0826993	0.189485	-6.00925	Stable
K13695	0.437742	0.543689	1.39736	0.189383	0.797586	-5.53458	Stable		K00394	-0.421737	1.72463	-2.38181	0.0358248	0.0965826	-4.57919	Stable		K07289	-0.567854	0.979433	-1.98534	0.0724143	0.185104	-5.40441	Stable		K02293	0.415007	0.207503	1.67528	0.123406	0.221794	-6.03239	Stable		K06682	1.1401	0.570052	2.18304	0.0827167	0.189485	-6.00948	Stable
K07300	0.284238	0.195082	1.39601	0.189778	0.797586	-5.53628	Stable		K10355	-0.411837	2.43617	-2.38036	0.0359176	0.0967738	-4.58167	Stable		K04567	0.27661	1.59647	1.98518	0.0724334	0.185104	-5.40466	Stable		K22530	-0.473399	0.385871	-1.67528	0.123407	0.221794	-6.0324	Stable		K09936	1.42528	0.71264	2.18288	0.0827326	0.189485	-6.00968	Stable
K03771	-0.181461	1.7441	-1.3958	0.189839	0.797586	-5.53654	Stable		K02097	-0.49067	0.245335	-2.37966	0.0359625	0.0968086	-4.58286	Stable		K02936	0.297116	2.2392	1.9831	0.0726926	0.185606	-5.40796	Stable		K03735	0.412636	0.206318	1.67445	0.123572	0.222008	-6.03359	Stable		K13888	-0.824778	0.412389	-2.18255	0.0827666	0.189485	-6.01012	Stable
K01997	0.178036	1.98116	1.3957	0.189869	0.797586	-5.53668	Stable		K00950	0.376903	1.96875	2.37938	0.0359802	0.0968086	-4.58333	Stable		K00763	-0.219967	1.83761	-1.98301	0.072704	0.185606	-5.40811	Stable		K13060	0.584072	0.5996	1.674	0.123661	0.222019	-6.03423	Stable		K13137	0.34518	1.7267	2.18224	0.0827989	0.189485	-6.01054	Stable
K18981	-0.367774	0.365262	-1.3947	0.190162	0.797586	-5.53793	Stable		K07100	-0.30208	2.45136	-2.37913	0.0359963	0.0968086	-4.58376	Stable		K18601	0.284409	0.208692	1.98275	0.0727362	0.185606	-5.40852	Stable		K10017	0.461172	0.230586	1.67396	0.12367	0.222019	-6.03429	Stable		K18107	0.906846	0.453423	2.18212	0.0828105	0.189485	-6.01069	Stable
K04047	0.160381	2.73028	1.39352	0.190508	0.797586	-5.53942	Stable		K00951	-0.367605	0.183803	-2.37866	0.0360265	0.0968308	-4.58456	Stable		K03432	0.283091	2.12233	1.98158	0.072882	0.185888	-5.41037	Stable		K16046	0.459645	0.229823	1.67296	0.123869	0.222295	-6.03573	Stable		K12836	0.76044	0.38022	2.18179	0.0828452	0.189485	-6.01114	Stable
K06330	0.188655	0.0943277	1.39245	0.190823	0.797586	-5.54077	Stable		K01270	-0.357817	0.178909	-2.37701	0.036133	0.096988	-4.58739	Stable		K00588	-0.644588	1.16538	-1.98023	0.073051	0.186229	-5.41251	Stable		K10773	0.915936	0.994516	1.67267	0.123927	0.222317	-6.03615	Stable		K01989	-0.719034	0.702103	-2.18157	0.0828675	0.189485	-6.01142	Stable
K18335	-0.394946	0.550952	-1.39182	0.19101	0.797586	-5.54156	Stable		K02662	0.303733	2.61695	2.37691	0.0361394	0.096988	-4.58755	Stable		K03832	0.229836	3.64666	1.97902	0.0732022	0.186523	-5.41442	Stable		K15537	0.408487	0.204243	1.67209	0.124044	0.222444	-6.03698	Stable		K00569	1.01206	0.506029	2.18144	0.0828804	0.189485	-6.01159	Stable
K07117	0.215614	2.00869	1.39069	0.191343	0.797586	-5.54298	Stable		K00038	-0.48526	0.24263	-2.37639	0.0361728	0.096988	-4.58844	Stable		K05794	0.594699	0.846441	1.97822	0.0733024	0.186688	-5.41568	Stable		K15555	0.671253	0.649712	1.67133	0.124196	0.222614	-6.03807	Stable		K01894	-0.447204	0.376733	-2.18144	0.0828806	0.189485	-6.01159	Stable
K00154	0.184995	0.213774	1.38894	0.19186	0.797586	-5.54518	Stable		K07159	-0.466447	0.233223	-2.37275	0.0364088	0.0973555	-4.59465	Stable		K01304	0.437061	0.218531	1.97643	0.073527	0.18715	-5.41851	Stable		K07736	0.210096	3.90293	1.67116	0.12423	0.222614	-6.03832	Stable		K15437	0.979735	0.489868	2.18102	0.0829238	0.189485	-6.01215	Stable
K02029	-0.515105	0.721296	-1.38832	0.192044	0.797586	-5.54596	Stable		K08997	-0.485625	0.336482	-2.37148	0.0364913	0.0974279	-4.59682	Stable		K01468	0.271056	1.45191	1.97621	0.0735551	0.18715	-5.41886	Stable		K09808	0.467806	1.25558	1.67065	0.124332	0.222714	-6.03905	Stable		K02139	1.21916	0.609582	2.18101	0.0829244	0.189485	-6.01216	Stable
K19222	-0.554025	1.07379	-1.38788	0.192175	0.797586	-5.54652	Stable		K02056	-0.457173	0.228586	-2.36896	0.0366558	0.0977825	-4.60112	Stable		K09826	-0.615416	1.52238	-1.97551	0.0736437	0.187285	-5.41998	Stable		K04348	-0.471807	0.235904	-1.66878	0.12471	0.223308	-6.04175	Stable		K02100	0.798449	0.399225	2.18	0.0830287	0.189485	-6.0135	Stable
K03079	-0.328635	0.989065	-1.3878	0.192196	0.797586	-5.54661	Stable		K02437	0.339374	2.99598	2.3681	0.036712	0.0978395	-4.60258	Stable		K00939	0.256292	2.82957	1.97457	0.0737618	0.187494	-5.42146	Stable		K02300	0.815736	0.827354	1.66789	0.124888	0.223544	-6.04302	Stable		K05522	0.324017	1.23062	2.17932	0.0830991	0.189485	-6.0144	Stable
K06336	-0.32982	0.48335	-1.38764	0.192246	0.797586	-5.54682	Stable		K01886	-0.346132	0.173066	-2.36237	0.037089	0.0987253	-4.61235	Stable		K03462	0.299905	0.149952	1.97401	0.0738325	0.187583	-5.42234	Stable		K03939	0.456801	0.228401	1.66574	0.125323	0.22424	-6.04611	Stable		K08723	0.701025	0.350512	2.17901	0.0831308	0.189485	-6.01481	Stable
K03086	0.147042	3.57398	1.38753	0.192276	0.797586	-5.54695	Stable		K09786	0.333777	1.90989	2.35847	0.0373476	0.0991743	-4.61898	Stable		K02194	-0.318784	1.61125	-1.97292	0.0739709	0.187808	-5.42407	Stable		K15578	-0.464311	1.14391	-1.66488	0.125498	0.22447	-6.04735	Stable		K01483	0.817923	0.408962	2.17897	0.0831352	0.189485	-6.01487	Stable
K07738	-0.2232	2.29431	-1.38708	0.192412	0.797586	-5.54752	Stable		K05807	0.410414	1.96334	2.35316	0.0377024	0.100056	-4.62801	Stable		K05586	0.410234	0.205117	1.97275	0.0739925	0.187808	-5.42434	Stable		K13932	0.478924	0.239462	1.66454	0.125565	0.224509	-6.04783	Stable		K01521	-0.791502	0.395751	-2.17828	0.0832054	0.189485	-6.01577	Stable
K02503	-0.255857	2.13338	-1.38481	0.193086	0.797586	-5.55037	Stable		K18482	-0.441505	0.220752	-2.35137	0.0378229	0.100256	-4.63105	Stable		K05801	0.393292	0.196646	1.97115	0.0741944	0.188229	-5.42686	Stable		K19147	0.496194	0.248097	1.66425	0.125625	0.224515	-6.04826	Stable		K01069	0.364825	2.35244	2.17767	0.0832684	0.189485	-6.01658	Stable
K18476	0.496721	0.556003	1.38367	0.193426	0.797586	-5.5518	Stable		K15460	-0.482679	0.24134	-2.34185	0.0384695	0.101725	-4.64723	Stable		K01031	-0.571199	0.415076	-1.96854	0.0745274	0.188983	-5.43099	Stable		K01031	0.518507	0.259254	1.66383	0.125709	0.224515	-6.04885	Stable		K06117	0.978165	0.489083	2.17731	0.083306	0.189485	-6.01706	Stable
K09807	0.154075	2.08138	1.38295	0.193641	0.797586	-5.5527	Stable		K24042	-0.447167	0.482044	-2.34031	0.0385752	0.101883	-4.64984	Stable		K24451	-0.378951	0.701919	-1.96651	0.0747868	0.189549	-5.4342	Stable		K07171	0.90555	0.908927	1.66378	0.12572	0.224515	-6.04892	Stable		K03938	0.929149	0.464575	2.17677	0.0833618	0.189485	-6.01777	Stable
K07657	0.183513	2.45562	1.38201	0.193921	0.797586	-5.55388	Stable		K20468	-0.447786	0.223893	-2.33986	0.0386061	0.101904	-4.65061	Stable		K07483	0.423468	2.05379	1.96574	0.0748845	0.189705	-5.43541	Stable		K00344	0.287829	2.76613	1.66361	0.125754	0.224515	-6.04917	Stable		K03780	-0.752672	0.376336	-2.17575	0.0834676	0.189485	-6.01913	Stable
K02919	-0.797809	1.23601	-1.38161	0.194041	0.797586	-5.55438	Stable		K02055	-0.288394	2.14501	-2.33792	0.0387394	0.102079	-4.65389	Stable		K00371	-0.247722	3.22418	-1.96538	0.0749305	0.18973	-5.43597	Stable		K14944	0.515987	0.257993	1.66323	0.125831	0.224569	-6.04971	Stable		K16575	0.725587	0.362793	2.1754	0.0835029	0.189485	-6.01958	Stable
K25156	0.32233	0.933579	1.37945	0.194685	0.797586	-5.55707	Stable		K02665	0.475748	2.25	2.33736	0.0387784	0.102114	-4.65485	Stable		K01620	0.276175	1.78468	1.96483	0.075002	0.189819	-5.43685	Stable		K13354	0.3923	0.19615	1.6627	0.12594	0.224635	-6.05048	Stable		K12892	0.754972	0.377486	2.17539	0.0835045	0.189485	-6.0196	Stable
K02499	-0.203498	1.59386	-1.37602	0.195714	0.797586	-5.56136	Stable		K22025	-0.443916	0.221958	-2.33615	0.0388616	0.102272	-4.6569	Stable		K20201	-0.727066	1.39699	-1.96317	0.0752139	0.190264	-5.43946	Stable		K02981	0.409113	3.0533	1.66251	0.125977	0.224635	-6.05074	Stable		K02956	0.186831	3.43164	2.17519	0.0835251	0.189485	-6.01986	Stable
K06178	-0.195629	1.49508	-1.37554	0.195861	0.797586	-5.56196	Stable		K21469	-0.4403	0.282923	-2.3347	0.0389625	0.102477	-4.65937	Stable		K06627	0.337018	0.168509	1.96137	0.0754467	0.190759	-5.44231	Stable		K17762	-0.816212	0.408106	-1.66237	0.126007	0.224635	-6.05095	Stable		K18174	0.893299	0.446649	2.17505	0.0835394	0.189485	-6.02005	Stable
K07460	-0.211084	1.82107	-1.37506	0.196004	0.797586	-5.56256	Stable		K01895	-0.434812	1.41459	-2.33173	0.0391687	0.102854	-4.6644	Stable		K06215	0.234924	2.52681	1.96109	0.0754824	0.190759	-5.44274	Stable		K10806	0.552311	0.276156	1.66204	0.126074	0.224672	-6.05142	Stable		K08481	-0.660377	0.330189	-2.1748	0.0835658	0.189485	-6.02039	Stable
K16937	0.210869	2.51499	1.37148	0.197087	0.797586	-5.56703	Stable		K11946	-0.474485	0.528064	-2.33136	0.0391946	0.102854	-4.66503	Stable		K16137	0.30301	2.62628	1.96052	0.0755557	0.190853	-5.44364	Stable		K22559	0.388045	0.194023	1.66039	0.12641	0.225187	-6.05379	Stable		K22182	0.697061	0.34853	2.17451	0.0835955	0.189485	-6.02076	Stable
K08311	0.207169	2.30588	1.37056	0.197366	0.797586	-5.56817	Stable		K00945	0.316053	2.36535	2.33084	0.039231	0.102877	-4.66591	Stable		K03340	-0.473851	0.329704	-1.9588	0.0757787	0.191324	-5.44636	Stable		K04097	0.601123	2.16014	1.65935	0.126623	0.225485	-6.05528	Stable		K23856	1.05795	0.528975	2.17423	0.0836249	0.189485	-6.02114	Stable
K03120	-0.488753	0.890072	-1.36892	0.197862	0.797586	-5.57021	Stable		K08995	-0.300923	3.00656	-2.33015	0.0392787	0.10294	-4.66707	Stable		K02777	0.649104	0.45558	1.95727	0.075977	0.191732	-5.44877	Stable		K11895	-0.595566	0.297783	-1.65888	0.126718	0.225571	-6.05595	Stable		K18693	0.623335	0.311667	2.17412	0.0836356	0.189485	-6.02128	Stable
K04751	0.176787	2.93658	1.36857	0.197969	0.797586	-5.57065	Stable		K00395	-0.393019	2.21471	-2.32629	0.0395493	0.103282	-4.67361	Stable		K03427	0.404766	0.202383	1.95686	0.0760303	0.191775	-5.44941	Stable		K09065	0.583543	0.291771	1.65648	0.12721	0.226358	-6.05939	Stable		K03768	0.381289	2.33852	2.17396	0.0836524	0.189485	-6.02149	Stable
K19272	0.364985	0.518085	1.36596	0.198763	0.797586	-5.57389	Stable		K11936	-0.453266	0.226633	-2.31944	0.0400342	0.104117	-4.68521	Stable		K20484	0.48829	0.244145	1.95617	0.0761193	0.191907	-5.45049	Stable		K01159	0.611789	1.79	1.65626	0.127254	0.226358	-6.0597	Stable		K07501	0.725243	0.362622	2.17334	0.0837167	0.189485	-6.02231	Stable
K06142	-0.153885	2.76295	-1.36549	0.198905	0.797586	-5.57447	Stable		K05838	0.368938	2.33496	2.31861	0.040093	0.104148	-4.68661	Stable		K16937	0.355368	2.41358	1.95498	0.0762739	0.192204	-5.45236	Stable		K03234	0.54721	2.1291	1.65522	0.127468	0.226656	-6.06119	Stable		K11855	0.658638	0.329319	2.17294	0.0837581	0.189485	-6.02284	Stable
K02796	0.293959	0.684822	1.36514	0.199014	0.797586	-5.57491	Stable		K00330	0.380938	2.98697	2.31732	0.0401857	0.104266	-4.68881	Stable		K23139	0.350849	0.291837	1.95456	0.0763295	0.192252	-5.45303	Stable		K07705	-0.743574	1.11493	-1.65461	0.127593	0.226753	-6.06206	Stable		K09763	-0.907901	0.45395	-2.17241	0.0838139	0.189485	-6.02355	Stable
K14161	-0.313055	0.281177	-1.36507	0.199033	0.797586	-5.57499	Stable		K19793	-0.298392	0.149196	-2.31522	0.0403358	0.104532	-4.69236	Stable		K01126	0.442996	1.62328	1.95341	0.0764787	0.192449	-5.45483	Stable		K21776	0.408074	0.204037	1.6545	0.127616	0.226753	-6.06222	Stable		K15028	1.12252	0.561258	2.1724	0.0838146	0.189485	-6.02356	Stable
K07491	-0.220308	2.29187	-1.36455	0.199193	0.797586	-5.57564	Stable		K11962	-0.441255	0.220628	-2.30905	0.0407805	0.105437	-4.70279	Stable		K07100	0.246885	2.8224	1.9534	0.0764808	0.192449	-5.45486	Stable		K22308	0.380831	0.190416	1.65346	0.12783	0.22705	-6.06371	Stable		K02138	1.29121	0.645607	2.17236	0.0838184	0.189485	-6.02361	Stable
K11175	-0.209539	1.70229	-1.36442	0.199233	0.797586	-5.5758	Stable		K10945	-0.41026	2.88574	-2.30725	0.0409109	0.105713	-4.70583	Stable		K06195	0.52931	2.12771	1.95266	0.0765773	0.192599	-5.45602	Stable		K08218	0.397382	0.198691	1.65204	0.128123	0.227479	-6.06574	Stable		K10190	-0.687561	0.343781	-2.17231	0.0838238	0.189485	-6.02368	Stable
K05499	0.324452	1.03822	1.36258	0.199794	0.797586	-5.57808	Stable		K01829	-0.475274	0.237637	-2.30527	0.0410553	0.105962	-4.70918	Stable		K11437	0.301121	0.15056	1.95033	0.0768819	0.193188	-5.45968	Stable		K01214	0.393927	0.196963	1.65176	0.128181	0.227479	-6.06614	Stable		K19576	-0.867019	0.433509	-2.17193	0.0838629	0.189485	-6.02417	Stable
K01173	-0.241855	0.935889	-1.36014	0.200542	0.797586	-5.5811	Stable		K01912	0.440419	1.50686	2.30293	0.0412256	0.106277	-4.71311	Stable		K02616	0.469721	0.338826	1.95005	0.0769193	0.193188	-5.46013	Stable		K22879	0.417919	0.208959	1.65144	0.128247	0.227479	-6.0666	Stable		K00955	0.796259	0.39813	2.17105	0.0839545	0.189485	-6.02534	Stable
K22303	0.315625	0.448926	1.359	0.200894	0.797586	-5.58252	Stable		K15576	-0.416022	0.208011	-2.29818	0.0415749	0.10699	-4.72113	Stable		K14407	-0.679348	1.4561	-1.95003	0.0769218	0.193188	-5.46015	Stable		K15581	0.253138	1.95426	1.65121	0.128293	0.227479	-6.06692	Stable		K04751	-0.132181	2.9275	-2.17094	0.0839661	0.189485	-6.02549	Stable
K05576	-0.487338	0.50749	-1.35852	0.201042	0.797586	-5.58311	Stable		K01630	-0.423289	0.211645	-2.2968	0.0416769	0.107153	-4.72346	Stable		K19285	-0.420314	0.476654	-1.94616	0.0774311	0.194374	-5.46623	Stable		K15772	0.397791	0.198896	1.65115	0.128306	0.227479	-6.06701	Stable		K03649	0.883943	0.441972	2.16955	0.0841113	0.189485	-6.02733	Stable
K02107	-0.291642	1.27765	-1.35819	0.201144	0.797586	-5.58353	Stable		K02197	-0.269134	2.84694	-2.29667	0.0416868	0.107153	-4.72368	Stable		K07559	0.431665	0.215833	1.94451	0.0776497	0.19483	-5.46883	Stable		K01631	0.641582	0.320791	1.65014	0.128516	0.227769	-6.06846	Stable		K03936	1.05129	1.49405	2.16922	0.0841461	0.189485	-6.02777	Stable
K05773	0.19265	1.2524	1.35789	0.201237	0.797586	-5.5839	Stable		K00986	0.323466	3.10702	2.29392	0.0418904	0.107407	-4.72831	Stable		K02866	0.428406	2.23324	1.94372	0.0777542	0.194998	-5.47006	Stable		K16421	0.402654	0.201327	1.64982	0.128582	0.227801	-6.06891	Stable		K00944	0.607556	0.303778	2.16907	0.0841614	0.189485	-6.02797	Stable
K01681	0.163231	1.73711	1.35709	0.201482	0.797586	-5.58488	Stable		K07265	0.475809	0.237904	2.29314	0.0419486	0.107407	-4.72963	Stable		K12234	-0.748349	0.547077	-1.94064	0.0781637	0.195932	-5.4749	Stable		K09597	0.428548	0.214274	1.64957	0.128633	0.227809	-6.06926	Stable		K16297	0.609416	0.304708	2.16884	0.0841858	0.189485	-6.02828	Stable
K08992	-0.568133	0.442825	-1.35542	0.201998	0.797586	-5.58695	Stable		K03687	0.395829	2.71066	2.29305	0.0419557	0.107407	-4.72979	Stable		K02481	-0.385465	1.4073	-1.93683	0.078673	0.197114	-5.48087	Stable		K13483	-0.498331	2.26675	-1.64831	0.128894	0.228075	-6.07106	Stable		K14319	0.653207	0.326604	2.16846	0.0842255	0.189485	-6.02878	Stable
K00436	-0.2767	0.232901	-1.35315	0.202701	0.797586	-5.58975	Stable		K11921	-0.423981	0.21199	-2.29012	0.0421739	0.107766	-4.73472	Stable		K15554	0.431985	0.353171	1.93617	0.0787615	0.197205	-5.48191	Stable		K19221	-0.409475	2.12799	-1.64823	0.128911	0.228075	-6.07118	Stable		K17752	-0.949199	0.474599	-2.16842	0.0842291	0.189485	-6.02882	Stable
K01100	0.309691	0.888507	1.35105	0.203351	0.797586	-5.59234	Stable		K02909	0.294784	3.33203	2.28577	0.0425006	0.108262	-4.74205	Stable		K00799	0.281869	3.08644	1.936	0.0787843	0.197205	-5.48217	Stable		K02198	0.253076	1.56016	1.64804	0.12895	0.228075	-6.07145	Stable		K03188	0.687369	0.343685	2.16789	0.0842849	0.189485	-6.02953	Stable
K09873	-0.293834	1.30889	-1.34886	0.204031	0.797586	-5.59503	Stable		K06915	-0.397196	0.372566	-2.28531	0.0425351	0.108262	-4.74282	Stable		K00435	0.711483	0.928998	1.93481	0.0789441	0.197511	-5.48403	Stable		K08681	0.853511	1.7795	1.64794	0.128971	0.228075	-6.07159	Stable		K02397	0.853303	1.27681	2.16727	0.0843498	0.189485	-6.03035	Stable
K01661	0.315597	0.953509	1.34758	0.204432	0.797586	-5.59661	Stable		K03306	0.431755	1.80607	2.28436	0.0426072	0.108285	-4.74442	Stable		K10775	0.438912	0.690326	1.93403	0.0790486	0.197644	-5.48525	Stable		K22770	0.532984	0.531225	1.64763	0.129036	0.228075	-6.07204	Stable		K03937	0.679325	0.339663	2.16697	0.0843811	0.189485	-6.03075	Stable
K02046	0.344701	0.708117	1.34737	0.204498	0.797586	-5.59687	Stable		K00789	0.314194	2.51228	2.28422	0.0426176	0.108285	-4.74466	Stable		K18122	0.36494	0.36811	1.93385	0.0790727	0.197644	-5.48553	Stable		K02471	0.359842	0.179921	1.64749	0.129066	0.228075	-6.07224	Stable		K19697	-0.970553	0.485276	-2.16687	0.0843916	0.189485	-6.03088	Stable
K01778	0.21206	1.25939	1.34729	0.204521	0.797586	-5.59696	Stable		K02075	-0.436839	0.21842	-2.28106	0.0428574	0.108582	-4.74998	Stable		K02006	0.472885	0.696176	1.93328	0.0791504	0.197744	-5.48643	Stable		K12492	0.608905	0.633103	1.64644	0.129283	0.228377	-6.07374	Stable		K14986	-0.403263	1.38566	-2.16684	0.0843941	0.189485	-6.03091	Stable
K03935	-0.350141	0.566579	-1.34662	0.204731	0.797586	-5.59779	Stable		K02003	0.276282	3.00383	2.28059	0.0428926	0.108609	-4.75076	Stable		K25422	0.987553	1.07177	1.93149	0.079391	0.198251	-5.48922	Stable		K25028	0.387013	0.193506	1.64619	0.129335	0.228386	-6.07409	Stable		K01216	0.810351	0.405175	2.1664	0.0844405	0.189485	-6.0315	Stable
K11081	-0.2723	0.38153	-1.3429	0.205896	0.797586	-5.60236	Stable		K03301	-0.328259	0.164129	-2.28018	0.0429243	0.108627	-4.75146	Stable		K08976	0.62644	0.443087	1.93086	0.0794765	0.19837	-5.49021	Stable		K01696	0.535685	1.5923	1.64563	0.129451	0.228507	-6.07489	Stable		K13668	-0.880537	0.440269	-2.16614	0.0844677	0.189485	-6.03184	Stable
K04761	-0.231102	0.21466	-1.34185	0.206226	0.797586	-5.60365	Stable		K07642	-0.433873	0.216936	-2.27962	0.0429664	0.108671	-4.75239	Stable		K05934	-0.496173	0.450738	-1.93052	0.0795225	0.198391	-5.49074	Stable		K14165	0.369813	0.184906	1.6437	0.129853	0.229134	-6.07763	Stable		K08343	0.732712	0.366356	2.16574	0.0845096	0.189485	-6.03237	Stable
K10236	0.227629	1.49103	1.34124	0.206417	0.797586	-5.60439	Stable		K00655	0.371296	2.26247	2.27812	0.0430808	0.108854	-4.75491	Stable		K03409	-0.705197	0.529897	-1.92974	0.079628	0.198559	-5.49196	Stable		K21889	0.685394	1.0627	1.64312	0.129976	0.229266	-6.07847	Stable		K15306	1.05663	1.56426	2.16574	0.0845102	0.189485	-6.03238	Stable
K15019	-0.302399	0.567571	-1.34112	0.206455	0.797586	-5.60454	Stable		K04561	-0.320094	0.160047	-2.27171	0.0435733	0.109661	-4.76569	Stable		K03742	-0.424286	0.424987	-1.92914	0.07971	0.198667	-5.49291	Stable		K15296	0.488113	0.244057	1.64258	0.130088	0.229381	-6.07924	Stable		K13891	0.753477	0.376738	2.16559	0.0845252	0.189485	-6.03257	Stable
K16050	-0.365745	0.374585	-1.33877	0.207196	0.797586	-5.60742	Stable		K14652	0.295659	2.01992	2.2716	0.0435814	0.109661	-4.76587	Stable		K00752	-0.482106	0.785902	-1.92881	0.0797549	0.198667	-5.49342	Stable		K01554	0.86959	0.434795	1.64192	0.130225	0.229521	-6.08017	Stable		K03805	0.697415	0.348708	2.16557	0.0845271	0.189485	-6.03259	Stable
K01839	0.209313	1.0251	1.33727	0.207668	0.797586	-5.60925	Stable		K08794	-0.416595	0.208297	-2.26976	0.0437244	0.109958	-4.76897	Stable		K21195	-0.463002	1.16848	-1.92859	0.0797849	0.198667	-5.49377	Stable		K10001	0.351448	1.80331	1.64175	0.130262	0.229521	-6.08042	Stable		K03139	0.629321	0.314661	2.16539	0.0845466	0.189485	-6.03284	Stable
K03799	0.14425	2.87979	1.33618	0.208015	0.797586	-5.61059	Stable		K00432	0.468454	2.26916	2.26777	0.0438783	0.110247	-4.7723	Stable		K07141	0.52309	1.90923	1.92753	0.0799278	0.198929	-5.49541	Stable		K03470	0.9386	1.46194	1.64021	0.130584	0.229873	-6.0826	Stable		K10739	-0.697222	0.348611	-2.16531	0.0845545	0.189485	-6.03294	Stable
K26059	0.294067	0.359865	1.33562	0.208192	0.797586	-5.61128	Stable		K07486	-0.392231	1.78684	-2.26206	0.044324	0.110898	-4.78188	Stable		K00456	-0.704989	1.07353	-1.92689	0.0800154	0.199053	-5.49642	Stable		K03335	-0.367347	0.183674	-1.64015	0.130598	0.229873	-6.0827	Stable		K22077	-0.602953	0.301477	-2.1652	0.0845659	0.189485	-6.03308	Stable
K06871	-0.236195	1.39104	-1.33416	0.208653	0.797586	-5.61305	Stable		K08311	0.449847	2.46799	2.26054	0.0444436	0.111071	-4.78443	Stable		K02838	0.301672	2.69003	1.92575	0.0801704	0.199344	-5.4982	Stable		K09634	0.367263	0.183631	1.64012	0.130604	0.229873	-6.08274	Stable		K09861	1.16636	0.583178	2.16519	0.0845672	0.189485	-6.0331	Stable
K00761	0.485142	0.920593	1.33238	0.209219	0.797586	-5.61523	Stable		K15981	-0.46409	0.232045	-2.25984	0.0444992	0.111108	-4.78562	Stable		K21164	-0.314984	0.451248	-1.92407	0.0804	0.19982	-5.50082	Stable		K19628	0.467169	0.233585	1.63963	0.130707	0.229971	-6.08344	Stable		K10576	1.20359	0.601796	2.16502	0.0845854	0.189485	-6.03333	Stable
K22747	0.231118	0.378529	1.33224	0.209264	0.797586	-5.6154	Stable		K03892	0.356141	2.57631	2.25782	0.0446586	0.111356	-4.789	Stable		K06606	-0.520334	0.367731	-1.92274	0.0805819	0.200177	-5.5029	Stable		K17821	0.366505	0.183252	1.63927	0.130782	0.230019	-6.08395	Stable		K25150	0.942356	0.471178	2.16437	0.0846531	0.189543	-6.03418	Stable
K02997	0.268174	1.88077	1.33106	0.209639	0.797586	-5.61684	Stable		K00410	-0.381726	1.26237	-2.25129	0.0451771	0.112459	-4.79993	Stable		K22747	0.425983	0.212991	1.91859	0.0811525	0.201499	-5.50937	Stable		K00300	-0.597281	0.715665	-1.63786	0.131079	0.230457	-6.08595	Stable		K13995	-0.553456	0.276728	-2.16375	0.0847185	0.189596	-6.035	Stable
K02510	-0.196942	1.61498	-1.32996	0.209991	0.797586	-5.61818	Stable		K17810	-0.459923	0.399476	-2.24683	0.0455352	0.113222	-4.8074	Stable		K03560	-0.242757	3.36438	-1.91697	0.0813774	0.201962	-5.51191	Stable		K00244	0.380085	0.190043	1.63727	0.131204	0.230593	-6.08679	Stable		K01753	0.611507	0.305753	2.16299	0.0847988	0.189678	-6.03601	Stable
K00588	0.372827	0.821877	1.32966	0.210086	0.797586	-5.61855	Stable		K19823	-0.428696	0.214348	-2.24651	0.0455605	0.113222	-4.80793	Stable		K12267	-0.680695	1.82756	-1.91565	0.0815593	0.202318	-5.51396	Stable		K13626	0.630346	0.315173	1.63548	0.131582	0.231174	-6.08934	Stable		K09043	0.543175	0.271588	2.16207	0.0848956	0.189678	-6.03723	Stable
K06131	-0.241194	1.20679	-1.32955	0.210122	0.797586	-5.61868	Stable		K09873	-0.454172	1.60516	-2.24512	0.0456728	0.113437	-4.81026	Stable		K02041	0.683719	0.784043	1.91432	0.0817441	0.202681	-5.51603	Stable		K25183	0.593982	1.7768	1.63432	0.131827	0.231521	-6.09099	Stable		K00078	-0.717843	0.358922	-2.16203	0.0849001	0.189678	-6.03729	Stable
K16052	0.287919	0.331289	1.32928	0.210209	0.797586	-5.61901	Stable		K24985	-0.445157	0.222578	-2.23868	0.0461955	0.114349	-4.82102	Stable		K00274	0.622089	0.646781	1.91216	0.0820441	0.203328	-5.51939	Stable		K15397	0.549407	0.964769	1.63248	0.132217	0.232122	-6.0936	Stable		K08161	0.567404	0.283702	2.16182	0.0849218	0.189678	-6.03756	Stable
K03786	0.2844	1.79576	1.32879	0.210363	0.797586	-5.6196	Stable		K03495	-0.293655	0.179101	-2.23713	0.0463229	0.114536	-4.82362	Stable		K03229	0.295545	0.147772	1.9106	0.0822621	0.203663	-5.52182	Stable		K12243	0.389942	0.194971	1.6319	0.132339	0.232251	-6.09441	Stable		K13513	0.546445	0.273223	2.15964	0.0851514	0.190098	-6.04044	Stable
K06041	-0.203794	1.16588	-1.3277	0.210714	0.797586	-5.62094	Stable		K02275	0.320447	2.83165	2.23468	0.0465231	0.114774	-4.8277	Stable		K17947	-0.590583	1.58069	-1.91031	0.0823031	0.203663	-5.52228	Stable		K22294	0.557337	0.278668	1.63136	0.132453	0.23231	-6.09518	Stable		K09933	1.01395	0.506976	2.15853	0.0852689	0.190107	-6.04191	Stable
K00203	-0.494365	0.600212	-1.32743	0.2108	0.797586	-5.62127	Stable		K07301	-0.480013	0.240007	-2.23203	0.0467416	0.114992	-4.83212	Stable		K00528	0.285049	2.38504	1.91015	0.0823252	0.203663	-5.52253	Stable		K13571	0.300839	2.03302	1.6313	0.132468	0.23231	-6.09527	Stable		K14956	1.53091	0.765454	2.15776	0.0853503	0.190107	-6.04293	Stable
K02111	0.144184	2.19668	1.32661	0.211062	0.797586	-5.62226	Stable		K00012	0.257452	2.03781	2.23045	0.0468721	0.115249	-4.83476	Stable		K07235	-0.748872	2.02422	-1.91009	0.0823342	0.203663	-5.52263	Stable		K01738	0.231441	2.73944	1.63042	0.132654	0.232472	-6.09652	Stable		K00014	0.474788	0.237394	2.15725	0.0854047	0.190107	-6.0436	Stable
K02964	-0.247868	1.88732	-1.32654	0.211084	0.797586	-5.62234	Stable		K18981	-0.415618	0.207809	-2.22384	0.0474224	0.116343	-4.84578	Stable		K01560	0.347557	1.71595	1.90912	0.0824691	0.203822	-5.52413	Stable		K03672	0.891615	2.18891	1.63041	0.132656	0.232472	-6.09653	Stable		K00980	0.952264	0.476132	2.157	0.0854319	0.190107	-6.04394	Stable
K00253	0.280103	0.268939	1.32451	0.211734	0.797586	-5.62481	Stable		K08178	-0.425271	0.212635	-2.22266	0.0475216	0.116392	-4.84775	Stable		K01115	-0.431044	0.598646	-1.90907	0.0824761	0.203822	-5.5242	Stable		K02663	0.258494	2.18934	1.62968	0.132811	0.232659	-6.09756	Stable		K02738	0.870627	0.435314	2.15698	0.0854336	0.190107	-6.04397	Stable
K03791	-0.370444	0.745669	-1.32384	0.211951	0.797586	-5.62563	Stable		K00404	0.436611	1.27814	2.21808	0.0479075	0.11715	-4.85538	Stable		K08301	0.270249	1.72934	1.9066	0.0828223	0.204581	-5.52804	Stable		K22226	-0.37475	0.187375	-1.62779	0.133215	0.233283	-6.10025	Stable		K00432	0.887364	1.91494	2.15656	0.085478	0.190107	-6.04452	Stable
K21575	-0.204935	0.328499	-1.32325	0.212142	0.797586	-5.62635	Stable		K11752	0.34923	1.25688	2.2171	0.0479903	0.11728	-4.85701	Stable		K00128	-0.236604	2.20993	-1.90386	0.083209	0.205439	-5.53231	Stable		K11251	0.775841	2.41612	1.62736	0.133306	0.233358	-6.10085	Stable		K14791	0.637573	0.318787	2.15635	0.0855001	0.190107	-6.04479	Stable
K08651	-0.246772	1.30822	-1.32197	0.212552	0.797586	-5.62789	Stable		K17229	-0.40345	0.201725	-2.21572	0.0481066	0.117386	-4.8593	Stable		K02974	0.400016	1.85531	1.90136	0.0835619	0.206188	-5.53618	Stable		K06985	0.539636	0.269818	1.62605	0.133587	0.233766	-6.10271	Stable		K18481	0.816389	0.408195	2.15607	0.0855303	0.190107	-6.04517	Stable
K11475	-0.290346	0.284967	-1.3212	0.212801	0.797586	-5.62883	Stable		K02977	0.4387	2.23427	2.2061	0.0489296	0.11918	-4.87529	Stable		K00196	-0.612179	1.12493	-1.90116	0.0835907	0.206188	-5.5365	Stable		K15669	0.365586	0.182793	1.62479	0.133857	0.234153	-6.10449	Stable		K04083	0.730256	1.60827	2.15599	0.0855389	0.190107	-6.04528	Stable
K03651	-0.304012	1.00253	-1.31981	0.213248	0.797586	-5.63051	Stable		K09474	-0.479363	0.553027	-2.19992	0.0494655	0.120286	-4.88556	Stable		K21157	0.377474	0.188737	1.90022	0.0837237	0.206419	-5.53795	Stable		K03640	0.216966	3.62853	1.62439	0.133942	0.234218	-6.10505	Stable		K01610	0.506879	1.49275	2.15566	0.0855734	0.190107	-6.04571	Stable
K06004	-0.168945	0.0844726	-1.31734	0.214047	0.797586	-5.6335	Stable		K04101	-0.455547	0.227773	-2.19953	0.0495	0.120304	-4.88621	Stable		K00203	-0.617387	1.45303	-1.89973	0.083794	0.206495	-5.53872	Stable		K03744	0.273681	3.09838	1.62322	0.134194	0.23454	-6.10671	Stable		K09499	0.526026	0.263013	2.15473	0.0856725	0.190143	-6.04694	Stable
K05825	0.245866	1.06188	1.31729	0.214064	0.797586	-5.63357	Stable		K02528	0.457946	1.53593	2.19402	0.0499822	0.121342	-4.89534	Stable		K16698	0.562138	0.449964	1.8984	0.0839826	0.206837	-5.54078	Stable		K09015	0.193946	2.92942	1.62308	0.134223	0.23454	-6.1069	Stable		K11585	0.532024	0.266012	2.15405	0.0857445	0.190143	-6.04784	Stable
K02912	0.384128	1.28685	1.31571	0.214577	0.797586	-5.63548	Stable		K22491	-0.605991	1.44614	-2.19338	0.050039	0.121413	-4.89641	Stable		K06987	0.439599	0.479254	1.8982	0.0840116	0.206837	-5.54109	Stable		K06986	0.408739	0.20437	1.62226	0.134402	0.234767	-6.10808	Stable		K10536	0.488791	0.244395	2.1536	0.085793	0.190143	-6.04844	Stable
K07223	0.268497	0.801119	1.31347	0.215304	0.797586	-5.63818	Stable		K06726	-0.814556	0.807884	-2.19283	0.0500871	0.121463	-4.89732	Stable		K09796	0.800673	1.31197	1.89714	0.0841618	0.207038	-5.54273	Stable		K09023	0.418306	0.209153	1.6217	0.134522	0.234893	-6.10887	Stable		K15519	0.539444	0.269722	2.15357	0.0857964	0.190143	-6.04848	Stable
K04765	0.32413	0.372596	1.31248	0.215629	0.797586	-5.63938	Stable		K00806	0.310452	2.05768	2.19209	0.0501523	0.121555	-4.89854	Stable		K13587	-0.372526	0.753787	-1.89683	0.0842063	0.207038	-5.54321	Stable		K03270	0.710917	1.79167	1.62115	0.134641	0.235016	-6.10964	Stable		K04568	0.925615	0.462808	2.15355	0.0857981	0.190143	-6.0485	Stable
K03600	-0.447224	0.555709	-1.3118	0.215851	0.797586	-5.64021	Stable		K01808	0.340994	2.57444	2.19007	0.0503316	0.121859	-4.9019	Stable		K15650	-0.651972	1.347	-1.8968	0.0842116	0.207038	-5.54327	Stable		K02841	0.389822	0.194911	1.62079	0.134718	0.235066	-6.11015	Stable		K08914	0.327417	1.88493	2.15292	0.0858655	0.19019	-6.04934	Stable
K02224	0.290229	1.00155	1.30988	0.216477	0.797586	-5.64252	Stable		K15771	0.689473	0.818718	2.19005	0.0503332	0.121859	-4.90193	Stable		K00508	0.376124	1.40761	1.89311	0.0847398	0.208239	-5.54899	Stable		K22373	-0.419728	0.209864	-1.61932	0.135035	0.235534	-6.11222	Stable		K22409	0.836615	0.914693	2.15257	0.0859031	0.19019	-6.04981	Stable
K13688	-0.197562	0.472733	-1.30944	0.21662	0.797586	-5.64304	Stable		K23997	-0.52497	0.59847	-2.18904	0.0504224	0.122008	-4.90359	Stable		K01056	-0.338036	2.39788	-1.89088	0.08506	0.208928	-5.55244	Stable		K01409	0.360257	0.180129	1.61595	0.135765	0.236722	-6.11698	Stable		K25287	0.620927	0.310463	2.1514	0.0860275	0.190373	-6.05135	Stable
K06204	0.132857	4.06438	1.30942	0.216628	0.797586	-5.64307	Stable		K11785	-0.647038	1.4002	-2.18826	0.0504917	0.122109	-4.90489	Stable		K06176	0.555499	0.580484	1.89041	0.0851273	0.208996	-5.55316	Stable		K15378	0.343966	0.171983	1.61488	0.135999	0.237045	-6.11849	Stable		K06944	0.588158	0.294079	2.1504	0.0861345	0.190517	-6.05267	Stable
K02982	0.145151	3.2763	1.30723	0.217345	0.797586	-5.64571	Stable		K15987	-0.507795	0.617642	-2.18705	0.0505991	0.122302	-4.90689	Stable		K00529	0.316363	2.21403	1.88779	0.0855058	0.209827	-5.55721	Stable		K03524	0.363958	1.73024	1.61394	0.136203	0.237315	-6.11981	Stable		K18480	-0.657413	0.328706	-2.14957	0.0862231	0.190529	-6.05377	Stable
K08720	0.146062	1.81214	1.30599	0.217754	0.797586	-5.6472	Stable		K04393	0.563021	0.28151	2.18614	0.0506807	0.122432	-4.9084	Stable		K07794	0.452192	1.9599	1.88414	0.0860366	0.211031	-5.56287	Stable		K02634	0.256717	2.58593	1.61185	0.136659	0.238019	-6.12276	Stable		K09939	1.49244	0.746219	2.14854	0.0863341	0.190529	-6.05514	Stable
K00241	0.200006	2.03415	1.30565	0.217865	0.797586	-5.64761	Stable		K00455	-0.410503	0.205252	-2.18551	0.0507364	0.1225	-4.90943	Stable		K14733	-0.250187	1.63818	-1.87991	0.0866532	0.212403	-5.56939	Stable		K06173	-0.235434	2.43788	-1.61164	0.136705	0.238019	-6.12305	Stable		K11901	-0.353771	2.42698	-2.14839	0.0863498	0.190529	-6.05533	Stable
K06890	0.167532	2.73353	1.30528	0.217985	0.797586	-5.64805	Stable		K11074	0.62069	0.310345	2.18478	0.0508021	0.122591	-4.91065	Stable		K18224	-0.447118	1.39008	-1.87975	0.0866769	0.212403	-5.56963	Stable		K02055	0.279949	2.08313	1.60784	0.137539	0.239384	-6.12841	Stable		K22297	1.08202	0.54101	2.14784	0.0864088	0.190529	-6.05606	Stable
K07496	-0.23382	1.53255	-1.30525	0.217995	0.797586	-5.64809	Stable		K03433	0.344481	2.07686	2.18288	0.0509717	0.122873	-4.91379	Stable		K07447	0.463757	2.02518	1.87922	0.0867551	0.21249	-5.57046	Stable		K00903	0.693345	2.0851	1.60761	0.137588	0.239384	-6.12872	Stable		K08363	1.33587	0.667936	2.1474	0.0864559	0.190529	-6.05664	Stable
K00382	0.150281	1.55133	1.30476	0.218157	0.797586	-5.64868	Stable		K03075	0.300882	2.99304	2.18264	0.0509932	0.122873	-4.91418	Stable		K01810	0.234892	1.31596	1.87896	0.0867934	0.21249	-5.57086	Stable		K22844	-0.500259	0.25013	-1.60714	0.137692	0.239471	-6.12939	Stable		K22733	0.481396	0.240698	2.14728	0.0864689	0.190529	-6.0568	Stable
K00262	0.168779	1.20456	1.30401	0.218404	0.797586	-5.64958	Stable		K03060	0.314567	3.11121	2.18254	0.0510023	0.122873	-4.91435	Stable		K02952	0.208036	3.39442	1.87837	0.0868792	0.212601	-5.57176	Stable		K11443	0.918119	1.40387	1.60694	0.137737	0.239471	-6.12967	Stable		K14800	0.883184	0.441592	2.14719	0.0864786	0.190529	-6.05692	Stable
K01270	-0.27252	0.59158	-1.30384	0.218459	0.797586	-5.64978	Stable		K13774	-0.391301	0.19565	-2.18185	0.0510645	0.122956	-4.9155	Stable		K09926	0.700617	0.81625	1.87667	0.08713	0.213115	-5.57439	Stable		K09927	0.460056	0.230028	1.60576	0.137995	0.239835	-6.13132	Stable		K09975	1.48435	0.742173	2.14694	0.0865052	0.190529	-6.05725	Stable
K02914	-0.626493	1.83457	-1.30289	0.218775	0.797586	-5.65093	Stable		K06039	-0.576135	0.288068	-2.18098	0.0511429	0.123067	-4.91694	Stable		K05297	0.283641	0.14182	1.875	0.0873765	0.213619	-5.57697	Stable		K06874	0.355214	0.177607	1.60493	0.138179	0.240067	-6.13249	Stable		K02263	1.25826	0.629132	2.14658	0.0865447	0.190529	-6.05773	Stable
K01802	0.362217	1.5122	1.30285	0.218785	0.797586	-5.65097	Stable		K12757	-0.729793	0.598242	-2.18071	0.0511664	0.123067	-4.91737	Stable		K03387	0.323463	0.161732	1.87407	0.0875134	0.213835	-5.5784	Stable		K15241	0.344383	0.172191	1.60443	0.138289	0.240174	-6.1332	Stable		K11905	-1.12447	0.562234	-2.14635	0.0865688	0.190529	-6.05803	Stable
K07516	0.243982	0.757736	1.30258	0.218874	0.797586	-5.65129	Stable		K05995	-0.687364	0.572783	-2.17904	0.0513173	0.123363	-4.92014	Stable		K01236	0.39901	0.246611	1.87385	0.0875463	0.213835	-5.57874	Stable		K16280	0.389043	0.194521	1.60402	0.138379	0.240244	-6.13377	Stable		K07574	1.41611	0.708055	2.14604	0.086602	0.190529	-6.05844	Stable
K12255	0.280774	0.282471	1.3024	0.218935	0.797586	-5.65151	Stable		K03431	0.484135	1.40886	2.17706	0.0514959	0.123725	-4.92341	Stable		K01039	-0.489786	1.32608	-1.87053	0.0880377	0.214935	-5.58384	Stable		K15285	0.364742	0.182371	1.60358	0.138477	0.240328	-6.13439	Stable		K18123	0.484831	0.242415	2.14521	0.086692	0.190529	-6.05954	Stable
K00006	0.303267	0.151634	1.30109	0.219366	0.797586	-5.65308	Stable		K05515	-0.429694	1.46721	-2.17588	0.0516028	0.123914	-4.92536	Stable		K02651	-1.12456	2.23522	-1.86994	0.0881254	0.215049	-5.58475	Stable		K02626	-0.85707	1.57147	-1.60322	0.138556	0.240378	-6.13489	Stable		K02280	-0.666235	0.635588	-2.14515	0.0866978	0.190529	-6.05961	Stable
K16137	0.172799	2.55232	1.3007	0.219495	0.797586	-5.65355	Stable		K07302	-0.304155	2.96366	-2.17385	0.0517873	0.124268	-4.92871	Stable		K03590	-0.303101	1.78015	-1.86857	0.0883303	0.215449	-5.58687	Stable		K02805	0.387011	0.193505	1.6012	0.139005	0.241071	-6.13773	Stable		K06442	-0.437681	1.18228	-2.14489	0.0867259	0.190529	-6.05996	Stable
K01696	0.163159	1.41748	1.29628	0.220961	0.797586	-5.65884	Stable		K03976	1.03946	1.2433	2.17364	0.0518065	0.124268	-4.92906	Stable		K04096	0.268656	1.6246	1.86724	0.0885286	0.215832	-5.58891	Stable		K15866	0.233853	1.60366	1.59934	0.139418	0.241702	-6.14034	Stable		K23570	0.585767	0.292884	2.14339	0.0868876	0.190792	-6.06194	Stable
K02836	0.229726	1.65146	1.29274	0.222144	0.797586	-5.66308	Stable		K07978	-0.514836	0.43032	-2.17051	0.052093	0.124887	-4.93424	Stable		K08234	-0.37112	2.42869	-1.86645	0.0886467	0.21602	-5.59013	Stable		K08234	-0.377651	2.38407	-1.59608	0.140143	0.242803	-6.1449	Stable		K00147	-0.253175	1.79015	-2.14053	0.0871978	0.191332	-6.06574	Stable
K21563	0.491304	1.01321	1.29207	0.222367	0.797586	-5.66387	Stable		K07568	0.45968	1.38459	2.16662	0.0524501	0.125671	-4.94065	Stable		K20238	0.374694	0.31933	1.86599	0.0887152	0.216086	-5.59083	Stable		K07141	0.532611	1.42074	1.59604	0.140154	0.242803	-6.14496	Stable		K00748	0.455487	0.227744	2.13973	0.087284	0.191332	-6.06679	Stable
K06020	-0.278227	0.598431	-1.2917	0.222489	0.797586	-5.66431	Stable		K00946	0.332915	1.30638	2.16605	0.0525023	0.125671	-4.94159	Stable		K05845	0.487559	1.12759	1.8656	0.0887738	0.216086	-5.59143	Stable		K02838	0.268258	2.9123	1.59547	0.14028	0.242935	-6.14576	Stable		K10806	1.41769	0.708846	2.13942	0.0873184	0.191332	-6.06721	Stable
K24986	0.368433	0.431712	1.29136	0.222604	0.797586	-5.66472	Stable		K02896	0.558877	1.37974	2.16602	0.0525054	0.125671	-4.94164	Stable		K01923	0.228022	2.16762	1.86545	0.0887974	0.216086	-5.59167	Stable		K01569	-0.735514	0.731891	-1.59453	0.140491	0.243213	-6.14707	Stable		K13040	-0.482206	0.241103	-2.13907	0.0873563	0.191332	-6.06767	Stable
K04755	0.272617	2.32573	1.29121	0.222655	0.797586	-5.6649	Stable		K16044	-0.442899	0.221449	-2.16339	0.0527482	0.126184	-4.94598	Stable		K22135	0.613857	0.69163	1.86281	0.0891934	0.21686	-5.59573	Stable		K05311	0.557576	0.469829	1.5943	0.140541	0.243214	-6.14739	Stable		K15789	0.626693	0.313347	2.13874	0.0873921	0.191332	-6.0681	Stable
K23992	0.253789	0.431716	1.28948	0.223232	0.797586	-5.66696	Stable		K00858	0.307781	1.7101	2.16053	0.0530133	0.12673	-4.95068	Stable		K02217	0.366243	2.13922	1.86278	0.0891981	0.21686	-5.59577	Stable		K00697	0.406998	1.52458	1.59408	0.140592	0.243214	-6.1477	Stable		K05768	0.320082	2.13189	2.13853	0.0874146	0.191332	-6.06838	Stable
K02112	0.139841	2.26376	1.2888	0.223462	0.797586	-5.66777	Stable		K01657	-0.498465	0.755301	-2.16032	0.0530337	0.12673	-4.95104	Stable		K01869	0.468256	0.441534	1.86001	0.0896156	0.217774	-5.60002	Stable		K00508	0.56849	0.588263	1.59324	0.14078	0.243447	-6.14888	Stable		K03839	-0.816393	0.408197	-2.13837	0.0874319	0.191332	-6.06859	Stable
K01679	0.183072	2.07654	1.28748	0.223907	0.797586	-5.66935	Stable		K02536	0.377175	1.83599	2.15931	0.0531277	0.126886	-4.9527	Stable		K09888	-0.766008	2.07771	-1.85946	0.0896989	0.217876	-5.60087	Stable		K26222	0.332674	0.166337	1.59303	0.140827	0.243447	-6.14917	Stable		K06573	-0.393856	0.196928	-2.13785	0.0874887	0.191332	-6.06928	Stable
K07483	-0.280126	2.42649	-1.28642	0.224263	0.797586	-5.67061	Stable		K04090	-0.369168	0.398306	-2.15808	0.0532423	0.127091	-4.95472	Stable		K09983	0.431511	2.17766	1.85869	0.0898147	0.218027	-5.60204	Stable		K25189	0.340776	0.170388	1.59275	0.14089	0.243469	-6.14956	Stable		K18364	-0.628476	0.314238	-2.13764	0.0875116	0.191332	-6.06956	Stable
K06985	-0.217554	1.35557	-1.28638	0.224275	0.797586	-5.67065	Stable		K20934	-0.401533	0.2601	-2.15562	0.0534729	0.127572	-4.95878	Stable		K03824	0.746861	0.37343	1.8585	0.0898442	0.218027	-5.60234	Stable		K16868	0.55082	1.58933	1.59199	0.14106	0.243657	-6.15062	Stable		K12897	0.873466	0.436733	2.13703	0.0875781	0.191385	-6.07037	Stable
K17947	-0.187114	1.24669	-1.28622	0.22433	0.797586	-5.67084	Stable		K05549	0.642644	0.354786	2.14996	0.0540059	0.128774	-4.96808	Stable		K07172	0.768459	0.384229	1.85726	0.0900318	0.218324	-5.60424	Stable		K08221	0.380705	0.190352	1.59182	0.141099	0.243657	-6.15086	Stable		K03852	0.431769	0.215885	2.13562	0.0877315	0.191394	-6.07223	Stable
K14673	-0.456521	1.1145	-1.28584	0.224459	0.797586	-5.6713	Stable		K07735	0.294556	2.57307	2.14848	0.0541466	0.12904	-4.97052	Stable		K05581	-0.573308	0.840959	-1.85714	0.0900496	0.218324	-5.60442	Stable		K19517	0.325322	0.162661	1.59101	0.141281	0.243885	-6.152	Stable		K09125	0.883204	0.441602	2.13555	0.0877387	0.191394	-6.07232	Stable
K02527	0.161469	0.0807346	1.28456	0.224888	0.797586	-5.67281	Stable		K15634	-0.662122	0.571831	-2.1471	0.0542775	0.129282	-4.97278	Stable		K06897	-0.606165	1.61472	-1.85668	0.0901199	0.218393	-5.60513	Stable		K15876	0.689903	0.344951	1.5893	0.141666	0.244398	-6.15438	Stable		K03684	1.00304	1.49267	2.13531	0.0877657	0.191394	-6.07264	Stable
K01669	0.310088	0.432508	1.28435	0.224961	0.797586	-5.67307	Stable		K22292	0.757683	0.378842	2.14476	0.0545006	0.129744	-4.97662	Stable		K01893	0.325508	1.05233	1.85473	0.090416	0.21901	-5.60812	Stable		K11254	0.989686	2.19939	1.58924	0.14168	0.244398	-6.15447	Stable		K01816	-0.913943	0.456971	-2.13497	0.0878022	0.191394	-6.07308	Stable
K02955	0.424598	1.57936	1.2842	0.225009	0.797586	-5.67324	Stable		K11410	0.645409	0.959751	2.14355	0.0546165	0.129905	-4.97861	Stable		K01198	0.380205	0.190103	1.85418	0.0905002	0.219112	-5.60896	Stable		K01874	0.331602	0.304897	1.58847	0.141853	0.244611	-6.15554	Stable		K01912	-0.723733	0.361867	-2.13451	0.0878522	0.191394	-6.07369	Stable
K02480	-0.197104	1.49703	-1.28364	0.2252	0.797586	-5.67391	Stable		K03274	0.668845	0.490774	2.14344	0.054627	0.129905	-4.97879	Stable		K00756	-0.3483	0.304985	-1.85081	0.0910161	0.22026	-5.61413	Stable		K06378	0.590457	0.295229	1.58721	0.142139	0.245016	-6.1573	Stable		K07661	-0.811532	0.405766	-2.13423	0.0878835	0.191394	-6.07407	Stable
K19689	-0.347928	0.606971	-1.28323	0.225337	0.797586	-5.67439	Stable		K01058	-0.431262	0.417201	-2.14279	0.0546888	0.129982	-4.97985	Stable		K01258	0.601076	0.679234	1.84979	0.0911715	0.220534	-5.61568	Stable		K01491	0.591626	1.74567	1.58587	0.142443	0.245453	-6.15918	Stable		K11992	0.711749	0.355875	2.13401	0.0879069	0.191394	-6.07435	Stable
K02784	0.248397	2.04103	1.28319	0.225351	0.797586	-5.67444	Stable		K21789	-0.387217	0.193609	-2.14164	0.0547996	0.130175	-4.98175	Stable		K03265	-0.285622	1.55493	-1.84881	0.0913221	0.220747	-5.61718	Stable		K02039	0.688172	2.17643	1.58493	0.142655	0.245732	-6.16048	Stable		K07117	1.4086	1.39211	2.13362	0.0879503	0.191394	-6.07488	Stable
K03943	0.290309	0.635997	1.28287	0.22546	0.797586	-5.67482	Stable		K01493	0.658256	1.3928	2.13871	0.0550818	0.130775	-4.98656	Stable		K07451	0.711826	0.355913	1.84868	0.0913434	0.220747	-5.61739	Stable		K07814	0.496758	1.55986	1.58371	0.142933	0.246122	-6.16218	Stable		K19246	-0.754386	0.978898	-2.13276	0.0880441	0.191394	-6.07601	Stable
K03686	0.139642	2.20493	1.28038	0.226303	0.797586	-5.67778	Stable		K13483	-0.407915	2.2532	-2.13834	0.0551172	0.130789	-4.98716	Stable		K02050	0.219113	2.03969	1.84681	0.0916306	0.221339	-5.62025	Stable		K14022	0.359658	0.179829	1.58315	0.14306	0.246254	-6.16296	Stable		K16078	0.702136	0.351068	2.13246	0.088077	0.191394	-6.07641	Stable
K03056	-0.544563	0.58639	-1.28032	0.226324	0.797586	-5.67785	Stable		K03223	-0.373253	0.186627	-2.13761	0.0551879	0.130886	-4.98836	Stable		K03735	0.400143	0.200072	1.84612	0.0917374	0.221382	-5.6213	Stable		K13821	-0.387329	0.608679	-1.58231	0.14325	0.246494	-6.16413	Stable		K07400	0.456507	2.70973	2.13239	0.0880851	0.191394	-6.07651	Stable
K09774	0.169114	1.63442	1.27985	0.226483	0.797586	-5.67841	Stable		K02667	-0.602161	1.09883	-2.13448	0.055491	0.131494	-4.99349	Stable		K24136	0.46445	1.10286	1.84597	0.0917606	0.221382	-5.62153	Stable		K00499	0.467245	0.233622	1.58084	0.143586	0.246907	-6.16618	Stable		K17795	1.06743	0.533713	2.13237	0.0880866	0.191394	-6.07653	Stable
K17760	0.203826	1.00339	1.27977	0.226508	0.797586	-5.67849	Stable		K04755	0.376419	2.40908	2.13435	0.0555038	0.131494	-4.9937	Stable		K02275	0.216062	2.72551	1.84587	0.0917751	0.221382	-5.62168	Stable		K02145	0.646087	1.08596	1.58081	0.143592	0.246907	-6.16621	Stable		K25034	0.537508	0.268754	2.13168	0.0881619	0.191441	-6.07743	Stable
K14981	0.212407	1.2288	1.2787	0.226872	0.797586	-5.67976	Stable		K19058	-0.375916	0.187958	-2.13354	0.0555827	0.13161	-4.99503	Stable		K21741	-0.681105	1.15808	-1.84496	0.0919168	0.221622	-5.62308	Stable		K05760	0.590788	0.684635	1.57849	0.144124	0.247734	-6.16945	Stable		K14191	0.857372	0.428686	2.13141	0.0881922	0.191441	-6.0778	Stable
K02687	-0.390794	0.591895	-1.27709	0.227422	0.797586	-5.68168	Stable		K09874	0.845013	0.693908	2.13293	0.0556424	0.131681	-4.99604	Stable		K00434	0.493991	0.427069	1.84406	0.0920552	0.221854	-5.62444	Stable		K03666	0.836511	2.54024	1.57707	0.14445	0.248131	-6.17143	Stable		K00479	0.59248	0.29624	2.12984	0.0883645	0.191542	-6.07987	Stable
K07711	-0.26084	0.593441	-1.27538	0.228005	0.797586	-5.6837	Stable		K10252	-0.403683	0.201841	-2.13118	0.0558133	0.132015	-4.99891	Stable		K19714	0.531292	0.854775	1.84336	0.0921639	0.221989	-5.62552	Stable		K06127	0.399563	0.199781	1.57703	0.144458	0.248131	-6.17147	Stable		K02549	-0.321866	0.713457	-2.12971	0.0883787	0.191542	-6.08005	Stable
K00809	0.213305	0.904854	1.27488	0.228174	0.797586	-5.68428	Stable		K11383	-0.367751	0.183875	-2.13007	0.0559216	0.132197	-5.00072	Stable		K21495	0.679922	0.339961	1.84316	0.0921957	0.221989	-5.62583	Stable		K16427	0.349288	0.174644	1.57667	0.14454	0.248185	-6.17197	Stable		K04763	0.210077	1.97349	2.12911	0.0884449	0.191542	-6.08084	Stable
K05574	-0.354556	0.637879	-1.27458	0.228277	0.797586	-5.68464	Stable		K02315	-0.346912	0.173456	-2.12978	0.0559501	0.132197	-5.0012	Stable		K06153	0.357796	1.16398	1.84255	0.0922906	0.222115	-5.62676	Stable		K02148	0.405407	0.202703	1.57628	0.144629	0.24825	-6.17251	Stable		K08314	0.517622	0.258811	2.1289	0.0884678	0.191542	-6.08112	Stable
K15862	0.336221	0.629508	1.27313	0.228772	0.797586	-5.68635	Stable		K08191	-0.346574	0.173287	-2.12825	0.0561002	0.13248	-5.0037	Stable		K08302	0.552652	0.423605	1.84166	0.0924281	0.222344	-5.62812	Stable		K14016	0.445383	0.222692	1.5737	0.145225	0.249184	-6.1761	Stable		K00894	0.722079	0.361039	2.12814	0.0885514	0.191542	-6.08212	Stable
K11212	0.333578	0.756924	1.27207	0.229134	0.797586	-5.6876	Stable		K05996	0.624345	0.594629	2.12758	0.0561652	0.132563	-5.00479	Stable		K05365	0.304621	1.24404	1.84109	0.0925162	0.222454	-5.62898	Stable		K02557	0.299192	2.32259	1.57324	0.14533	0.249235	-6.17674	Stable		K02140	1.05794	0.528969	2.12785	0.0885837	0.191542	-6.08251	Stable
K09691	-0.276936	0.217007	-1.27159	0.2293	0.797586	-5.68817	Stable		K02557	-0.381712	2.00455	-2.12711	0.0562123	0.132603	-5.00557	Stable		K02443	-0.572944	0.529874	-1.83937	0.0927852	0.222999	-5.63162	Stable		K24113	0.31879	0.159395	1.57312	0.145357	0.249235	-6.1769	Stable		K17440	0.78276	0.39138	2.12763	0.0886075	0.191542	-6.08279	Stable
K03782	0.310738	1.01699	1.27116	0.229449	0.797586	-5.68868	Stable		K03246	0.47563	0.237815	2.12677	0.0562455	0.132611	-5.00612	Stable		K21416	-0.273002	1.83107	-1.83729	0.0931102	0.223577	-5.63479	Stable		K00632	0.192813	2.71617	1.57248	0.145506	0.249402	-6.1778	Stable		K08994	0.66194	1.31774	2.12735	0.0886392	0.191542	-6.08317	Stable
K07566	0.265772	1.23375	1.27044	0.229694	0.797586	-5.68952	Stable		K18278	0.614728	0.307364	2.12579	0.0563418	0.132767	-5.00772	Stable		K21615	-0.47958	0.730792	-1.83728	0.0931108	0.223577	-5.63479	Stable		K01665	0.342641	0.17132	1.57091	0.145869	0.249933	-6.17997	Stable		K16948	0.941174	0.470587	2.12715	0.0886603	0.191542	-6.08343	Stable
K09158	-0.505538	0.980075	-1.26843	0.230384	0.797586	-5.69189	Stable		K01972	-0.340198	0.170099	-2.12512	0.0564083	0.132853	-5.00883	Stable		K03679	0.636405	0.616978	1.83601	0.0933108	0.223954	-5.63674	Stable		K01288	0.332702	0.166351	1.57069	0.145919	0.249933	-6.18027	Stable		K18138	0.34774	1.22197	2.12704	0.0886729	0.191542	-6.08358	Stable
K01524	-0.303837	0.695245	-1.2679	0.230566	0.797586	-5.69251	Stable		K11645	-0.308787	1.96609	-2.1233	0.0565876	0.133204	-5.01179	Stable		K13992	-0.514872	0.766379	-1.83479	0.093502	0.224311	-5.6386	Stable		K18232	0.628728	0.314364	1.56912	0.146283	0.250468	-6.18245	Stable		K11253	0.430862	2.82609	2.12664	0.0887176	0.191542	-6.08411	Stable
K18425	0.20617	1.12783	1.26686	0.230926	0.797586	-5.69374	Stable		K19714	-0.368195	0.184098	-2.12297	0.0566208	0.133211	-5.01234	Stable		K02420	0.745656	0.372828	1.83378	0.0936608	0.224589	-5.64014	Stable		K24736	0.515088	0.560054	1.56862	0.1464	0.25058	-6.18315	Stable		K00290	0.624348	1.39138	2.1264	0.0887441	0.191542	-6.08443	Stable
K07387	-0.359877	0.556143	-1.26598	0.231229	0.797586	-5.69477	Stable		K02918	0.673663	1.74518	2.1212	0.0567959	0.133552	-5.01523	Stable		K25881	0.261549	0.130775	1.8328	0.0938147	0.224856	-5.64163	Stable		K06134	0.858014	1.79017	1.56788	0.146572	0.250786	-6.18417	Stable		K07684	-0.201051	2.63867	-2.12548	0.0888453	0.191614	-6.08564	Stable
K00782	-0.401857	0.505728	-1.2643	0.231809	0.797586	-5.69674	Stable		K21700	-0.665181	1.69898	-2.12042	0.0568737	0.133664	-5.01651	Stable		K17290	0.285604	0.142802	1.82937	0.094357	0.226006	-5.64685	Stable		K00153	0.400177	0.200088	1.5654	0.14715	0.251686	-6.18761	Stable		K03653	-0.503229	0.251614	-2.12507	0.0888909	0.191614	-6.08619	Stable
K11959	0.159501	1.86529	1.26381	0.23198	0.797586	-5.69732	Stable		K03935	0.392514	1.16704	2.11944	0.0569714	0.133719	-5.01811	Stable		K24078	-0.615687	0.307844	-1.82918	0.0943878	0.226006	-5.64715	Stable		K00968	0.334136	0.167068	1.56377	0.147529	0.252245	-6.18985	Stable		K25820	0.679695	0.872007	2.12471	0.0889304	0.191614	-6.08666	Stable
K07141	0.21244	1.49845	1.26334	0.232141	0.797586	-5.69787	Stable		K15019	-0.427667	0.213834	-2.1193	0.0569854	0.133719	-5.01834	Stable		K02484	0.395266	1.50817	1.82869	0.0944651	0.226006	-5.64789	Stable		K08223	0.439051	0.219525	1.56171	0.148013	0.252983	-6.19271	Stable		K25936	-0.553499	0.276749	-2.12457	0.0889458	0.191614	-6.08684	Stable
K12812	0.339502	0.677739	1.26193	0.232629	0.797586	-5.69952	Stable		K01672	-0.516851	0.305531	-2.11927	0.0569881	0.133719	-5.01838	Stable		K11472	0.488071	0.612024	1.82848	0.0944973	0.226006	-5.6482	Stable		K10907	-0.533629	0.674605	-1.55979	0.148462	0.253662	-6.19535	Stable		K05375	-1.70483	0.852415	-2.12417	0.0889904	0.19162	-6.08738	Stable
K00371	0.133853	3.05173	1.26093	0.232978	0.797586	-5.7007	Stable		K03551	0.474316	1.69323	2.11533	0.057382	0.134572	-5.02482	Stable		K03550	-0.583931	1.48255	-1.8284	0.0945102	0.226006	-5.64832	Stable		K01704	0.443797	2.07918	1.55912	0.14862	0.253842	-6.19628	Stable		K17739	-0.922043	0.461022	-2.12279	0.0891438	0.191669	-6.08921	Stable
K01482	-0.330153	0.252943	-1.25768	0.234108	0.797586	-5.7045	Stable		K14171	0.817401	0.578092	2.1118	0.0577371	0.135333	-5.03058	Stable		K19294	0.25556	0.12778	1.82802	0.0945713	0.22605	-5.64891	Stable		K06929	-0.381266	2.5769	-1.55611	0.149329	0.254909	-6.20043	Stable		K02804	0.587802	0.293901	2.12267	0.0891564	0.191669	-6.08936	Stable
K04077	0.134002	3.13655	1.25741	0.234204	0.797586	-5.70482	Stable		K00196	-0.811717	0.934605	-2.1106	0.0578586	0.135546	-5.03254	Stable		K02143	0.65488	0.32744	1.82755	0.0946456	0.226124	-5.64962	Stable		K08999	0.321457	3.11078	1.55603	0.149349	0.254909	-6.20055	Stable		K14405	0.741365	0.370683	2.12243	0.0891835	0.191669	-6.08968	Stable
K08980	0.262574	1.32423	1.25707	0.234321	0.797586	-5.70522	Stable		K06969	-0.508573	0.608994	-2.10988	0.057931	0.135643	-5.03371	Stable		K21085	0.323808	0.161904	1.82468	0.095103	0.227114	-5.65399	Stable		K02735	0.444913	0.222457	1.55362	0.149918	0.25579	-6.20386	Stable		K14127	1.11327	1.12905	2.12219	0.0892104	0.191669	-6.09	Stable
K01448	0.198845	1.27632	1.25502	0.235038	0.797586	-5.70762	Stable		K08907	-0.740965	1.06099	-2.10921	0.0579987	0.13573	-5.0348	Stable		K14170	0.298229	1.83731	1.82386	0.0952342	0.227265	-5.65523	Stable		K03183	0.189112	3.31302	1.55144	0.150437	0.256584	-6.20686	Stable		K17225	-0.899417	0.880608	-2.12186	0.0892471	0.191669	-6.09044	Stable
K00412	0.254096	1.54081	1.25272	0.235841	0.797586	-5.71029	Stable		K05934	0.950472	0.906182	2.10881	0.0580397	0.135754	-5.03546	Stable		K06138	0.624696	0.312348	1.82374	0.0952532	0.227265	-5.65541	Stable		K00338	0.762728	2.50044	1.55052	0.150656	0.256867	-6.20813	Stable		K15510	-0.747047	1.01774	-2.12169	0.0892658	0.191669	-6.09066	Stable
K02195	-0.167036	1.89455	-1.2526	0.235886	0.797586	-5.71044	Stable		K09159	0.719096	1.63104	2.10406	0.0585227	0.136811	-5.0432	Stable		K00202	-0.614762	0.836965	-1.8216	0.0955955	0.227978	-5.65866	Stable		K13012	-0.568735	1.67834	-1.54895	0.151029	0.257413	-6.21028	Stable		K14775	-0.370668	0.185334	-2.1202	0.0894318	0.191765	-6.09263	Stable
K00847	0.301082	0.92321	1.25244	0.235942	0.797586	-5.71063	Stable		K00609	0.461026	1.6109	2.10351	0.0585796	0.136872	-5.0441	Stable		K10938	-0.398989	0.313168	-1.82039	0.0957895	0.228255	-5.6605	Stable		K03265	0.483466	1.50556	1.54756	0.151361	0.257887	-6.21219	Stable		K07714	-0.293219	2.29161	-2.11993	0.0894609	0.191765	-6.09298	Stable
K17733	0.420051	0.465272	1.25239	0.235958	0.797586	-5.71068	Stable		K01166	0.833436	0.571913	2.10282	0.0586502	0.136964	-5.04523	Stable		K03886	-0.774513	1.81148	-1.82033	0.0957983	0.228255	-5.66058	Stable		K00271	0.302131	0.151066	1.54489	0.152	0.258887	-6.21586	Stable		K15276	0.458339	0.22917	2.11984	0.0894716	0.191765	-6.09311	Stable
K21601	0.206914	1.37526	1.25121	0.236371	0.797586	-5.71205	Stable		K09913	1.04095	1.0466	2.102	0.0587337	0.137087	-5.04655	Stable		K06938	0.80261	0.401305	1.81878	0.0960489	0.228748	-5.66294	Stable		K01664	0.718368	0.649418	1.54395	0.152226	0.25918	-6.21715	Stable		K15034	-0.961899	1.40179	-2.11966	0.0894911	0.191765	-6.09334	Stable
K01711	0.155881	1.50861	1.2466	0.237997	0.797586	-5.71742	Stable		K02016	-0.565944	1.04807	-2.0992	0.0590216	0.137557	-5.05112	Stable		K03926	-0.681169	1.89576	-1.81743	0.0962658	0.229161	-5.66499	Stable		K09953	0.314197	0.157099	1.54238	0.152604	0.259733	-6.2193	Stable		K03631	0.615077	0.515288	2.11939	0.0895212	0.191765	-6.09369	Stable
K14127	-0.343273	1.41623	-1.24653	0.238022	0.797586	-5.71751	Stable		K24708	-0.414319	0.207159	-2.09917	0.0590251	0.137557	-5.05117	Stable		K01354	0.432424	0.407925	1.81694	0.0963443	0.229244	-5.66572	Stable		K00262	0.412544	0.855987	1.53855	0.153529	0.261214	-6.22455	Stable		K04752	1.3215	1.27186	2.11812	0.0896637	0.191943	-6.09538	Stable
K01728	0.286892	0.19688	1.24631	0.238099	0.797586	-5.71776	Stable		K02020	-0.347524	1.89926	-2.09913	0.0590288	0.137557	-5.05123	Stable		K02925	0.346098	2.02719	1.81618	0.0964677	0.229433	-5.66688	Stable		K02155	0.819144	2.093	1.53789	0.153689	0.261395	-6.22545	Stable		K13408	-0.568418	0.284209	-2.11789	0.0896887	0.191943	-6.09568	Stable
K17315	0.183308	1.58476	1.24463	0.238693	0.797586	-5.71971	Stable		K07705	-0.647589	0.765188	-2.09823	0.0591216	0.137701	-5.05269	Stable		K06188	0.276359	2.35592	1.81464	0.0967175	0.229923	-5.66922	Stable		K21430	0.29631	0.148155	1.53614	0.154113	0.262024	-6.22784	Stable		K04014	-0.703937	0.351969	-2.11655	0.0898384	0.192173	-6.09745	Stable
K14791	0.228713	0.226577	1.24326	0.239177	0.797586	-5.72129	Stable		K03436	-0.842507	0.601217	-2.09745	0.059202	0.137805	-5.05396	Stable		K06217	0.221585	2.33737	1.81357	0.0968911	0.230231	-5.67084	Stable		K20428	-0.368668	1.32496	-1.53583	0.154189	0.262062	-6.22827	Stable		K12176	0.350152	0.175076	2.11503	0.0900091	0.19241	-6.09947	Stable
K07076	-0.597226	1.00391	-1.24205	0.239605	0.797586	-5.72269	Stable		K01709	-0.365521	0.182761	-2.09719	0.0592289	0.137805	-5.05438	Stable		K07228	-0.557393	0.278696	-1.81315	0.0969584	0.230287	-5.67147	Stable		K05919	-0.3077	0.15385	-1.52854	0.155968	0.264993	-6.23822	Stable		K00090	0.917461	0.458731	2.11481	0.0900338	0.19241	-6.09976	Stable
K01959	0.252038	0.434484	1.24205	0.239609	0.797586	-5.7227	Stable		K00956	-0.381765	0.237482	-2.09612	0.0593393	0.13799	-5.05612	Stable		K07473	0.726037	0.363019	1.81244	0.0970735	0.230414	-5.67254	Stable		K01658	0.403206	2.09306	1.52762	0.156194	0.265283	-6.23947	Stable		K16066	0.85004	0.42502	2.11432	0.0900885	0.192437	-6.1004	Stable
K03972	0.428849	1.31044	1.2419	0.239659	0.797586	-5.72287	Stable		K09777	-0.707912	0.583367	-2.0945	0.059508	0.13826	-5.05877	Stable		K02636	0.284473	2.54504	1.81228	0.0970998	0.230414	-5.67279	Stable		K02414	0.295943	0.147971	1.52577	0.156651	0.265967	-6.242	Stable		K02056	1.06939	0.534695	2.11386	0.0901407	0.192458	-6.10102	Stable
K22134	0.322323	0.161162	1.24118	0.239917	0.797586	-5.72371	Stable		K02626	-0.728812	1.85579	-2.0944	0.0595182	0.13826	-5.05893	Stable		K02499	-0.221017	1.8924	-1.81179	0.0971806	0.230459	-5.67354	Stable		K04382	0.619126	0.717652	1.52514	0.156806	0.266129	-6.24285	Stable		K11185	0.5982	0.2991	2.11089	0.0904751	0.192986	-6.10495	Stable
K00962	0.139507	2.06586	1.24111	0.23994	0.797586	-5.72379	Stable		K03597	0.311898	2.86179	2.09293	0.0596711	0.138542	-5.06132	Stable		K00126	0.618459	0.309229	1.81163	0.0972062	0.230459	-5.67378	Stable		K13584	-0.61637	1.62727	-1.52493	0.156857	0.266129	-6.24313	Stable		K10234	0.669978	0.334989	2.1107	0.0904959	0.192986	-6.10519	Stable
K03550	-0.417293	1.55082	-1.24061	0.24012	0.797586	-5.72437	Stable		K01807	0.474963	1.91014	2.09009	0.0599676	0.139158	-5.06594	Stable		K14727	0.551349	0.275674	1.81099	0.0973101	0.230601	-5.67474	Stable		K01295	0.421416	0.210708	1.52161	0.157677	0.267428	-6.24765	Stable		K25706	0.986897	1.40222	2.11053	0.090515	0.192986	-6.10541	Stable
K02742	-0.29069	0.955097	-1.24008	0.240307	0.797586	-5.72498	Stable		K20608	-0.497043	0.39354	-2.0887	0.0601126	0.139421	-5.06819	Stable		K01874	0.435962	1.24717	1.80993	0.0974825	0.230905	-5.67634	Stable		K03274	0.431333	0.215666	1.52138	0.157736	0.267434	-6.24797	Stable		K04485	-0.402706	1.28008	-2.10946	0.0906356	0.193152	-6.10683	Stable
K22515	-0.240334	0.811455	-1.2396	0.240479	0.797586	-5.72554	Stable		K09857	-0.658339	1.14357	-2.08413	0.060593	0.140461	-5.0756	Stable		K16554	-0.293905	1.73114	-1.80924	0.0975963	0.23107	-5.6774	Stable		K13472	0.432591	0.216295	1.51946	0.15821	0.268144	-6.25057	Stable		K17437	0.710401	0.355201	2.10791	0.0908117	0.193368	-6.10889	Stable
K03925	0.168499	2.76391	1.23946	0.240528	0.797586	-5.7257	Stable		K01890	0.333279	0.867987	2.08252	0.0607638	0.140783	-5.07822	Stable		K08054	0.252675	0.126337	1.80733	0.0979077	0.231703	-5.68027	Stable		K01890	0.490719	0.574934	1.51885	0.158363	0.26831	-6.2514	Stable		K20935	-0.313133	0.156567	-2.10696	0.0909189	0.193368	-6.11014	Stable
K14170	0.198492	1.17222	1.23817	0.240988	0.797586	-5.72719	Stable		K03520	-0.390333	1.37638	-2.08212	0.0608054	0.140806	-5.07886	Stable		K02150	0.53846	0.26923	1.80621	0.098092	0.232035	-5.68197	Stable		K17884	0.299284	0.149642	1.51851	0.158448	0.268359	-6.25186	Stable		K01811	0.568469	0.284234	2.10659	0.0909604	0.193368	-6.11062	Stable
K06945	0.172848	1.89993	1.23602	0.241757	0.797586	-5.72968	Stable		K08640	0.649459	0.440457	2.08087	0.0609383	0.14104	-5.08089	Stable		K02923	0.720675	0.360337	1.80491	0.0983053	0.232434	-5.68393	Stable		K07897	0.699453	1.12313	1.51542	0.159219	0.269571	-6.25606	Stable		K09181	0.874833	0.437417	2.10648	0.0909738	0.193368	-6.11078	Stable
K13735	0.196942	0.567049	1.23511	0.24208	0.797586	-5.73072	Stable		K07749	-0.547907	0.446618	-2.07859	0.0611804	0.141526	-5.08458	Stable		K19411	-0.688973	1.73899	-1.80377	0.0984928	0.232773	-5.68566	Stable		K01728	0.472794	0.410008	1.51513	0.15929	0.269598	-6.25645	Stable		K06320	-0.704014	0.67499	-2.10641	0.0909813	0.193368	-6.11087	Stable
K00812	-0.150051	1.53286	-1.23443	0.242324	0.797586	-5.7315	Stable		K24217	1.0225	0.893418	2.07742	0.0613054	0.141741	-5.08648	Stable		K00171	-0.388265	2.36074	-1.80349	0.0985392	0.232778	-5.68608	Stable		K02406	0.196265	2.94415	1.51452	0.159442	0.269761	-6.25727	Stable		K09811	0.3519	1.70103	2.10632	0.0909918	0.193368	-6.11099	Stable
K06888	0.198305	1.32136	1.23408	0.24245	0.797586	-5.73191	Stable		K01918	0.855503	1.13175	2.07626	0.0614301	0.141955	-5.08837	Stable		K06132	0.348504	0.174252	1.80206	0.0987753	0.233191	-5.68824	Stable		K01519	0.722918	1.14189	1.51169	0.160152	0.270868	-6.26111	Stable		K01267	1.04138	0.520689	2.10406	0.0912487	0.193803	-6.11398	Stable
K01609	-0.177884	1.21951	-1.23357	0.242636	0.797586	-5.73251	Stable		K03195	0.643042	0.468024	2.0749	0.0615757	0.142217	-5.09057	Stable		K03317	0.301119	0.948124	1.80189	0.0988028	0.233191	-5.68849	Stable		K07315	-0.4432	1.79123	-1.50941	0.160726	0.271743	-6.26419	Stable		K00009	0.939285	0.469642	2.10377	0.0912817	0.193803	-6.11436	Stable
K07080	0.148839	1.65699	1.233	0.242838	0.797586	-5.73316	Stable		K02569	0.452895	1.87533	2.07208	0.0618778	0.14284	-5.09512	Stable		K00615	0.282279	2.26753	1.80126	0.0989074	0.233263	-5.68945	Stable		K09946	0.924489	1.02302	1.50917	0.160785	0.271749	-6.26451	Stable		K02916	1.02234	0.511172	2.10332	0.0913327	0.193821	-6.11496	Stable
K24073	0.365032	0.590593	1.23177	0.243279	0.797586	-5.73457	Stable		K23988	0.704581	0.529543	2.07068	0.0620293	0.143066	-5.0974	Stable		K01692	0.287044	1.89845	1.80113	0.0989291	0.233263	-5.68965	Stable		K00857	0.642359	1.89248	1.50889	0.160857	0.271776	-6.2649	Stable		K03253	0.360549	0.855505	2.10119	0.0915755	0.194246	-6.11777	Stable
K07461	-0.225532	1.71961	-1.23122	0.243479	0.797586	-5.73521	Stable		K01991	-0.28078	2.77322	-2.07057	0.0620406	0.143066	-5.09756	Stable		K04065	0.204869	3.86042	1.80089	0.0989683	0.233263	-5.69	Stable		K05378	0.265672	2.1117	1.50863	0.160922	0.271781	-6.26524	Stable		K20547	0.535857	0.267928	2.10001	0.0917106	0.194442	-6.11933	Stable
K03602	-0.139675	3.05165	-1.22931	0.244164	0.797586	-5.7374	Stable		K05772	-0.654261	1.40721	-2.06909	0.0622006	0.14336	-5.09996	Stable		K08987	0.556432	0.278216	1.80036	0.0990568	0.233263	-5.69081	Stable		K10252	0.350617	0.175309	1.50843	0.160972	0.271781	-6.26551	Stable		K04112	0.396875	0.198438	2.09958	0.0917595	0.194455	-6.1199	Stable
K13800	-0.42963	0.371596	-1.22809	0.244606	0.797586	-5.73881	Stable		K06923	0.644289	0.376047	2.06686	0.0624426	0.143843	-5.10357	Stable		K01809	-0.249062	1.83656	-1.8	0.0991157	0.233263	-5.69135	Stable		K04652	-0.530246	1.381	-1.50814	0.161046	0.271811	-6.26591	Stable		K07217	-0.301017	2.27091	-2.09789	0.091953	0.194724	-6.12213	Stable
K07473	-0.587802	0.995283	-1.2243	0.245978	0.797586	-5.74316	Stable		K18955	0.420887	2.83339	2.0659	0.062547	0.143935	-5.10512	Stable		K12281	0.523435	0.261717	1.79975	0.0991581	0.233263	-5.69173	Stable		K00720	0.272712	0.136356	1.50531	0.161761	0.272923	-6.26973	Stable		K01796	-0.59224	0.29612	-2.09731	0.0920192	0.194724	-6.12289	Stable
K00275	0.391436	0.680771	1.22208	0.246784	0.797586	-5.7457	Stable		K02958	0.340906	2.01936	2.06589	0.0625478	0.143935	-5.10513	Stable		K02954	0.373713	2.93274	1.79973	0.0991608	0.233263	-5.69176	Stable		K07478	0.402823	0.359187	1.50501	0.161837	0.272957	-6.27014	Stable		K12893	0.778859	0.389429	2.09614	0.0921544	0.194724	-6.12445	Stable
K14753	-0.352221	0.592818	-1.22113	0.247131	0.797586	-5.74679	Stable		K01104	0.612136	1.18604	2.0648	0.062667	0.144134	-5.1069	Stable		K02272	0.523133	0.261567	1.79947	0.0992037	0.233263	-5.69215	Stable		K05929	0.315221	0.15761	1.50464	0.161931	0.273019	-6.27063	Stable		K09660	0.656016	0.328008	2.09587	0.0921853	0.194724	-6.12481	Stable
K21564	0.290336	1.04085	1.21964	0.24767	0.797586	-5.74848	Stable		K13991	-0.425754	0.212877	-2.06437	0.0627141	0.144167	-5.1076	Stable		K22296	0.523569	0.417125	1.79929	0.0992334	0.233263	-5.69242	Stable		K02882	0.44524	2.87326	1.50066	0.162944	0.274631	-6.276	Stable		K07171	1.41317	0.706586	2.09579	0.0921946	0.194724	-6.12491	Stable
K03789	0.15792	2.11252	1.21872	0.248008	0.797586	-5.74954	Stable		K09141	-0.84781	1.26716	-2.06367	0.0627897	0.144266	-5.10872	Stable		K22187	0.320769	1.63445	1.79895	0.0992893	0.23329	-5.69293	Stable		K03027	0.355544	0.177772	1.49868	0.163447	0.275383	-6.27866	Stable		K11948	-0.316255	0.158127	-2.09563	0.0922121	0.194724	-6.12511	Stable
K03975	-0.212985	1.56609	-1.21764	0.248402	0.797586	-5.75077	Stable		K22107	0.691957	0.589948	2.06135	0.0630438	0.144774	-5.11247	Stable		K04796	0.7147	0.35735	1.79754	0.0995244	0.233738	-5.69506	Stable		K13038	0.37428	1.94279	1.49818	0.163576	0.275505	-6.27934	Stable		K07243	0.208567	2.90196	2.0953	0.0922505	0.194724	-6.12555	Stable
K02036	0.150322	1.73734	1.21642	0.248847	0.797586	-5.75216	Stable		K03628	0.240588	2.03271	2.06103	0.0630794	0.144781	-5.11299	Stable		K15272	0.300415	0.150207	1.79685	0.0996391	0.233902	-5.6961	Stable		K00700	0.500286	0.95821	1.49692	0.163899	0.275954	-6.28104	Stable		K00148	-0.26404	1.63517	-2.09513	0.0922697	0.194724	-6.12578	Stable
K11381	0.149418	0.412719	1.2159	0.24904	0.797586	-5.75276	Stable		K00008	-0.495521	1.58691	-2.05911	0.0632903	0.145146	-5.11609	Stable		K00448	0.513173	0.256587	1.7953	0.099898	0.234405	-5.69844	Stable		K09117	0.483266	2.41794	1.49581	0.164184	0.276337	-6.28253	Stable		K08998	1.40002	0.700008	2.09512	0.0922712	0.194724	-6.12579	Stable
K02411	-0.204652	1.69326	-1.21511	0.249328	0.797586	-5.75366	Stable		K01447	0.714298	1.11527	2.05878	0.0633258	0.145146	-5.11661	Stable		K09862	0.717518	0.358759	1.79489	0.099965	0.234458	-5.69904	Stable		K07447	0.388756	2.33091	1.49406	0.164632	0.276995	-6.28487	Stable		K04554	0.305695	0.152848	2.09414	0.0923841	0.194871	-6.12709	Stable
K12976	0.24739	1.57297	1.21217	0.250409	0.797586	-5.75701	Stable		K13018	0.336821	1.9893	2.05858	0.0633486	0.145146	-5.11695	Stable		K01312	-0.601853	0.300927	-1.79376	0.100154	0.234797	-5.70075	Stable		K02284	-0.232684	2.77543	-1.49029	0.165603	0.278533	-6.28993	Stable		K00222	-0.505397	0.252699	-2.09372	0.0924329	0.194884	-6.12765	Stable
K05349	0.244797	0.474108	1.21184	0.25053	0.797586	-5.75738	Stable		K02989	0.490475	2.01809	2.05791	0.0634215	0.145146	-5.11802	Stable		K02372	0.596771	2.05155	1.79318	0.100251	0.234919	-5.70162	Stable		K03294	0.225908	2.00932	1.48995	0.165693	0.278587	-6.29039	Stable		K03079	-1.10489	0.552443	-2.09332	0.092479	0.194891	-6.12818	Stable
K08681	-0.245746	2.06013	-1.20901	0.251574	0.797586	-5.7606	Stable		K05524	-0.30939	2.8778	-2.05781	0.0634332	0.145146	-5.11819	Stable		K13810	0.386486	1.08462	1.79224	0.100409	0.235146	-5.70304	Stable		K03072	0.277047	1.58103	1.48902	0.165934	0.278896	-6.29164	Stable		K24725	0.741886	0.370943	2.09128	0.0927141	0.195296	-6.13087	Stable
K03321	0.199865	0.409192	1.20737	0.25218	0.797586	-5.76246	Stable		K10046	-0.702343	0.933988	-2.05779	0.0634355	0.145146	-5.11822	Stable		K15279	0.515572	0.257786	1.79207	0.100438	0.235146	-5.70329	Stable		K00551	0.398747	0.199374	1.48819	0.166147	0.279157	-6.29275	Stable		K03544	0.224518	3.22525	2.08831	0.0930589	0.195668	-6.1348	Stable
K00008	-0.204248	1.79654	-1.20692	0.252345	0.797586	-5.76297	Stable		K07538	-0.456132	0.719378	-2.05153	0.064129	0.146656	-5.12831	Stable		K13651	0.642154	0.321077	1.79087	0.100638	0.235511	-5.70509	Stable		K01555	0.266994	0.133497	1.4874	0.166354	0.279407	-6.29381	Stable		K12274	0.487508	0.243754	2.08824	0.0930668	0.195668	-6.13489	Stable
K05522	0.172059	1.39865	1.20689	0.252356	0.797586	-5.763	Stable		K03929	-0.472487	0.796991	-2.05122	0.0641628	0.146658	-5.1288	Stable		K00720	0.567757	0.847976	1.78939	0.100888	0.23599	-5.70733	Stable		K12449	0.280663	0.140331	1.48501	0.166974	0.280352	-6.297	Stable		K21394	-0.848748	0.424374	-2.08806	0.0930885	0.195668	-6.13513	Stable
K06989	0.308608	0.771104	1.20491	0.253092	0.797586	-5.76525	Stable		K02520	0.306552	3.65581	2.05056	0.0642373	0.146752	-5.12988	Stable		K08332	0.269208	0.134604	1.78892	0.100967	0.23607	-5.70803	Stable		K07029	-0.660909	0.577459	-1.48182	0.167808	0.281654	-6.30128	Stable		K02760	1.08877	0.544387	2.08797	0.0930987	0.195668	-6.13525	Stable
K01574	0.250389	1.14773	1.2042	0.253354	0.797586	-5.76605	Stable		K01046	-0.672184	1.36794	-2.04898	0.0644128	0.147077	-5.13241	Stable		K02991	0.627336	2.05135	1.78778	0.101159	0.236414	-5.70975	Stable		K00958	0.232517	1.86004	1.47963	0.168379	0.282516	-6.30419	Stable		K15515	-0.448398	0.224199	-2.08773	0.0931267	0.195668	-6.13557	Stable
K07669	0.160291	2.03388	1.20345	0.253632	0.797586	-5.7669	Stable		K18855	-0.322808	0.161404	-2.04832	0.0644874	0.147171	-5.13348	Stable		K02973	0.431461	2.33556	1.78739	0.101226	0.236464	-5.71034	Stable		K04565	-0.212719	2.60494	-1.47927	0.168474	0.282577	-6.30468	Stable		K11090	0.747172	0.373586	2.08754	0.0931486	0.195668	-6.13582	Stable
K07222	0.236358	1.5362	1.20258	0.253957	0.797586	-5.76789	Stable		K04074	-0.716697	1.69469	-2.04611	0.0647351	0.14766	-5.13704	Stable		K03098	0.662734	1.30382	1.78701	0.101289	0.236502	-5.7109	Stable		K21310	0.568187	1.53669	1.47899	0.168547	0.282602	-6.30505	Stable		K06993	1.19829	0.599145	2.08649	0.0932703	0.195684	-6.1372	Stable
K00435	-0.400682	0.68069	-1.20155	0.254338	0.797586	-5.76904	Stable		K04536	-0.390445	0.195222	-2.04499	0.0648609	0.147871	-5.13884	Stable		K02882	0.489178	2.03537	1.78676	0.101332	0.236502	-5.71128	Stable		K17069	0.327356	0.163678	1.47868	0.16863	0.282644	-6.30547	Stable		K20454	1.00714	0.50357	2.08643	0.0932781	0.195684	-6.13729	Stable
K00566	0.152787	1.98388	1.20104	0.254528	0.797586	-5.76962	Stable		K02026	-0.401403	1.90138	-2.04344	0.065036	0.14812	-5.14134	Stable		K21977	0.493726	0.246863	1.78598	0.101463	0.236702	-5.71244	Stable		K19420	-0.572523	0.534421	-1.47636	0.169239	0.283567	-6.30856	Stable		K03536	0.423644	2.18334	2.08636	0.0932852	0.195684	-6.13737	Stable
K00451	0.159039	1.42928	1.20064	0.254678	0.797586	-5.77007	Stable		K00446	-0.571749	0.97656	-2.04343	0.0650372	0.14812	-5.14135	Stable		K17763	-0.651071	1.91419	-1.78426	0.101754	0.237261	-5.71503	Stable		K01998	0.561206	1.86244	1.47541	0.169491	0.28389	-6.30983	Stable		K06023	1.11861	1.10507	2.0849	0.0934565	0.195953	-6.13931	Stable
K01431	-0.365504	0.965096	-1.20038	0.254777	0.797586	-5.77037	Stable		K07533	-0.386953	0.193476	-2.04173	0.0652291	0.14844	-5.14408	Stable		K11611	0.503608	0.251804	1.78404	0.101793	0.237261	-5.71537	Stable		K00348	0.260576	0.130288	1.47462	0.169697	0.284137	-6.31087	Stable		K07794	-1.12279	0.561396	-2.08388	0.0935753	0.196032	-6.14066	Stable
K07027	0.205488	1.18092	1.19786	0.255718	0.797586	-5.77321	Stable		K04758	-0.984973	1.81148	-2.04158	0.0652452	0.14844	-5.14431	Stable		K09023	-0.442088	0.523032	-1.78289	0.101988	0.237611	-5.71709	Stable		K01775	-0.215626	1.9604	-1.47372	0.169937	0.284441	-6.31208	Stable		K02930	0.42889	2.54001	2.08383	0.0935805	0.196032	-6.14071	Stable
K16923	0.435535	0.532096	1.1966	0.256187	0.797586	-5.77463	Stable		K06185	-0.438754	0.219377	-2.04072	0.0653428	0.148586	-5.1457	Stable		K13061	0.521634	0.260817	1.78142	0.102238	0.238086	-5.71929	Stable		K03245	0.363211	0.181606	1.47288	0.170157	0.284694	-6.31319	Stable		K06889	0.510705	1.9407	2.08288	0.0936915	0.196175	-6.14197	Stable
K19592	0.29228	0.855344	1.19618	0.256345	0.797586	-5.7751	Stable		K00015	-0.58487	0.569699	-2.03896	0.0655425	0.148963	-5.14853	Stable		K03717	0.36568	0.796174	1.781	0.102309	0.238147	-5.71992	Stable		K03795	0.571786	0.801799	1.4727	0.170206	0.284694	-6.31343	Stable		K01874	0.605649	0.920362	2.08052	0.0939681	0.196617	-6.14509	Stable
K02194	0.321035	1.21891	1.19516	0.256727	0.797586	-5.77625	Stable		K22043	-0.793514	1.73732	-2.03801	0.0656508	0.149133	-5.15006	Stable		K05303	0.525967	0.461935	1.7793	0.1026	0.238607	-5.72248	Stable		K14731	0.466993	1.23651	1.47019	0.170871	0.285707	-6.31677	Stable		K15022	0.472839	0.23642	2.07978	0.0940552	0.196617	-6.14607	Stable
K02469	0.237436	0.710106	1.19512	0.256742	0.797586	-5.77629	Stable		K19420	-0.5324	0.499592	-2.03741	0.0657188	0.14921	-5.15101	Stable		K09921	0.371454	1.87731	1.77879	0.102688	0.238607	-5.72324	Stable		K13094	0.281635	0.140818	1.46717	0.171674	0.286803	-6.32078	Stable		K23553	0.590192	0.295096	2.07974	0.0940605	0.196617	-6.14613	Stable
K00125	-0.232231	0.261754	-1.19479	0.256867	0.797586	-5.77667	Stable		K08305	-0.506578	0.634152	-2.03637	0.0658381	0.149404	-5.15269	Stable		K02264	0.633752	0.591825	1.77852	0.102733	0.238607	-5.72364	Stable		K03519	-0.237196	2.44801	-1.46715	0.171679	0.286803	-6.3208	Stable		K16856	-0.706102	0.353051	-2.07936	0.0941046	0.196617	-6.14662	Stable
K02882	-0.612491	0.969396	-1.19478	0.25687	0.797586	-5.77668	Stable		K03390	-0.708968	1.82758	-2.03496	0.0659994	0.149694	-5.15496	Stable		K07642	0.424083	0.500946	1.77843	0.102748	0.238607	-5.72377	Stable		K00331	0.24041	3.37124	1.4669	0.171747	0.286803	-6.32114	Stable		K06145	0.544767	0.272383	2.07924	0.0941188	0.196617	-6.14678	Stable
K01488	0.297098	0.380604	1.19357	0.257325	0.797586	-5.77804	Stable		K02139	0.962368	0.7031	2.0344	0.0660631	0.149761	-5.15585	Stable		K17227	-0.343603	2.08098	-1.77833	0.102766	0.238607	-5.72393	Stable		K06442	-0.376203	1.87236	-1.46683	0.171765	0.286803	-6.32123	Stable		K18545	0.755748	0.377874	2.07837	0.0942216	0.196742	-6.14794	Stable
K09767	0.188343	2.20173	1.19168	0.258035	0.797586	-5.78016	Stable		K17876	0.47847	0.417876	2.03291	0.0662336	0.150071	-5.15824	Stable		K21645	0.412824	0.206412	1.77807	0.10281	0.238607	-5.72431	Stable		K01089	0.365093	0.182547	1.46662	0.171822	0.286803	-6.32151	Stable		K01745	-0.555838	0.277919	-2.07795	0.0942714	0.196755	-6.1485	Stable
K19710	0.198711	1.71405	1.19151	0.258102	0.797586	-5.78036	Stable		K18224	-0.334222	0.167111	-2.03175	0.0663669	0.150296	-5.1601	Stable		K09791	0.575509	0.287755	1.77798	0.102825	0.238607	-5.72444	Stable		K19704	0.397955	1.10831	1.46619	0.171937	0.286897	-6.32209	Stable		K06196	0.210429	2.27858	2.07696	0.0943873	0.196907	-6.1498	Stable
K08084	-0.201806	1.57753	-1.19035	0.258536	0.797586	-5.78165	Stable		K02800	-0.486095	0.321235	-2.03124	0.0664255	0.150351	-5.16092	Stable		K05522	0.434896	1.48471	1.77763	0.102885	0.23864	-5.72497	Stable		K03293	0.581213	0.809974	1.46556	0.172104	0.287077	-6.32292	Stable		K21472	-1.69744	0.848718	-2.0749	0.0946305	0.197324	-6.15252	Stable
K09788	0.290855	0.461423	1.19028	0.258562	0.797586	-5.78173	Stable		K02509	0.692988	0.346494	2.02992	0.0665779	0.150619	-5.16304	Stable		K06445	0.475889	0.74752	1.77509	0.103321	0.239546	-5.72877	Stable		K00783	-0.608574	2.12462	-1.46384	0.172563	0.287744	-6.32519	Stable		K13015	-0.395023	1.35043	-2.0734	0.0948083	0.197604	-6.1545	Stable
K01953	-0.174567	0.689165	-1.18914	0.258993	0.797586	-5.78301	Stable		K22879	-0.316141	0.15807	-2.02889	0.0666964	0.15081	-5.16469	Stable		K08195	0.477213	0.238607	1.77449	0.103426	0.239683	-5.72968	Stable		K23010	0.589329	1.13641	1.46327	0.172717	0.287902	-6.32595	Stable		K17261	-0.272303	2.15374	-2.07202	0.0949723	0.197855	-6.15633	Stable
K03232	0.322786	1.32043	1.18886	0.259101	0.797586	-5.78333	Stable		K17733	0.693916	0.680336	2.02809	0.0667891	0.150903	-5.16597	Stable		K12974	0.52419	0.262095	1.77358	0.103582	0.239939	-5.73104	Stable		K07235	-0.394315	2.4447	-1.46236	0.17296	0.288208	-6.32715	Stable		K22205	-1.07464	0.537319	-2.07128	0.0950595	0.197877	-6.1573	Stable
K00688	-0.169728	0.902319	-1.18842	0.259265	0.797586	-5.78382	Stable		K03569	0.238777	2.64092	2.02794	0.0668062	0.150903	-5.16621	Stable		K14440	0.273876	0.136938	1.77075	0.104071	0.240966	-5.73527	Stable		K00326	0.647632	0.723442	1.46154	0.173182	0.288477	-6.32825	Stable		K01997	-0.567953	1.56679	-2.0712	0.0950695	0.197877	-6.15741	Stable
K10046	0.207876	1.40273	1.1884	0.259273	0.797586	-5.78384	Stable		K02224	-0.454286	0.827904	-2.02634	0.066992	0.151246	-5.16878	Stable		K04095	0.419838	0.209919	1.77007	0.104189	0.24103	-5.73629	Stable		K18233	0.570608	0.285304	1.4611	0.173301	0.288577	-6.32883	Stable		K08794	0.166189	1.99955	2.0703	0.0951763	0.197895	-6.1586	Stable
K20814	-0.130167	1.50506	-1.18761	0.259573	0.797586	-5.78473	Stable		K06949	0.422525	1.41156	2.02484	0.0671666	0.151562	-5.17118	Stable		K18924	0.633558	0.316779	1.77006	0.104191	0.24103	-5.7363	Stable		K04047	0.385686	2.93959	1.45672	0.174481	0.290434	-6.33462	Stable		K03147	-0.449416	1.50477	-2.07021	0.0951866	0.197895	-6.15871	Stable
K03436	0.376189	0.334089	1.18645	0.260011	0.797586	-5.78602	Stable		K03630	-0.356038	1.81686	-2.02381	0.0672865	0.151755	-5.17283	Stable		K19973	0.483596	0.241798	1.76839	0.104481	0.241594	-5.7388	Stable		K02896	0.269332	2.77657	1.45652	0.174536	0.290434	-6.33489	Stable		K01522	0.854528	0.427264	2.07003	0.0952086	0.197895	-6.15896	Stable
K05588	0.242676	0.753682	1.18535	0.260427	0.797586	-5.78725	Stable		K03386	0.316792	2.39167	2.02166	0.0675367	0.152183	-5.17627	Stable		K10704	0.484837	0.242418	1.76803	0.104543	0.241632	-5.73933	Stable		K03149	0.18328	2.54297	1.45608	0.174653	0.29053	-6.33546	Stable		K15765	-0.710172	0.355086	-2.06825	0.0954207	0.198169	-6.16131	Stable
K02005	0.140521	2.53461	1.18527	0.260459	0.797586	-5.78734	Stable		K17279	0.349017	0.174509	2.02135	0.0675732	0.152183	-5.17677	Stable		K03856	-0.338857	1.86252	-1.76772	0.104597	0.241651	-5.7398	Stable		K04618	0.49436	0.759213	1.45582	0.174724	0.290548	-6.33581	Stable		K07478	0.85707	0.428535	2.06819	0.0954277	0.198169	-6.16139	Stable
K02280	0.144999	1.48763	1.18461	0.260709	0.797586	-5.78808	Stable		K00030	-0.526134	1.35227	-2.02125	0.0675844	0.152183	-5.17692	Stable		K12067	0.454302	0.227151	1.76403	0.105241	0.243031	-5.74531	Stable		K14002	0.348144	0.174072	1.45346	0.175362	0.291509	-6.33892	Stable		K19244	-0.546399	0.2732	-2.06696	0.0955741	0.198383	-6.16301	Stable
K18200	-0.260227	0.269034	-1.18458	0.26072	0.797586	-5.78811	Stable		K03803	0.459293	1.51259	2.021	0.067614	0.152183	-5.17732	Stable		K03053	0.48784	0.24392	1.76338	0.105354	0.243186	-5.74627	Stable		K04073	0.367621	0.183811	1.45186	0.175798	0.292134	-6.34103	Stable		K00559	0.979381	0.489691	2.06565	0.0957312	0.198618	-6.16474	Stable
K20844	0.261414	0.471147	1.1845	0.26075	0.797586	-5.7882	Stable		K03760	0.417825	0.271263	2.02057	0.0676643	0.152219	-5.17801	Stable		K06218	0.451841	0.22592	1.76284	0.105449	0.243298	-5.74708	Stable		K08914	0.233276	2.53294	1.45101	0.176031	0.29242	-6.34216	Stable		K00008	0.291188	1.88362	2.062	0.0961688	0.199435	-6.16956	Stable
K20486	0.19327	1.03802	1.183	0.261322	0.797586	-5.78988	Stable		K07375	0.492865	1.42067	2.02024	0.0677025	0.152227	-5.17853	Stable		K22130	0.454983	0.227491	1.76153	0.105679	0.243666	-5.74903	Stable		K24175	0.253574	0.126787	1.45068	0.17612	0.292467	-6.34259	Stable		K22211	0.61593	0.307965	2.05952	0.0964679	0.199917	-6.17284	Stable
K05879	0.146592	2.49683	1.183	0.261323	0.797586	-5.78989	Stable		K01750	0.662005	0.331003	2.01925	0.0678192	0.152412	-5.18013	Stable		K01849	-0.660019	1.83971	-1.76111	0.105752	0.243666	-5.74966	Stable		K05991	0.40653	0.987775	1.44894	0.176595	0.293141	-6.34488	Stable		K03883	0.482998	1.91125	2.05935	0.0964889	0.199917	-6.17307	Stable
K19823	-0.255972	0.486038	-1.1818	0.261778	0.797586	-5.79122	Stable		K00850	0.53468	1.10916	2.01862	0.0678925	0.152499	-5.18112	Stable		K20858	0.509331	0.453192	1.76101	0.105771	0.243666	-5.74982	Stable		K19347	0.261692	0.130846	1.44875	0.176646	0.293141	-6.34513	Stable		K00124	-0.380169	2.83246	-2.05784	0.0966715	0.200196	-6.17506	Stable
K15945	-0.395144	0.458986	-1.18132	0.261961	0.797586	-5.79175	Stable		K02316	0.454694	1.84504	2.01643	0.0681503	0.153	-5.18463	Stable		K02995	0.294856	2.42239	1.76087	0.105794	0.243666	-5.75001	Stable		K05366	0.379963	0.706775	1.44816	0.176807	0.293307	-6.3459	Stable		K03086	0.184939	3.77203	2.05724	0.0967439	0.200196	-6.17585	Stable
K18846	0.451053	0.560434	1.18086	0.262136	0.797586	-5.79227	Stable		K01201	-0.395596	0.358762	-2.01494	0.0683268	0.153319	-5.18702	Stable		K19717	0.507189	0.253594	1.76021	0.10591	0.243826	-5.751	Stable		K13057	-0.206408	1.85525	-1.44698	0.177132	0.293745	-6.34746	Stable		K24205	0.644672	0.92602	2.05675	0.0968036	0.200196	-6.17651	Stable
[truncated: 4,327 more rows]

[truncated: 13 more sheets: Fig. 6c, Fig. S1a, Fig. S1b, Fig. S2 $ S3, Fig, S4a & S11, Fig. S4b, Fig. S5b, Fig. S6a, Fig. S6b, Fig. S9a, Fig. S9c, Fig. S10c, Fig. S12]
